# Supplementary material for: (anti-Chlorido­thio­semicabazide-κS)bis­(tri­phenyl­phosphane-κP)copper(I) 0.48-hydrate
Source: Acta Crystallogr Sect E Struct Rep Online. 2013 Apr 5;69(Pt 5):m244–5. doi: 10.1107/S1600536813008556 (PMC3647795; doi:10.1107/S1600536813008556)
Supplement: Supplementary file 1 [file e-69-0m244-sup1.cif]

##############################################################################
#                                                                            #
# This CIF contains the data in a paper accepted for publication in          #
# Acta Crystallographica Section E. It conforms to the requirements of       #
# Notes for Authors for Acta Crystallographica Section E, and has been       #
# peer reviewed under the auspices of the IUCr Commission on Journals.       #
#                                                                            #
# Full details of the Crystallographic Information File format               #
# are given in the paper "The Crystallographic Information File (CIF):       #
# a New Standard Archive File for Crystallography" by S. R. Hall, F. H.      #
# Allen and I. D. Brown [Acta Cryst. (1991), A47, 655-685].                  #
#                                                                            #
# The current version of the core CIF dictionary is obtainable from          #
# ftp://ftp.iucr.org/pub/cif_core.dic.                                       #
#                                                                            #
# Software is freely available for graphical display of the structure(s)     #
# in this CIF. For information consult the CIF software page                 #
# http://www.iucr.org/resources/cif/software.                                #
#                                                                            #
# This file may be used for bona fide research purposes within the           #
# scientific community so long as proper attribution is given to the journal # 
# article from which it was obtained.                                        #
#                                                                            #
##############################################################################
data_I
_audit_creation_method     SHELXL-2012
_chemical_name_systematic
;\
(<i>anti</i>-Chloridothiosemicabazide-\k<i>S</i>)bis(triphenylphosphane-\
\k<i>P</i>)copper(I) 0.48-hydrate
;
_chemical_name_common     ?
_chemical_formula_moiety     'C37 H35 Cl Cu N3 P2 S, 0.48(H2 O)'
_chemical_formula_sum     'C37 H35.96 Cl Cu N3 O0.48 P2 S'
_chemical_formula_iupac     '[Cu Cl (C H5 N3 S) (C18 H15 P)2], 0.48H2 O'
_chemical_formula_weight     723.29
_chemical_melting_point     ?
_shelx_space_group_comment
;
The symmetry employed for this shelxl refinement is uniquely defined
by the following loop, which should always be used as a source of
symmetry information in preference to the above space-group names.
They are only intended as comments.
;
_space_group_crystal_system     monoclinic
_space_group_name_H-M_alt     'P 21/n'
_space_group_name_Hall     '-P 2yn'
loop_
    _space_group_symop_operation_xyz
    'x, y, z'
    '-x+1/2, y+1/2, -z+1/2'
    '-x, -y, -z'
    'x-1/2, -y-1/2, z-1/2'
_cell_length_a     14.8723(7)
_cell_length_b     12.4829(6)
_cell_length_c     19.2103(9)
_cell_angle_alpha     90
_cell_angle_beta     96.1260(10)
_cell_angle_gamma     90
_cell_volume     3546.0(3)
_cell_formula_units_Z     4
_cell_measurement_reflns_used     7520
_cell_measurement_theta_min     2.3200
_cell_measurement_theta_max     22.9521
_cell_measurement_temperature     293(2)
_exptl_crystal_description     block
_exptl_crystal_colour     colorless
_exptl_crystal_size_max     0.340
_exptl_crystal_size_mid     0.106
_exptl_crystal_size_min     0.073
_exptl_crystal_density_diffrn     1.355
_exptl_crystal_density_meas     ?
_exptl_crystal_density_method     ?
_exptl_crystal_F_000     1499.2
_exptl_absorpt_coefficient_mu     0.872
_exptl_absorpt_correction_type     multi-scan
_exptl_absorpt_process_details     '(SADABS; Bruker, 2003)'
_shelx_estimated_absorpt_T_min     ?
_shelx_estimated_absorpt_T_max     ?
_exptl_absorpt_correction_T_min     0.879641
_exptl_absorpt_correction_T_max     1
_exptl_special_details     ?
_diffrn_ambient_temperature     293(2)
_diffrn_radiation_type     MoK\a
_diffrn_radiation_wavelength     0.71073
_diffrn_radiation_monochromator     graphite
_diffrn_measurement_device_type     'Bruker SMART APEX CCD'
_diffrn_measurement_method     '\f and \w scans'
_diffrn_detector_area_resol_mean     ?
_diffrn_reflns_number     48021
_diffrn_reflns_av_R_equivalents     0.0467
_diffrn_reflns_theta_min     1.649
_diffrn_reflns_theta_max     28.059
_diffrn_reflns_theta_full     25.242
_diffrn_measured_fraction_theta_max     0.995
_diffrn_measured_fraction_theta_full     1.000
_diffrn_reflns_limit_h_min     -19
_diffrn_reflns_limit_h_max     19
_diffrn_reflns_limit_k_min     -16
_diffrn_reflns_limit_k_max     16
_diffrn_reflns_limit_l_min     -25
_diffrn_reflns_limit_l_max     25
_refine_special_details     ?
_reflns_number_total     8591
_reflns_number_gt     6691
_reflns_threshold_expression     I>2\s(I)
_refine_ls_structure_factor_coef     Fsqd
_refine_ls_matrix_type     full
_refine_ls_R_factor_all     0.0651
_refine_ls_R_factor_gt     0.0474
_refine_ls_wR_factor_gt     0.1021
_refine_ls_wR_factor_ref     0.1098
_refine_ls_goodness_of_fit_ref     1.061
_refine_ls_restrained_S_all     1.061
_refine_ls_number_reflns     8591
_refine_ls_number_parameters     428
_refine_ls_number_restraints     4
_refine_ls_hydrogen_treatment     mixed
_refine_ls_weighting_scheme     calc
_refine_ls_weighting_details
;
w=1/[\s^2^(Fo^2^)+(0.0500P)^2^+1.0259P] where P=(Fo^2^+2Fc^2^)/3
;
_atom_sites_solution_hydrogens     mixed
_atom_sites_solution_primary     direct
_atom_sites_solution_secondary     difmap
_refine_ls_shift/su_max     0.001
_refine_ls_shift/su_mean     0.000
_refine_diff_density_max     0.417
_refine_diff_density_min     -0.192
_refine_ls_extinction_method     none
_refine_ls_extinction_coef     .
loop_
    _atom_type_symbol
    _atom_type_description
    _atom_type_scat_dispersion_real
    _atom_type_scat_dispersion_imag
    _atom_type_scat_source
    'C' 'C' 0.0033 0.0016
                         'International Tables Vol C Tables 4.2.6.8 and 6.1.1.4'
    'H' 'H' 0.0000 0.0000
                         'International Tables Vol C Tables 4.2.6.8 and 6.1.1.4'
    'N' 'N' 0.0061 0.0033
                         'International Tables Vol C Tables 4.2.6.8 and 6.1.1.4'
    'P' 'P' 0.1023 0.0942
                         'International Tables Vol C Tables 4.2.6.8 and 6.1.1.4'
    'S' 'S' 0.1246 0.1234
                         'International Tables Vol C Tables 4.2.6.8 and 6.1.1.4'
    'Cl' 'Cl' 0.1484 0.1585
                         'International Tables Vol C Tables 4.2.6.8 and 6.1.1.4'
    'Cu' 'Cu' 0.3201 1.2651
                         'International Tables Vol C Tables 4.2.6.8 and 6.1.1.4'
    'O' 'O' 0.0106 0.0060
                         'International Tables Vol C Tables 4.2.6.8 and 6.1.1.4'
_computing_data_collection     'SMART (Bruker, 1998)'
_computing_cell_refinement     'SAINT (Bruker, 2003)'
_computing_data_reduction     'SAINT (Bruker, 2003)'
_computing_structure_solution     'SHELXS97 (Sheldrick, 2008)'
_computing_structure_refinement
;
SHELXL2012 (Sheldrick, 2008) and SHELXLE Rev609 (H\"ubschle <i>et
al.</i>, 2011)
;
_computing_molecular_graphics     'Mercury (Macrae <i>et al.</i>, 2008)'
_computing_publication_material
;
SHELXL97 (Sheldrick, 2008) and publCIF (Westrip, 2010)
;
loop_
    _atom_site_type_symbol
    _atom_site_label
    _atom_site_fract_x
    _atom_site_fract_y
    _atom_site_fract_z
    _atom_site_U_iso_or_equiv
    _atom_site_adp_type
    _atom_site_calc_flag
    _atom_site_occupancy
    _atom_site_disorder_assembly
    _atom_site_disorder_group
    Cu Cu1 0.87688(2) 0.69145(2) 0.14512(2) 0.03859(9) Uani d 1 . .
    O O1 0.6525(4) 0.3863(6) 0.1104(3) 0.106(3) Uani d 0.479(7) . .
    H H1C 0.701(4) 0.417(8) 0.120(6) 0.159 Uiso d 0.479(7) . .
    H H1D 0.631(7) 0.336(6) 0.130(5) 0.159 Uiso d 0.479(7) . .
    Cl Cl1 0.84280(4) 0.50261(5) 0.14456(3) 0.04861(15) Uani d 1 . .
    S S1 0.80953(5) 0.77828(5) 0.23718(4) 0.05356(18) Uani d 1 . .
    P P1 1.02443(4) 0.69509(5) 0.19010(3) 0.03600(13) Uani d 1 . .
    P P2 0.80809(4) 0.77112(5) 0.04621(3) 0.03623(14) Uani d 1 . .
    N N1 0.64208(18) 0.7719(2) 0.27084(16) 0.0810(8) Uani d 1 . .
    H H1A 0.5922 0.7396 0.2761 0.097 Uiso calc 1 . .
    H H1B 0.6491 0.8380 0.2829 0.097 Uiso calc 1 . .
    N N2 0.69393(15) 0.61907(19) 0.22675(13) 0.0648(7) Uani d 1 . .
    H H2 0.7356 0.5829 0.2096 0.078 Uiso calc 1 . .
    N N3 0.6107(2) 0.5707(3) 0.2361(2) 0.1044(13) Uani d 1 . .
    H H3A 0.583(3) 0.566(4) 0.1932(13) 0.125 Uiso d 1 . .
    H H3B 0.618(3) 0.5052(19) 0.248(3) 0.125 Uiso d 1 . .
    C C1 0.70773(18) 0.7203(2) 0.24444(13) 0.0514(6) Uani d 1 . .
    C C11 1.11233(14) 0.66548(18) 0.13309(11) 0.0365(5) Uani d 1 . .
    C C12 1.09407(17) 0.58379(19) 0.08457(13) 0.0469(6) Uani d 1 . .
    H H12 1.0388 0.5483 0.0817 0.056 Uiso calc 1 . .
    C C13 1.1577(2) 0.5551(2) 0.04057(14) 0.0567(7) Uani d 1 . .
    H H13 1.1452 0.5004 0.0081 0.068 Uiso calc 1 . .
    C C14 1.2390(2) 0.6069(2) 0.04457(15) 0.0585(7) Uani d 1 . .
    H H14 1.2815 0.5874 0.0147 0.070 Uiso calc 1 . .
    C C15 1.25819(18) 0.6875(2) 0.09241(16) 0.0583(7) Uani d 1 . .
    H H15 1.3138 0.7222 0.0950 0.070 Uiso calc 1 . .
    C C16 1.19517(16) 0.7173(2) 0.13669(13) 0.0477(6) Uani d 1 . .
    H H16 1.2083 0.7722 0.1689 0.057 Uiso calc 1 . .
    C C21 1.05730(15) 0.82700(19) 0.22479(13) 0.0418(5) Uani d 1 . .
    C C22 1.0509(2) 0.9125(2) 0.17833(15) 0.0582(7) Uani d 1 . .
    H H22 1.0288 0.9006 0.1318 0.070 Uiso calc 1 . .
    C C23 1.0763(2) 1.0143(2) 0.1993(2) 0.0718(9) Uani d 1 . .
    H H23 1.0726 1.0702 0.1671 0.086 Uiso calc 1 . .
    C C24 1.1072(2) 1.0327(3) 0.2678(2) 0.0782(10) Uani d 1 . .
    H H24 1.1258 1.1011 0.2822 0.094 Uiso calc 1 . .
    C C25 1.1109(2) 0.9510(3) 0.3150(2) 0.0877(12) Uani d 1 . .
    H H25 1.1304 0.9644 0.3618 0.105 Uiso calc 1 . .
    C C26 1.0856(2) 0.8474(3) 0.29384(16) 0.0646(8) Uani d 1 . .
    H H26 1.0879 0.7923 0.3265 0.077 Uiso calc 1 . .
    C C31 1.05437(16) 0.60214(19) 0.26296(12) 0.0419(5) Uani d 1 . .
    C C32 1.14238(18) 0.5696(2) 0.28240(14) 0.0559(7) Uani d 1 . .
    H H32 1.1889 0.5962 0.2586 0.067 Uiso calc 1 . .
    C C33 1.1621(2) 0.4978(3) 0.33684(16) 0.0677(8) Uani d 1 . .
    H H33 1.2217 0.4774 0.3498 0.081 Uiso calc 1 . .
    C C34 1.0941(2) 0.4567(3) 0.37161(16) 0.0727(9) Uani d 1 . .
    H H34 1.1074 0.4085 0.4082 0.087 Uiso calc 1 . .
    C C35 1.0072(2) 0.4869(3) 0.35232(16) 0.0747(9) Uani d 1 . .
    H H35 0.9611 0.4581 0.3755 0.090 Uiso calc 1 . .
    C C36 0.98627(19) 0.5600(2) 0.29870(14) 0.0573(7) Uani d 1 . .
    H H36 0.9266 0.5807 0.2867 0.069 Uiso calc 1 . .
    C C41 0.68669(15) 0.7430(2) 0.02893(12) 0.0422(5) Uani d 1 . .
    C C42 0.65597(19) 0.6448(3) 0.04902(16) 0.0626(7) Uani d 1 . .
    H H42 0.6965 0.5956 0.0710 0.075 Uiso calc 1 . .
    C C43 0.5651(2) 0.6188(3) 0.0366(2) 0.0890(11) Uani d 1 . .
    H H43 0.5449 0.5524 0.0503 0.107 Uiso calc 1 . .
    C C44 0.5049(2) 0.6905(4) 0.0044(2) 0.0912(12) Uani d 1 . .
    H H44 0.4439 0.6731 -0.0035 0.109 Uiso calc 1 . .
    C C45 0.5344(2) 0.7876(3) -0.01622(19) 0.0780(10) Uani d 1 . .
    H H45 0.4935 0.8360 -0.0386 0.094 Uiso calc 1 . .
    C C46 0.62496(18) 0.8145(3) -0.00402(16) 0.0610(7) Uani d 1 . .
    H H46 0.6445 0.8812 -0.0180 0.073 Uiso calc 1 . .
    C C51 0.85129(15) 0.73927(18) -0.03696(12) 0.0389(5) Uani d 1 . .
    C C52 0.79750(19) 0.7307(3) -0.10006(14) 0.0580(7) Uani d 1 . .
    H H52 0.7360 0.7458 -0.1022 0.070 Uiso calc 1 . .
    C C53 0.8345(2) 0.6999(3) -0.16006(15) 0.0660(8) Uani d 1 . .
    H H53 0.7975 0.6944 -0.2021 0.079 Uiso calc 1 . .
    C C54 0.9242(2) 0.6776(2) -0.15837(15) 0.0587(7) Uani d 1 . .
    H H54 0.9482 0.6560 -0.1989 0.070 Uiso calc 1 . .
    C C55 0.97882(19) 0.6872(2) -0.09687(15) 0.0576(7) Uani d 1 . .
    H H55 1.0404 0.6735 -0.0956 0.069 Uiso calc 1 . .
    C C56 0.94248(17) 0.7172(2) -0.03655(14) 0.0486(6) Uani d 1 . .
    H H56 0.9801 0.7226 0.0052 0.058 Uiso calc 1 . .
    C C61 0.80914(16) 0.91750(19) 0.04859(12) 0.0429(5) Uani d 1 . .
    C C62 0.7576(2) 0.9697(2) 0.09473(15) 0.0605(7) Uani d 1 . .
    H H62 0.7245 0.9294 0.1238 0.073 Uiso calc 1 . .
    C C63 0.7549(3) 1.0802(2) 0.09799(17) 0.0766(9) Uani d 1 . .
    H H63 0.7194 1.1138 0.1286 0.092 Uiso calc 1 . .
    C C64 0.8040(3) 1.1398(3) 0.05644(19) 0.0857(11) Uani d 1 . .
    H H64 0.8020 1.2142 0.0584 0.103 Uiso calc 1 . .
    C C65 0.8562(3) 1.0901(3) 0.01195(19) 0.0883(11) Uani d 1 . .
    H H65 0.8905 1.1310 -0.0158 0.106 Uiso calc 1 . .
    C C66 0.8586(2) 0.9793(2) 0.00755(15) 0.0623(7) Uani d 1 . .
    H H66 0.8941 0.9467 -0.0234 0.075 Uiso calc 1 . .
loop_
    _atom_site_aniso_label
    _atom_site_aniso_U_11
    _atom_site_aniso_U_22
    _atom_site_aniso_U_33
    _atom_site_aniso_U_12
    _atom_site_aniso_U_13
    _atom_site_aniso_U_23
    Cu1 0.03296(15) 0.04514(17) 0.03791(16) -0.00235(12) 0.00491(11) 0.00367(12)
    O1 0.104(5) 0.132(6) 0.074(4) -0.054(4) -0.025(3) 0.031(3)
    Cl1 0.0553(4) 0.0380(3) 0.0546(4) -0.0016(3) 0.0157(3) -0.0045(3)
    S1 0.0600(4) 0.0470(4) 0.0581(4) -0.0062(3) 0.0267(3) -0.0090(3)
    P1 0.0326(3) 0.0408(3) 0.0345(3) -0.0015(2) 0.0031(2) 0.0009(2)
    P2 0.0323(3) 0.0405(3) 0.0359(3) -0.0013(2) 0.0036(2) 0.0022(2)
    N1 0.0616(16) 0.0768(18) 0.111(2) 0.0057(14) 0.0397(16) -0.0275(16)
    N2 0.0507(13) 0.0628(15) 0.0868(17) -0.0123(11) 0.0347(12) -0.0253(13)
    N3 0.068(2) 0.099(2) 0.156(3) -0.0340(19) 0.055(2) -0.046(3)
    C1 0.0513(15) 0.0576(16) 0.0480(14) 0.0054(12) 0.0178(12) -0.0065(12)
    C11 0.0350(11) 0.0408(12) 0.0339(11) 0.0038(9) 0.0047(9) 0.0038(9)
    C12 0.0510(14) 0.0423(13) 0.0475(14) -0.0025(11) 0.0055(11) -0.0006(11)
    C13 0.0751(19) 0.0470(15) 0.0499(15) 0.0075(14) 0.0155(13) -0.0055(12)
    C14 0.0648(18) 0.0579(17) 0.0574(16) 0.0172(14) 0.0276(14) 0.0085(13)
    C15 0.0424(14) 0.0652(18) 0.0700(18) -0.0009(12) 0.0180(13) 0.0062(15)
    C16 0.0407(13) 0.0538(15) 0.0491(14) -0.0042(11) 0.0061(11) -0.0041(11)
    C21 0.0315(11) 0.0457(13) 0.0484(13) -0.0006(9) 0.0057(10) -0.0063(10)
    C22 0.0693(18) 0.0483(15) 0.0594(17) -0.0014(13) 0.0173(14) -0.0006(13)
    C23 0.074(2) 0.0436(16) 0.102(3) -0.0007(14) 0.0286(19) -0.0052(16)
    C24 0.0532(18) 0.0538(18) 0.126(3) -0.0037(14) 0.0035(19) -0.031(2)
    C25 0.086(2) 0.080(2) 0.088(3) 0.009(2) -0.030(2) -0.039(2)
    C26 0.0679(19) 0.0608(17) 0.0601(17) 0.0080(15) -0.0159(14) -0.0101(14)
    C31 0.0436(13) 0.0444(13) 0.0368(12) 0.0000(10) 0.0006(10) 0.0007(10)
    C32 0.0508(15) 0.0623(17) 0.0540(15) 0.0066(13) 0.0028(12) 0.0120(13)
    C33 0.0650(19) 0.072(2) 0.0642(18) 0.0212(16) -0.0008(15) 0.0146(15)
    C34 0.096(3) 0.0641(19) 0.0569(18) 0.0155(18) 0.0017(17) 0.0196(15)
    C35 0.081(2) 0.085(2) 0.0607(19) -0.0052(18) 0.0165(16) 0.0279(17)
    C36 0.0543(16) 0.0706(18) 0.0470(15) -0.0003(14) 0.0062(12) 0.0146(13)
    C41 0.0337(11) 0.0549(15) 0.0376(12) -0.0034(10) 0.0021(9) -0.0042(10)
    C42 0.0473(15) 0.0670(18) 0.0710(19) -0.0138(13) -0.0052(13) 0.0002(15)
    C43 0.062(2) 0.096(3) 0.106(3) -0.037(2) -0.0070(19) 0.006(2)
    C44 0.0389(17) 0.141(4) 0.092(3) -0.019(2) -0.0038(16) -0.006(2)
    C45 0.0416(16) 0.110(3) 0.080(2) 0.0091(17) -0.0061(15) 0.003(2)
    C46 0.0427(15) 0.0740(19) 0.0654(18) 0.0024(13) 0.0007(13) 0.0113(15)
    C51 0.0401(12) 0.0391(12) 0.0381(12) -0.0010(10) 0.0075(9) 0.0010(9)
    C52 0.0441(14) 0.086(2) 0.0431(14) 0.0032(14) 0.0008(11) -0.0040(14)
    C53 0.0654(19) 0.093(2) 0.0395(14) -0.0050(16) 0.0033(13) -0.0071(14)
    C54 0.0719(19) 0.0564(17) 0.0520(16) -0.0060(14) 0.0265(14) -0.0076(12)
    C55 0.0478(15) 0.0610(17) 0.0672(18) 0.0020(13) 0.0206(13) -0.0021(14)
    C56 0.0417(13) 0.0567(16) 0.0477(14) 0.0002(11) 0.0063(11) -0.0009(11)
    C61 0.0479(13) 0.0395(12) 0.0401(12) -0.0013(10) -0.0011(10) 0.0033(10)
    C62 0.077(2) 0.0506(16) 0.0557(16) 0.0073(14) 0.0170(14) 0.0043(13)
    C63 0.111(3) 0.0526(18) 0.067(2) 0.0171(18) 0.0143(19) -0.0046(15)
    C64 0.140(3) 0.0417(17) 0.073(2) -0.002(2) 0.003(2) -0.0008(16)
    C65 0.136(3) 0.0539(19) 0.079(2) -0.027(2) 0.030(2) 0.0082(17)
    C66 0.079(2) 0.0498(16) 0.0603(17) -0.0128(14) 0.0192(15) 0.0005(13)
_geom_special_details
;
All e.s.d.'s (except the e.s.d. in the dihedral angle between two l.s. planes)
are estimated using the full covariance matrix. The cell e.s.d.'s are taken
into account individually in the estimation of e.s.d.'s in distances, angles
and torsion angles; correlations between e.s.d.'s in cell parameters are only
used when they are defined by crystal symmetry. An approximate (isotropic)
treatment of cell e.s.d.'s is used for estimating e.s.d.'s involving l.s.
planes.
;
loop_
    _geom_bond_atom_site_label_1
    _geom_bond_atom_site_label_2
    _geom_bond_site_symmetry_2
    _geom_bond_distance
    _geom_bond_publ_flag
    Cu1 P1 . 2.2714(6) ?
    Cu1 P2 . 2.2872(6) ?
    Cu1 S1 . 2.3841(7) ?
    Cu1 Cl1 . 2.4110(7) ?
    O1 H1C . 0.82(2) ?
    O1 H1D . 0.82(2) ?
    S1 C1 . 1.697(3) ?
    P1 C21 . 1.823(2) ?
    P1 C11 . 1.831(2) ?
    P1 C31 . 1.836(2) ?
    P2 C61 . 1.828(2) ?
    P2 C51 . 1.828(2) ?
    P2 C41 . 1.834(2) ?
    N1 C1 . 1.316(3) ?
    N1 H1A . 0.8600 ?
    N1 H1B . 0.8600 ?
    N2 C1 . 1.319(3) ?
    N2 N3 . 1.406(4) ?
    N2 H2 . 0.8600 ?
    N3 H3A . 0.879(19) ?
    N3 H3B . 0.851(19) ?
    C11 C16 . 1.387(3) ?
    C11 C12 . 1.389(3) ?
    C12 C13 . 1.382(4) ?
    C12 H12 . 0.9300 ?
    C13 C14 . 1.365(4) ?
    C13 H13 . 0.9300 ?
    C14 C15 . 1.373(4) ?
    C14 H14 . 0.9300 ?
    C15 C16 . 1.382(4) ?
    C15 H15 . 0.9300 ?
    C16 H16 . 0.9300 ?
    C21 C26 . 1.372(4) ?
    C21 C22 . 1.388(4) ?
    C22 C23 . 1.373(4) ?
    C22 H22 . 0.9300 ?
    C23 C24 . 1.367(5) ?
    C23 H23 . 0.9300 ?
    C24 C25 . 1.362(5) ?
    C24 H24 . 0.9300 ?
    C25 C26 . 1.395(5) ?
    C25 H25 . 0.9300 ?
    C26 H26 . 0.9300 ?
    C31 C32 . 1.383(3) ?
    C31 C36 . 1.387(3) ?
    C32 C33 . 1.385(4) ?
    C32 H32 . 0.9300 ?
    C33 C34 . 1.369(5) ?
    C33 H33 . 0.9300 ?
    C34 C35 . 1.359(5) ?
    C34 H34 . 0.9300 ?
    C35 C36 . 1.386(4) ?
    C35 H35 . 0.9300 ?
    C36 H36 . 0.9300 ?
    C41 C42 . 1.377(4) ?
    C41 C46 . 1.385(4) ?
    C42 C43 . 1.386(4) ?
    C42 H42 . 0.9300 ?
    C43 C44 . 1.366(5) ?
    C43 H43 . 0.9300 ?
    C44 C45 . 1.362(5) ?
    C44 H44 . 0.9300 ?
    C45 C46 . 1.383(4) ?
    C45 H45 . 0.9300 ?
    C46 H46 . 0.9300 ?
    C51 C56 . 1.383(3) ?
    C51 C52 . 1.383(3) ?
    C52 C53 . 1.384(4) ?
    C52 H52 . 0.9300 ?
    C53 C54 . 1.359(4) ?
    C53 H53 . 0.9300 ?
    C54 C55 . 1.366(4) ?
    C54 H54 . 0.9300 ?
    C55 C56 . 1.382(4) ?
    C55 H55 . 0.9300 ?
    C56 H56 . 0.9300 ?
    C61 C66 . 1.372(4) ?
    C61 C62 . 1.394(4) ?
    C62 C63 . 1.382(4) ?
    C62 H62 . 0.9300 ?
    C63 C64 . 1.360(5) ?
    C63 H63 . 0.9300 ?
    C64 C65 . 1.364(5) ?
    C64 H64 . 0.9300 ?
    C65 C66 . 1.386(4) ?
    C65 H65 . 0.9300 ?
    C66 H66 . 0.9300 ?
loop_
    _geom_angle_atom_site_label_1
    _geom_angle_atom_site_label_2
    _geom_angle_atom_site_label_3
    _geom_angle_site_symmetry_1
    _geom_angle_site_symmetry_3
    _geom_angle
    _geom_angle_publ_flag
    P1 Cu1 P2 . . 129.47(2) ?
    P1 Cu1 S1 . . 100.02(3) ?
    P2 Cu1 S1 . . 103.44(3) ?
    P1 Cu1 Cl1 . . 102.44(2) ?
    P2 Cu1 Cl1 . . 110.26(2) ?
    S1 Cu1 Cl1 . . 110.06(2) ?
    H1C O1 H1D . . 129(10) ?
    C1 S1 Cu1 . . 108.44(9) ?
    C21 P1 C11 . . 102.72(10) ?
    C21 P1 C31 . . 104.98(11) ?
    C11 P1 C31 . . 101.42(10) ?
    C21 P1 Cu1 . . 111.56(8) ?
    C11 P1 Cu1 . . 119.40(7) ?
    C31 P1 Cu1 . . 115.04(8) ?
    C61 P2 C51 . . 103.67(11) ?
    C61 P2 C41 . . 101.63(11) ?
    C51 P2 C41 . . 103.36(10) ?
    C61 P2 Cu1 . . 114.33(8) ?
    C51 P2 Cu1 . . 117.63(8) ?
    C41 P2 Cu1 . . 114.30(8) ?
    C1 N1 H1A . . 120.0 ?
    C1 N1 H1B . . 120.0 ?
    H1A N1 H1B . . 120.0 ?
    C1 N2 N3 . . 119.6(2) ?
    C1 N2 H2 . . 120.2 ?
    N3 N2 H2 . . 120.2 ?
    N2 N3 H3A . . 104(3) ?
    N2 N3 H3B . . 111(3) ?
    H3A N3 H3B . . 102(4) ?
    N1 C1 N2 . . 117.8(3) ?
    N1 C1 S1 . . 121.9(2) ?
    N2 C1 S1 . . 120.19(19) ?
    C16 C11 C12 . . 119.0(2) ?
    C16 C11 P1 . . 124.28(18) ?
    C12 C11 P1 . . 116.67(17) ?
    C13 C12 C11 . . 120.2(2) ?
    C13 C12 H12 . . 119.9 ?
    C11 C12 H12 . . 119.9 ?
    C14 C13 C12 . . 120.2(3) ?
    C14 C13 H13 . . 119.9 ?
    C12 C13 H13 . . 119.9 ?
    C13 C14 C15 . . 120.3(2) ?
    C13 C14 H14 . . 119.8 ?
    C15 C14 H14 . . 119.8 ?
    C14 C15 C16 . . 120.2(3) ?
    C14 C15 H15 . . 119.9 ?
    C16 C15 H15 . . 119.9 ?
    C15 C16 C11 . . 120.1(2) ?
    C15 C16 H16 . . 120.0 ?
    C11 C16 H16 . . 120.0 ?
    C26 C21 C22 . . 118.1(2) ?
    C26 C21 P1 . . 124.3(2) ?
    C22 C21 P1 . . 117.53(19) ?
    C23 C22 C21 . . 121.6(3) ?
    C23 C22 H22 . . 119.2 ?
    C21 C22 H22 . . 119.2 ?
    C24 C23 C22 . . 119.5(3) ?
    C24 C23 H23 . . 120.2 ?
    C22 C23 H23 . . 120.2 ?
    C25 C24 C23 . . 120.0(3) ?
    C25 C24 H24 . . 120.0 ?
    C23 C24 H24 . . 120.0 ?
    C24 C25 C26 . . 120.7(3) ?
    C24 C25 H25 . . 119.7 ?
    C26 C25 H25 . . 119.7 ?
    C21 C26 C25 . . 119.9(3) ?
    C21 C26 H26 . . 120.0 ?
    C25 C26 H26 . . 120.0 ?
    C32 C31 C36 . . 118.3(2) ?
    C32 C31 P1 . . 122.49(19) ?
    C36 C31 P1 . . 119.14(18) ?
    C31 C32 C33 . . 120.8(3) ?
    C31 C32 H32 . . 119.6 ?
    C33 C32 H32 . . 119.6 ?
    C34 C33 C32 . . 120.2(3) ?
    C34 C33 H33 . . 119.9 ?
    C32 C33 H33 . . 119.9 ?
    C35 C34 C33 . . 119.6(3) ?
    C35 C34 H34 . . 120.2 ?
    C33 C34 H34 . . 120.2 ?
    C34 C35 C36 . . 121.1(3) ?
    C34 C35 H35 . . 119.4 ?
    C36 C35 H35 . . 119.4 ?
    C35 C36 C31 . . 120.0(3) ?
    C35 C36 H36 . . 120.0 ?
    C31 C36 H36 . . 120.0 ?
    C42 C41 C46 . . 118.6(2) ?
    C42 C41 P2 . . 118.0(2) ?
    C46 C41 P2 . . 123.4(2) ?
    C41 C42 C43 . . 120.4(3) ?
    C41 C42 H42 . . 119.8 ?
    C43 C42 H42 . . 119.8 ?
    C44 C43 C42 . . 120.3(3) ?
    C44 C43 H43 . . 119.9 ?
    C42 C43 H43 . . 119.9 ?
    C45 C44 C43 . . 119.9(3) ?
    C45 C44 H44 . . 120.0 ?
    C43 C44 H44 . . 120.0 ?
    C44 C45 C46 . . 120.3(3) ?
    C44 C45 H45 . . 119.8 ?
    C46 C45 H45 . . 119.8 ?
    C45 C46 C41 . . 120.4(3) ?
    C45 C46 H46 . . 119.8 ?
    C41 C46 H46 . . 119.8 ?
    C56 C51 C52 . . 117.7(2) ?
    C56 C51 P2 . . 118.30(18) ?
    C52 C51 P2 . . 123.93(19) ?
    C51 C52 C53 . . 120.5(3) ?
    C51 C52 H52 . . 119.8 ?
    C53 C52 H52 . . 119.8 ?
    C54 C53 C52 . . 120.9(3) ?
    C54 C53 H53 . . 119.6 ?
    C52 C53 H53 . . 119.6 ?
    C53 C54 C55 . . 119.6(3) ?
    C53 C54 H54 . . 120.2 ?
    C55 C54 H54 . . 120.2 ?
    C54 C55 C56 . . 119.9(3) ?
    C54 C55 H55 . . 120.0 ?
    C56 C55 H55 . . 120.0 ?
    C55 C56 C51 . . 121.4(2) ?
    C55 C56 H56 . . 119.3 ?
    C51 C56 H56 . . 119.3 ?
    C66 C61 C62 . . 117.9(2) ?
    C66 C61 P2 . . 123.5(2) ?
    C62 C61 P2 . . 118.63(19) ?
    C63 C62 C61 . . 121.1(3) ?
    C63 C62 H62 . . 119.5 ?
    C61 C62 H62 . . 119.5 ?
    C64 C63 C62 . . 120.0(3) ?
    C64 C63 H63 . . 120.0 ?
    C62 C63 H63 . . 120.0 ?
    C63 C64 C65 . . 119.7(3) ?
    C63 C64 H64 . . 120.1 ?
    C65 C64 H64 . . 120.1 ?
    C64 C65 C66 . . 120.9(3) ?
    C64 C65 H65 . . 119.6 ?
    C66 C65 H65 . . 119.6 ?
    C61 C66 C65 . . 120.4(3) ?
    C61 C66 H66 . . 119.8 ?
    C65 C66 H66 . . 119.8 ?
loop_
    _geom_torsion_atom_site_label_1
    _geom_torsion_atom_site_label_2
    _geom_torsion_atom_site_label_3
    _geom_torsion_atom_site_label_4
    _geom_torsion_site_symmetry_1
    _geom_torsion_site_symmetry_2
    _geom_torsion_site_symmetry_3
    _geom_torsion_site_symmetry_4
    _geom_torsion
    _geom_torsion_publ_flag
    N3 N2 C1 N1 . . . . 0.5(5) ?
    N3 N2 C1 S1 . . . . 177.1(3) ?
    Cu1 S1 C1 N1 . . . . -154.9(2) ?
    Cu1 S1 C1 N2 . . . . 28.6(3) ?
    C21 P1 C11 C16 . . . . 18.2(2) ?
    C31 P1 C11 C16 . . . . -90.2(2) ?
    Cu1 P1 C11 C16 . . . . 142.20(18) ?
    C21 P1 C11 C12 . . . . -163.36(18) ?
    C31 P1 C11 C12 . . . . 88.22(19) ?
    Cu1 P1 C11 C12 . . . . -39.3(2) ?
    C16 C11 C12 C13 . . . . -0.1(4) ?
    P1 C11 C12 C13 . . . . -178.7(2) ?
    C11 C12 C13 C14 . . . . 0.0(4) ?
    C12 C13 C14 C15 . . . . 0.2(4) ?
    C13 C14 C15 C16 . . . . -0.3(4) ?
    C14 C15 C16 C11 . . . . 0.2(4) ?
    C12 C11 C16 C15 . . . . 0.0(4) ?
    P1 C11 C16 C15 . . . . 178.4(2) ?
    C11 P1 C21 C26 . . . . -114.0(2) ?
    C31 P1 C21 C26 . . . . -8.3(3) ?
    Cu1 P1 C21 C26 . . . . 117.0(2) ?
    C11 P1 C21 C22 . . . . 67.8(2) ?
    C31 P1 C21 C22 . . . . 173.51(19) ?
    Cu1 P1 C21 C22 . . . . -61.3(2) ?
    C26 C21 C22 C23 . . . . 3.4(4) ?
    P1 C21 C22 C23 . . . . -178.3(2) ?
    C21 C22 C23 C24 . . . . -1.3(5) ?
    C22 C23 C24 C25 . . . . -1.3(5) ?
    C23 C24 C25 C26 . . . . 1.7(5) ?
    C22 C21 C26 C25 . . . . -2.9(4) ?
    P1 C21 C26 C25 . . . . 178.8(2) ?
    C24 C25 C26 C21 . . . . 0.5(5) ?
    C21 P1 C31 C32 . . . . -77.2(2) ?
    C11 P1 C31 C32 . . . . 29.5(2) ?
    Cu1 P1 C31 C32 . . . . 159.82(19) ?
    C21 P1 C31 C36 . . . . 104.9(2) ?
    C11 P1 C31 C36 . . . . -148.4(2) ?
    Cu1 P1 C31 C36 . . . . -18.1(2) ?
    C36 C31 C32 C33 . . . . -0.9(4) ?
    P1 C31 C32 C33 . . . . -178.8(2) ?
    C31 C32 C33 C34 . . . . 1.0(5) ?
    C32 C33 C34 C35 . . . . 0.0(5) ?
    C33 C34 C35 C36 . . . . -1.1(5) ?
    C34 C35 C36 C31 . . . . 1.1(5) ?
    C32 C31 C36 C35 . . . . -0.1(4) ?
    P1 C31 C36 C35 . . . . 177.8(2) ?
    C61 P2 C41 C42 . . . . -156.0(2) ?
    C51 P2 C41 C42 . . . . 96.8(2) ?
    Cu1 P2 C41 C42 . . . . -32.3(2) ?
    C61 P2 C41 C46 . . . . 25.0(3) ?
    C51 P2 C41 C46 . . . . -82.3(2) ?
    Cu1 P2 C41 C46 . . . . 148.6(2) ?
    C46 C41 C42 C43 . . . . -0.3(4) ?
    P2 C41 C42 C43 . . . . -179.4(3) ?
    C41 C42 C43 C44 . . . . 0.0(6) ?
    C42 C43 C44 C45 . . . . 0.5(6) ?
    C43 C44 C45 C46 . . . . -0.6(6) ?
    C44 C45 C46 C41 . . . . 0.3(5) ?
    C42 C41 C46 C45 . . . . 0.1(4) ?
    P2 C41 C46 C45 . . . . 179.2(2) ?
    C61 P2 C51 C56 . . . . 95.5(2) ?
    C41 P2 C51 C56 . . . . -158.8(2) ?
    Cu1 P2 C51 C56 . . . . -31.8(2) ?
    C61 P2 C51 C52 . . . . -87.8(2) ?
    C41 P2 C51 C52 . . . . 17.9(3) ?
    Cu1 P2 C51 C52 . . . . 144.9(2) ?
    C56 C51 C52 C53 . . . . 0.7(4) ?
    P2 C51 C52 C53 . . . . -176.0(2) ?
    C51 C52 C53 C54 . . . . -0.1(5) ?
    C52 C53 C54 C55 . . . . -0.9(5) ?
    C53 C54 C55 C56 . . . . 1.4(4) ?
    C54 C55 C56 C51 . . . . -0.8(4) ?
    C52 C51 C56 C55 . . . . -0.3(4) ?
    P2 C51 C56 C55 . . . . 176.6(2) ?
    C51 P2 C61 C66 . . . . -18.1(3) ?
    C41 P2 C61 C66 . . . . -125.2(2) ?
    Cu1 P2 C61 C66 . . . . 111.2(2) ?
    C51 P2 C61 C62 . . . . 162.3(2) ?
    C41 P2 C61 C62 . . . . 55.3(2) ?
    Cu1 P2 C61 C62 . . . . -68.4(2) ?
    C66 C61 C62 C63 . . . . 1.4(4) ?
    P2 C61 C62 C63 . . . . -179.1(2) ?
    C61 C62 C63 C64 . . . . -0.9(5) ?
    C62 C63 C64 C65 . . . . -0.3(6) ?
    C63 C64 C65 C66 . . . . 1.2(6) ?
    C62 C61 C66 C65 . . . . -0.6(4) ?
    P2 C61 C66 C65 . . . . 179.9(3) ?
    C64 C65 C66 C61 . . . . -0.7(6) ?
loop_
    _geom_hbond_atom_site_label_D
    _geom_hbond_atom_site_label_H
    _geom_hbond_atom_site_label_A
    _geom_hbond_site_symmetry_A
    _geom_hbond_distance_DH
    _geom_hbond_distance_HA
    _geom_hbond_distance_DA
    _geom_hbond_angle_DHA
    O1 H1C Cl1 . 0.82(2) 2.37(2) 3.186(5) 179(12)
    O1 H1D S1 2_645 0.82(2) 2.70(10) 3.218(5) 123(9)
    N1 H1B Cl1 2_655 0.86 2.48 3.302(3) 161
    N1 H1A N3 . 0.86 2.27 2.628(5) 105
    N2 H2 Cl1 . 0.86 2.35 3.202(2) 170
    C42 H42 Cl1 . 0.93 2.72 3.626(3) 164
_shelx_hkl_checksum     96748
_shelx_hkl_file
;
  -1   0   0   -0.61    0.20
   1   0   0   -0.36    0.18
  -1   0   0   -0.23    0.22
  -1   0   0   -0.61    0.12
   2   0   0  498.87   18.09
  -2   0   0  500.49   18.26
  -2   0   0  499.62   18.03
  -2   0   0  476.82   18.22
   3   0   0   -0.87    0.59
  -3   0   0    0.73    0.77
  -3   0   0   -0.76    0.41
  -3   0   0   -2.05    0.60
  -4   0   0 2419.07   85.16
   4   0   0 2377.56   85.32
  -4   0   0 2357.59   85.68
  -5   0   0   -0.64    0.44
  -5   0   0    0.18    0.88
   5   0   0   -0.27    0.84
   5   0   0   -2.00    0.72
  -6   0   0 1002.92   38.39
  -6   0   0 1062.31   37.49
   6   0   0 1034.46   37.82
   6   0   0 1024.71   38.47
  -7   0   0   -0.41    0.55
  -7   0   0    0.45    1.16
   7   0   0   -0.37    0.92
   7   0   0   -0.21    0.98
   8   0   0   19.35    2.21
  -8   0   0   21.44    2.80
  -8   0   0   18.59    1.70
   8   0   0   13.03    2.47
   9   0   0    2.65    1.32
  -9   0   0    2.46    1.44
  -9   0   0   -0.14    0.64
   9   0   0   -0.65    1.38
  10   0   0   34.30    3.19
 -10   0   0   29.65    3.78
  10   0   0   28.47    3.63
 -10   0   0   32.03    2.45
  11   0   0    0.45    1.52
  11   0   0    0.53    1.56
 -11   0   0   -0.67    0.82
 -11   0   0    0.72    1.55
  12   0   0  144.52    7.52
 -12   0   0  139.24    8.36
  12   0   0  133.17    8.39
  13   0   0   -1.09    1.69
 -13   0   0    0.41    1.87
  13   0   0    0.85    2.16
  14   0   0   30.92    4.83
 -14   0   0   34.89    4.78
 -15   0   0    2.39    2.42
  15   0   0    2.32    2.51
  16   0   0   99.71    8.60
 -16   0   0  103.55    8.94
 -17   0   0   -0.76    2.75
  17   0   0    4.64    3.03
 -18   0   0   20.14    4.81
  18   0   0   10.32    4.24
 -19   0   0    6.80    3.48
  19   0   0   -4.70    2.92
   0   1   0   -0.96    0.35
   0  -1   0    0.01    0.37
   0  -1   0   -0.57    0.39
   0   1   0   -1.27    0.35
  -1  -1   0  338.87   11.95
   1   1   0  313.13   11.98
  -1  -1   0  321.63   11.94
  -1   1   0  316.57   11.94
  -1   1   0  328.96   11.99
   1   1   0  325.82   11.85
  -2   1   0   31.98    1.78
  -2  -1   0   33.29    1.89
  -2  -1   0   31.50    1.84
  -2   1   0   35.17    1.91
   2  -1   0   28.64    1.85
   2   1   0   33.54    1.86
   2  -1   0   33.26    1.37
  -3   1   0   33.27    1.92
  -3   1   0   36.66    2.14
   3  -1   0   24.64    1.98
  -3  -1   0   34.77    2.12
  -3  -1   0   23.33    1.90
   3   1   0   30.33    2.10
   3  -1   0   32.16    1.56
   4   1   0  896.35   32.58
  -4  -1   0  880.59   32.69
  -4  -1   0  858.25   32.68
   4  -1   0  887.02   32.77
   4  -1   0  891.75   32.05
  -4   1   0  898.84   32.40
  -4  -1   0  904.67   31.96
  -4   1   0  880.89   32.72
  -5   1   0   22.20    1.81
   5  -1   0   25.18    2.30
   5   1   0   23.33    2.09
  -5  -1   0   18.01    2.13
  -5  -1   0   29.93    2.39
  -5   1   0   22.35    2.28
   5  -1   0   25.21    1.74
  -5  -1   0   22.94    1.27
  -6  -1   0  203.47    9.16
  -6   1   0  213.75    8.61
  -6  -1   0  189.06    9.05
  -6   1   0  205.15    9.20
   6  -1   0  198.84    9.18
  -6  -1   0  213.99    7.93
   6  -1   0  217.48    8.43
   6   1   0  209.21    8.92
  -7  -1   0  799.44   30.78
  -7   1   0  824.25   30.03
   7  -1   0  798.58   30.83
  -7   1   0  790.86   30.79
   7   1   0  822.56   30.41
  -7  -1   0  816.69   29.28
  -7  -1   0  793.13   30.79
   7  -1   0  806.98   29.78
   8  -1   0   71.37    4.79
  -8   1   0   76.22    4.04
  -8   1   0   68.98    4.68
   8   1   0   77.20    4.50
  -8  -1   0   71.96    3.34
  -8  -1   0   62.62    4.49
  -8  -1   0   77.06    4.75
   8  -1   0   72.01    3.94
  -9  -1   0    2.33    0.74
   9   1   0    0.52    1.46
  -9   1   0    0.68    0.91
   9  -1   0    2.79    1.58
   9  -1   0    0.53    1.24
  -9  -1   0    3.99    1.69
  -9   1   0    3.71    1.72
   9   1   0    3.55    1.64
 -10   1   0    3.63    1.25
  10  -1   0    0.58    1.27
  10  -1   0    2.71    1.63
 -10   1   0    0.80    1.50
 -10  -1   0    2.25    0.79
  10   1   0    0.67    1.55
  10   1   0    1.95    1.53
 -10  -1   0    2.65    1.66
  11  -1   0   34.35    3.18
  11   1   0   29.64    3.41
 -11  -1   0   29.93    3.99
 -11   1   0   34.60    2.92
 -11   1   0   23.12    3.63
  11  -1   0   29.66    3.98
  11   1   0   23.65    3.61
 -12   1   0   18.80    3.30
  12  -1   0   14.82    2.51
  12   1   0   14.47    2.93
  12  -1   0   16.35    3.34
 -12   1   0   14.98    2.30
  12   1   0   20.09    3.57
 -12  -1   0   19.83    3.62
  13   1   0   10.80    2.97
  13  -1   0   17.40    3.77
 -13  -1   0   13.00    3.07
  13   1   0   12.08    2.82
 -13   1   0   11.54    3.13
  14  -1   0  162.70   10.27
 -14  -1   0  166.79   10.23
 -14   1   0  167.33   10.26
  14   1   0  179.24    9.34
  14   1   0  178.59   10.55
  15  -1   0    6.79    2.92
 -15  -1   0   15.37    3.72
  15   1   0   11.69    3.26
 -15   1   0    8.72    3.12
 -16  -1   0   -1.09    2.05
 -16   1   0    1.78    2.48
  16  -1   0    4.07    2.86
  16   1   0   -4.11    2.09
  17  -1   0    3.99    2.97
 -17  -1   0    0.22    2.39
  17   1   0    3.98    3.03
 -17   1   0    4.08    3.08
 -18  -1   0   24.15    5.14
 -18   1   0   35.25    5.88
  18  -1   0   27.54    5.36
  18   1   0   17.88    4.82
 -19  -1   0    4.87    3.27
  19  -1   0    2.01    3.35
  19   1   0    1.43    3.25
 -19   1   0   -0.24    3.15
   0   2   0 2310.76   82.52
   0   2   0 2300.93   82.56
   0  -2   0 2302.35   82.53
   0  -2   0 2319.77   82.52
  -1  -2   0  164.77    6.78
  -1  -2   0  179.71    6.79
  -1   2   0  166.58    6.89
  -1   2   0  175.13    6.52
   1   2   0  166.16    6.62
   1   2   0  177.48    6.93
   1  -2   0  175.72    6.83
  -2  -2   0  150.53    6.36
   2   2   0  162.93    5.93
   2   2   0  149.68    6.49
  -2  -2   0  149.30    6.40
  -2   2   0  163.77    6.48
   2  -2   0  156.27    6.45
  -2   2   0  160.74    6.52
   3   2   0  943.14   34.65
  -3  -2   0  944.91   34.53
  -3  -2   0  941.97   34.57
   3  -2   0  918.67   34.58
  -3   2   0  921.57   34.56
  -3   2   0  967.60   34.58
   3   2   0  962.49   34.23
  -4   2   0  204.14    8.55
  -4   2   0  204.52    8.42
   4  -2   0  201.66    8.57
  -4  -2   0  201.84    8.49
   4  -2   0  209.20    7.51
  -4  -2   0  188.96    8.45
   4   2   0  201.25    8.54
  -5   2   0    4.06    1.26
  -5  -2   0    5.59    1.34
   5  -2   0    5.93    0.76
  -5  -2   0    6.04    1.44
   5  -2   0    5.53    1.33
  -5   2   0    3.93    1.01
   5   2   0    6.60    1.48
   6   2   0  289.28   11.85
  -6   2   0  284.91   11.57
   6  -2   0  274.20   10.70
   6  -2   0  290.34   12.02
  -6  -2   0  285.80   11.92
  -6  -2   0  276.36   11.93
  -6   2   0  287.58   11.96
  -7   2   0   78.22    4.33
   7   2   0   81.07    4.76
  -7  -2   0   69.45    4.59
  -7  -2   0   76.04    4.74
   7  -2   0   77.75    3.72
  -7   2   0   82.36    4.83
   7  -2   0   84.14    4.97
  -8  -2   0  115.31    6.42
   8   2   0  119.44    6.31
  -8   2   0  127.54    6.67
   8  -2   0  102.33    6.23
  -8  -2   0  107.24    6.22
  -8   2   0  126.27    5.96
   8  -2   0  111.20    5.17
  -9  -2   0    1.86    1.42
   9   2   0    1.83    1.59
  -9   2   0    0.85    0.95
  -9  -2   0    2.34    1.53
  -9   2   0    0.55    1.43
   9  -2   0    0.46    1.40
   9  -2   0    2.70    1.20
  10  -2   0  254.15   10.59
  10  -2   0  238.78   12.12
  10   2   0  256.71   11.76
 -10   2   0  245.55   11.15
 -10   2   0  263.92   12.34
 -10  -2   0  254.58   12.17
 -10  -2   0  287.08   12.49
 -11  -2   0    1.85    1.83
  11  -2   0    3.09    1.36
 -11   2   0    4.21    1.36
 -11   2   0    3.64    2.24
  11  -2   0    1.77    1.92
  11   2   0    2.18    1.99
  12   2   0  396.77   17.88
  12   2   0  403.15   17.19
 -12  -2   0  405.43   17.94
 -12   2   0  397.24   16.49
 -12   2   0  371.41   17.72
  12  -2   0  383.40   17.81
 -13   2   0   43.42    3.90
  13   2   0   40.09    4.62
  13  -2   0   39.34    5.15
  13   2   0   51.90    5.40
 -13  -2   0   49.96    5.47
 -13   2   0   35.96    4.94
  14   2   0   20.19    3.72
 -14   2   0   35.49    5.03
 -14  -2   0   33.30    4.83
  14   2   0   30.46    4.89
  14  -2   0   34.63    5.18
  15   2   0    7.87    2.98
 -15   2   0    8.00    3.30
  15   2   0    1.25    2.35
  15  -2   0    4.27    3.02
 -15  -2   0    5.98    2.74
 -16   2   0  132.00   10.00
  16   2   0  126.14    9.57
 -16  -2   0  105.81    9.27
  16  -2   0  126.27    9.72
 -17   2   0   -1.79    3.27
  17   2   0   -2.25    2.36
  17  -2   0   -6.44    2.51
 -17  -2   0   -0.59    2.73
 -18   2   0   35.37    6.27
  18   2   0   27.10    5.33
  18  -2   0   34.33    6.22
 -18  -2   0   38.57    5.89
 -19  -2   0   22.80    4.78
  19  -2   0   14.32    5.07
 -19   2   0   23.92    5.27
  19   2   0   18.73    4.75
   0  -3   0    1.04    0.74
   0   3   0    0.22    0.77
   0   3   0   -0.03    0.58
   0  -3   0   -0.35    0.76
   1  -3   0  525.97   19.46
   1  -3   0  524.07   19.51
  -1  -3   0  522.75   19.49
   1  -3   0  516.83   19.50
  -1  -3   0  525.47   19.41
   1   3   0  513.84   19.56
   1   3   0  510.95   19.31
  -1   3   0  536.61   19.21
  -1   3   0  520.59   19.62
   2   3   0 2577.12   91.40
  -2  -3   0 2582.87   91.80
  -2  -3   0 2610.71   91.72
  -2   3   0 2608.60   91.39
  -2   3   0 2568.23   91.79
   2  -3   0 2532.16   91.78
  -2   3   0 2439.60   91.87
   3  -3   0  204.43    9.21
  -3   3   0  239.15    9.43
   3   3   0  225.64    9.43
   3   3   0  232.29    8.51
  -3  -3   0  213.92    9.15
  -3  -3   0  230.19    9.31
  -3   3   0  230.79    9.32
  -4  -3   0  176.28    7.91
   4  -3   0  183.04    8.07
  -4   3   0  185.73    8.05
   4   3   0  182.50    6.87
   4   3   0  188.97    8.19
  -4   3   0  184.48    8.04
  -4  -3   0  185.99    8.07
  -5  -3   0 1704.67   62.61
   5   3   0 1765.61   62.75
  -5  -3   0 1697.02   62.54
  -5   3   0 1722.89   62.55
  -5   3   0 1696.76   62.63
  -6   3   0    2.41    1.02
  -6  -3   0    0.60    1.11
   6   3   0    0.33    1.28
  -6   3   0    1.13    1.15
   6  -3   0    0.29    1.02
  -6  -3   0    3.37    1.39
   7   3   0  149.25    7.66
  -7  -3   0  161.23    7.78
  -7   3   0  149.80    7.41
  -7  -3   0  147.15    7.63
   7  -3   0  163.63    7.89
   7  -3   0  158.42    6.06
  -7   3   0  158.79    7.83
  -8   3   0   19.34    2.54
   8   3   0   20.67    2.86
  -8  -3   0   21.33    2.96
   8  -3   0   17.82    2.83
  -8  -3   0   17.75    2.62
   8  -3   0   22.70    1.54
  -8   3   0   20.25    2.85
  -9  -3   0  520.40   21.52
  -9   3   0  521.81   21.53
   9   3   0  530.62   21.35
   9  -3   0  501.94   21.47
  -9   3   0  542.44   21.02
  -9  -3   0  513.65   21.44
   9  -3   0  526.53   19.45
 -10  -3   0   17.08    3.06
 -10  -3   0   21.64    3.23
  10   3   0   18.19    3.01
 -10   3   0   14.64    2.90
  10  -3   0   23.43    3.45
  10  -3   0   19.76    1.86
 -10   3   0   22.55    2.90
 -11  -3   0  194.37   10.38
 -11   3   0  203.82    9.67
 -11   3   0  193.48   10.44
  11  -3   0  189.38   10.36
 -11  -3   0  207.13   10.48
  11   3   0  194.26   10.08
  12   3   0   -4.31    1.55
 -12   3   0    1.79    2.06
 -12  -3   0    2.58    1.99
  12  -3   0    0.70    2.00
 -12  -3   0    0.80    2.27
 -12   3   0    0.77    1.36
  13   3   0  206.14   11.15
  13  -3   0  184.34   10.93
 -13   3   0  183.04   10.87
 -13  -3   0  216.60   11.22
 -13   3   0  189.21    9.67
  13   3   0  170.25   10.10
  14   3   0  104.41    7.94
 -14  -3   0  101.35    8.12
  14   3   0   99.47    7.35
  14  -3   0   83.37    7.51
 -14   3   0   92.98    7.92
  15   3   0    1.38    2.33
 -15   3   0    2.82    2.71
  15   3   0    0.31    2.63
 -15  -3   0    1.04    2.17
  15  -3   0   -2.17    2.65
 -16   3   0    0.57    3.29
  16  -3   0   -0.33    2.70
  16   3   0    6.72    3.09
  16   3   0    0.82    2.50
 -16  -3   0    4.33    2.65
 -17  -3   0    8.00    3.35
  17   3   0   10.85    3.65
  17  -3   0    8.12    3.63
 -17   3   0    5.70    3.81
  18   3   0    2.26    2.95
 -18  -3   0    3.48    3.08
  18  -3   0    9.89    4.26
 -18   3   0    6.61    4.14
  19  -3   0   30.96    6.32
 -19   3   0   16.40    4.82
 -19  -3   0   31.29    5.84
  19   3   0   18.17    4.86
   0  -4   0 2093.32   73.34
   0   4   0 2059.14   73.34
   0   4   0 1985.33   73.42
   0  -4   0 2013.74   73.38
   1   4   0  165.07    7.37
  -1  -4   0  172.20    7.38
  -1  -4   0  173.90    7.22
   1  -4   0  174.95    7.31
  -1   4   0  173.72    7.48
   1   4   0  172.33    7.19
  -1   4   0  169.95    6.99
   1  -4   0  164.54    7.29
   2  -4   0  439.83   16.86
   2   4   0  429.96   17.01
   2  -4   0  433.70   16.93
  -2  -4   0  435.96   16.75
  -2   4   0  451.62   16.26
   2   4   0  446.34   16.51
  -2   4   0  450.98   17.13
  -2  -4   0  429.39   16.85
   2  -4   0  419.90   16.87
  -3   4   0  434.81   17.24
  -3   4   0  446.14   17.11
   3  -4   0  427.93   17.08
   3   4   0  445.37   16.37
   3   4   0  433.29   17.24
  -3  -4   0  456.92   17.13
  -3  -4   0  431.21   16.94
  -3   4   0  432.70   16.05
  -4   4   0   94.34    4.81
   4   4   0   86.16    3.76
  -4  -4   0   84.79    4.68
  -4   4   0   87.80    4.79
   4  -4   0   90.31    4.77
  -4  -4   0   87.74    4.65
   4   4   0   78.95    4.78
   5  -4   0  257.03   11.02
  -5  -4   0  252.30   10.78
   5   4   0  249.86    9.42
   5   4   0  262.39   11.13
  -5   4   0  248.59   10.90
  -5  -4   0  259.21   10.96
  -5   4   0  245.34   10.89
  -6  -4   0  842.25   32.43
  -6   4   0  829.79   32.38
  -6  -4   0  846.81   32.33
   6   4   0  885.43   32.70
   6  -4   0  865.65   32.59
  -6   4   0  845.59   32.45
   7  -4   0  247.79   11.07
  -7  -4   0  242.75   10.89
  -7   4   0  262.73   11.00
  -7   4   0  223.14   10.81
   7   4   0  232.67   11.00
  -7  -4   0  236.30   10.91
   8  -4   0   18.04    2.83
  -8  -4   0    9.27    2.18
  -8   4   0   19.46    2.99
  -8  -4   0   14.79    2.53
  -8   4   0   18.10    2.55
   8   4   0   13.85    2.73
  -9  -4   0   16.67    2.82
   9   4   0   17.44    3.09
  -9   4   0   10.65    2.54
  -9  -4   0   17.66    2.90
  -9   4   0   15.92    2.61
   9  -4   0   20.00    3.14
  10   4   0   23.74    3.67
  10  -4   0   17.78    3.32
 -10   4   0   23.62    3.17
 -10   4   0   19.49    3.27
 -10  -4   0   19.30    3.20
 -10  -4   0   20.88    3.43
 -11   4   0   20.24    3.64
 -11   4   0   22.40    3.24
  11  -4   0   27.07    3.99
 -11  -4   0   30.27    4.00
 -11  -4   0   25.89    3.87
  11   4   0   21.16    3.58
 -12  -4   0    1.12    1.86
 -12   4   0    2.29    1.79
 -12  -4   0    0.54    2.28
 -12   4   0    1.53    2.32
  12   4   0   -2.10    2.25
  12  -4   0    1.26    2.16
 -13   4   0  117.03    8.10
 -13  -4   0  128.46    8.13
 -13   4   0  113.93    7.14
  13  -4   0  115.02    8.09
  13   4   0  117.08    8.00
 -13  -4   0  128.00    8.33
  14   4   0    3.04    2.51
 -14   4   0   -0.08    1.45
 -14   4   0   -1.27    2.57
  14   4   0    0.55    2.41
 -14  -4   0    2.03    2.25
  14  -4   0    0.84    2.22
  15   4   0   12.16    3.56
 -15  -4   0   25.16    4.42
  15  -4   0   11.26    3.79
 -15   4   0   13.84    3.82
  15   4   0    9.19    3.14
  16   4   0    0.10    2.95
 -16  -4   0    1.23    2.56
 -16   4   0    3.06    3.41
  16  -4   0    3.53    3.35
  16   4   0   -0.48    2.14
  17   4   0    5.62    2.94
  17  -4   0    3.58    3.47
 -17   4   0    0.78    3.28
 -17  -4   0    6.06    2.92
  17   4   0    0.34    2.87
 -18   4   0   13.23    4.65
 -18  -4   0   13.70    4.04
  18  -4   0   12.41    4.64
  18   4   0   10.52    3.75
   0  -5   0   -0.16    1.07
   0   5   0   -0.96    0.80
   0  -5   0   -0.64    0.80
   0   5   0   -0.20    0.95
  -1  -5   0 2047.66   75.78
  -1   5   0 2084.88   76.13
   1   5   0 2105.43   75.85
   1  -5   0 2066.04   75.82
  -1  -5   0 2117.00   75.97
  -1   5   0 2096.52   75.60
   1   5   0 2145.41   76.06
   1  -5   0 2143.37   75.98
  -2   5   0  184.73    8.05
  -2   5   0  175.61    7.15
  -2  -5   0  168.13    7.74
   2  -5   0  171.08    7.77
   2   5   0  176.69    7.93
  -2  -5   0  162.70    7.53
   2  -5   0  169.84    7.69
   2   5   0  173.37    7.41
   2  -5   0  177.42    7.85
   3  -5   0  243.14   10.78
   3   5   0  260.00   10.20
   3  -5   0  251.47   10.76
  -3  -5   0  256.42   10.69
  -3   5   0  260.49   11.07
   3  -5   0  263.47   10.92
   3   5   0  260.00   11.05
  -3   5   0  251.93    9.82
  -3  -5   0  252.53   10.79
   4  -5   0   62.89    4.15
   4   5   0   67.20    4.44
  -4  -5   0   71.99    4.12
   4   5   0   71.04    3.38
  -4  -5   0   66.70    4.20
  -4   5   0   66.87    2.90
  -4   5   0   60.79    4.14
  -4   5   0   68.56    4.32
  -5   5   0   84.47    5.15
   5   5   0   90.47    5.37
   5   5   0   89.61    3.91
  -5   5   0   99.40    5.42
   5  -5   0   79.55    4.96
  -5  -5   0   80.08    4.83
  -6   5   0  259.31   11.98
  -6  -5   0  269.82   11.81
   6   5   0  261.68   10.07
  -6   5   0  264.60   11.91
   6   5   0  270.30   12.19
   6  -5   0  290.59   12.18
  -6  -5   0  279.10   12.01
   7   5   0  837.24   33.42
   7  -5   0  876.61   33.39
  -7   5   0  855.02   33.28
  -7  -5   0  855.17   33.09
  -7   5   0  886.38   33.36
  -7  -5   0  859.09   33.23
  -8  -5   0    2.55    1.71
   8   5   0    0.03    1.90
  -8  -5   0   -0.03    1.51
  -8   5   0    0.91    1.71
   8  -5   0    0.27    1.63
  -8   5   0   -0.35    1.06
  -9   5   0   14.43    2.61
  -9  -5   0    8.25    2.17
   9   5   0   10.79    2.66
  -9   5   0    7.02    2.36
   9  -5   0   15.86    2.96
  -9  -5   0   10.38    2.57
 -10  -5   0   64.07    5.49
 -10   5   0   72.67    5.49
  10  -5   0   60.33    5.47
  10   5   0   65.90    5.69
 -10   5   0   61.37    5.63
 -11  -5   0  121.62    7.74
  11  -5   0  128.65    8.06
  11   5   0  103.36    7.43
 -11   5   0  126.45    7.86
 -11  -5   0  120.80    7.59
 -11   5   0  129.42    7.51
 -12  -5   0   23.20    3.94
 -12   5   0   24.59    3.69
 -12   5   0   21.06    3.84
  12  -5   0   16.78    3.75
  12   5   0   21.09    4.03
 -12  -5   0   28.20    4.15
 -13   5   0   15.14    2.96
 -13   5   0   19.72    3.98
 -13  -5   0   17.98    4.01
  13  -5   0   26.81    4.43
  13   5   0   15.38    3.62
 -13  -5   0   14.09    3.42
  14   5   0    3.80    2.86
  14  -5   0    3.25    2.64
 -14  -5   0    5.49    2.90
 -14   5   0    1.63    2.66
 -14   5   0    5.83    2.24
 -14  -5   0    4.95    2.46
 -15   5   0   -0.67    1.74
  15  -5   0    1.27    2.82
 -15   5   0    4.56    3.16
  15   5   0    5.26    3.12
 -15  -5   0    4.73    2.70
 -16   5   0    7.38    3.68
  16   5   0    4.13    2.83
  16   5   0    6.41    3.23
 -16  -5   0    7.26    3.04
  16  -5   0    6.62    3.45
  17   5   0    4.43    3.01
 -17   5   0    3.74    3.65
  17   5   0   -4.02    2.91
  17  -5   0    3.97    3.66
 -17  -5   0    3.16    2.94
 -18   5   0    3.82    3.63
  18  -5   0   -0.08    3.79
  18   5   0    2.60    3.03
  18   5   0   -4.73    3.14
 -18  -5   0   -0.72    3.08
   0  -6   0   17.96    2.03
   0  -6   0   17.43    2.22
   0   6   0   18.86    2.13
   0   6   0   15.67    2.14
   1  -6   0  102.05    5.39
  -1   6   0  103.42    5.60
   1   6   0  109.50    5.64
  -1  -6   0  115.91    5.47
  -1  -6   0  111.98    5.63
   1  -6   0   98.32    5.42
   1   6   0  107.47    5.44
  -1   6   0  103.56    5.22
  -2   6   0  437.02   17.07
  -2  -6   0  439.34   17.53
  -2   6   0  439.60   17.97
   2  -6   0  448.54   17.79
   2  -6   0  439.78   17.65
   2   6   0  467.87   17.49
  -2  -6   0  450.24   17.79
   2   6   0  444.74   17.92
  -3   6   0  276.51   10.94
   3   6   0  264.87   12.05
   3   6   0  287.22   11.38
   3  -6   0  277.95   11.98
  -3   6   0  279.16   12.18
  -3  -6   0  284.28   11.97
   3  -6   0  289.22   12.06
   3  -6   0  280.79   11.91
  -3  -6   0  269.38   11.69
   4   6   0  192.74    8.35
   4  -6   0  207.74    9.34
  -4  -6   0  202.25    9.11
   4   6   0  193.23    9.52
  -4  -6   0  217.52    9.45
   4  -6   0  197.00    9.29
   4  -6   0  216.49    9.50
  -4   6   0  203.60    7.92
  -4   6   0  180.46    9.31
  -5   6   0   36.91    3.65
  -5  -6   0   35.62    3.49
   5   6   0   37.56    2.41
   5  -6   0   39.62    3.57
   5   6   0   42.32    4.02
  -5   6   0   36.70    3.61
  -5  -6   0   34.55    3.24
   6  -6   0    0.42    1.41
  -6   6   0   -1.41    0.96
   6   6   0   -2.15    1.41
   6   6   0    0.22    0.69
  -6   6   0    0.09    1.59
  -6  -6   0    3.62    1.53
  -6  -6   0    1.10    1.45
   7   6   0  461.95   16.97
   7  -6   0  436.19   19.23
   7   6   0  453.96   19.57
  -7  -6   0  451.26   19.07
  -7   6   0  503.93   19.63
  -7   6   0  474.72   19.51
  -7  -6   0  461.89   19.30
  -8   6   0  375.45   15.60
  -8  -6   0  358.15   15.32
  -8  -6   0  341.53   15.02
  -8   6   0  344.16   15.37
   8  -6   0  337.89   15.29
   8   6   0  295.63   15.11
   9   6   0   69.35    6.05
  -9   6   0   75.76    5.92
   9  -6   0   84.37    6.19
  -9   6   0   83.63    6.21
  -9  -6   0   80.21    5.85
  -9  -6   0   73.12    5.91
  10  -6   0   71.93    6.09
  10   6   0   69.62    6.16
 -10  -6   0   68.29    5.83
 -10   6   0   83.42    6.42
 -10  -6   0   68.34    5.74
 -10   6   0   71.60    5.85
  11   6   0    1.50    2.53
 -11   6   0   -0.54    2.30
  11  -6   0   -1.25    2.21
 -11  -6   0    2.24    1.94
 -11  -6   0    0.58    2.31
 -11   6   0   -1.20    1.26
  12  -6   0   -1.59    2.22
  12   6   0   -0.25    2.30
 -12  -6   0    0.30    2.01
 -12   6   0    2.81    1.94
 -12   6   0    2.28    2.37
 -12  -6   0    0.41    2.35
 -13  -6   0   51.48    5.68
  13  -6   0   54.02    6.14
  13   6   0   43.73    5.63
 -13  -6   0   52.31    5.98
 -13   6   0   36.94    5.44
 -13   6   0   50.62    5.39
 -14   6   0    0.20    1.67
  14   6   0   -2.19    2.52
 -14   6   0   -0.79    2.65
 -14  -6   0    2.98    2.87
 -14  -6   0    3.25    2.49
  14  -6   0   -2.05    2.69
  15   6   0   12.05    3.78
 -15  -6   0    4.58    3.34
  15  -6   0   11.14    4.01
 -15   6   0   15.30    4.17
 -15   6   0   12.35    2.81
 -15  -6   0   16.53    3.61
  16   6   0    1.28    2.90
  16  -6   0    0.98    3.30
 -16   6   0   10.79    4.12
  16   6   0    6.07    2.87
 -16  -6   0    4.37    2.78
 -17  -6   0    8.76    3.62
  17  -6   0    4.23    3.94
  17   6   0    9.30    3.60
  17   6   0    6.57    3.67
 -17   6   0    5.61    4.10
  18  -6   0   20.46    5.61
  18   6   0   11.98    4.78
  18   6   0   18.71    4.59
 -18  -6   0   11.16    4.14
 -18   6   0   19.37    5.09
   0  -7   0   -0.94    1.13
   0  -7   0    0.63    1.12
   0   7   0   -0.19    0.88
   0   7   0    0.98    1.19
  -1  -7   0  178.40    8.49
   1  -7   0  172.42    8.39
  -1   7   0  181.16    8.11
  -1   7   0  180.94    8.66
   1  -7   0  184.24    8.37
   1   7   0  180.62    8.51
   1   7   0  179.83    8.38
  -1  -7   0  175.31    8.21
   2  -7   0  244.64   11.19
   2   7   0  266.88   11.59
  -2  -7   0  257.69   11.39
   2  -7   0  256.26   11.37
  -2   7   0  256.29   10.73
  -2   7   0  262.68   11.66
   2   7   0  272.85   11.15
  -2  -7   0  250.78   11.10
   3  -7   0  153.76    7.70
  -3   7   0  144.16    6.61
   3   7   0  157.56    7.07
  -3  -7   0  158.82    7.65
  -3  -7   0  155.27    7.37
   3   7   0  143.91    7.75
  -3   7   0  133.72    7.61
   3  -7   0  157.11    7.54
   3  -7   0  138.06    7.49
   4   7   0   37.74    2.79
   4  -7   0   39.22    3.70
   4   7   0   31.51    3.65
  -4   7   0   33.74    3.68
  -4  -7   0   35.87    3.54
   4  -7   0   33.85    3.56
   4  -7   0   30.76    3.28
  -4  -7   0   35.94    3.22
  -4   7   0   31.05    2.24
   5  -7   0  222.43   10.57
  -5  -7   0  218.54   10.27
  -5  -7   0  226.22   10.58
   5   7   0  236.30    9.41
  -5   7   0  218.57    8.62
  -5   7   0  236.27   10.97
   5  -7   0  209.92   10.49
   5  -7   0  229.59   10.72
   5   7   0  225.53   10.96
   6  -7   0  153.51    8.04
  -6  -7   0  155.84    7.96
   6   7   0  149.38    8.21
  -6   7   0  143.27    7.86
  -6  -7   0  145.13    7.55
  -6   7   0  129.17    7.75
   6   7   0  137.22    6.27
  -7  -7   0   50.96    4.67
   7   7   0   50.50    4.98
  -7  -7   0   44.53    4.20
  -7   7   0   48.63    4.79
   7  -7   0   50.13    4.69
  -7   7   0   51.01    4.82
   8   7   0   51.93    5.36
  -8  -7   0   40.61    4.30
  -8  -7   0   53.44    4.91
   8  -7   0   47.78    4.83
  -8   7   0   50.44    4.92
  -8   7   0   54.05    5.01
   9  -7   0   21.16    3.77
  -9  -7   0   23.57    3.55
   9   7   0   29.54    4.36
  -9  -7   0   22.18    3.57
  -9   7   0   20.67    3.68
  -9   7   0   21.00    3.42
 -10  -7   0   22.00    3.72
 -10   7   0   24.43    4.05
  10   7   0   25.84    4.20
  10  -7   0   29.17    4.29
 -10  -7   0   27.80    4.04
 -10   7   0   24.13    3.74
 -11   7   0   84.54    6.78
  11   7   0   86.19    7.14
  11  -7   0   76.01    6.72
 -11   7   0   72.05    6.66
 -11  -7   0   71.31    6.49
 -11  -7   0   80.99    6.50
 -12   7   0   13.87    3.57
  12  -7   0   23.09    4.39
 -12  -7   0   21.79    3.92
 -12  -7   0   17.20    3.48
  12   7   0    7.64    3.41
 -12   7   0   18.06    3.43
 -13  -7   0    7.71    2.64
 -13   7   0    2.32    2.76
 -13   7   0    1.32    1.91
 -13  -7   0   -2.48    2.50
  13  -7   0    1.23    2.86
  13   7   0    0.01    2.54
 -14  -7   0    7.07    3.48
 -14   7   0    3.71    3.13
  14   7   0    0.56    2.93
  14  -7   0    8.60    3.79
 -14   7   0    5.68    2.30
 -14  -7   0    4.20    2.72
 -15  -7   0    1.65    3.12
 -15   7   0   -1.54    2.82
 -15   7   0    2.04    2.36
  15   7   0    0.79    3.49
 -15  -7   0    0.10    2.49
  15  -7   0   -3.52    2.85
 -16  -7   0    8.63    3.55
 -16  -7   0    6.09    3.52
 -16   7   0    9.70    3.08
  16  -7   0    9.14    4.24
 -16   7   0   10.43    4.18
  16   7   0    9.68    4.05
 -17  -7   0    1.36    2.95
 -17   7   0   -0.13    3.49
  17  -7   0    1.96    4.07
  17   7   0    7.02    3.22
  17   7   0   -1.72    3.39
   0  -8   0  204.03    9.56
   0   8   0  203.66    9.83
   0   8   0  212.26    9.69
   0  -8   0  213.04    9.86
  -1  -8   0   65.30    4.56
   1   8   0   64.16    4.51
   1  -8   0   57.97    4.16
   1   8   0   67.43    4.42
  -1   8   0   58.69    4.66
   1  -8   0   74.88    4.72
  -1  -8   0   59.63    4.18
  -1   8   0   61.06    4.20
  -2  -8   0  368.22   15.82
  -2  -8   0  385.16   16.21
   2  -8   0  387.83   16.04
   2   8   0  394.30   15.96
  -2   8   0  384.16   16.49
   2   8   0  392.26   16.35
   2  -8   0  387.73   16.23
  -2   8   0  373.85   15.44
   3  -8   0   15.94    2.66
   3   8   0   18.09    2.96
  -3  -8   0   10.60    2.40
   3  -8   0   12.25    2.28
  -3  -8   0   13.34    2.27
  -3   8   0   14.13    2.55
   3   8   0   11.42    2.00
  -3   8   0   10.71    1.80
   4  -8   0   23.44    3.03
  -4   8   0   15.73    2.81
   4  -8   0   21.21    3.08
  -4  -8   0   22.54    3.17
  -4  -8   0   23.48    2.92
   4   8   0   11.95    2.83
   4   8   0   23.09    2.47
   4  -8   0   18.82    2.97
  -4   8   0   21.57    2.01
  -5  -8   0    2.58    1.86
   5   8   0    0.66    0.90
   5  -8   0   -1.15    1.51
  -5  -8   0   -0.71    1.32
   5   8   0    1.38    1.90
  -5   8   0   -0.46    1.37
   5  -8   0   -0.83    1.48
   5  -8   0   -1.82    1.48
   6   8   0  111.80    7.19
  -6  -8   0  110.95    6.41
  -6   8   0  101.21    6.68
   6  -8   0  106.99    6.77
  -6  -8   0  103.12    6.56
   6   8   0  102.81    5.23
   6  -8   0   91.82    6.40
   6  -8   0  108.00    6.74
  -7  -8   0  183.14    9.54
   7   8   0  187.04   10.27
  -7  -8   0  188.60    9.90
  -7   8   0  203.48   10.37
   7  -8   0  178.86    9.92
  -8   8   0  454.01   19.28
  -8   8   0  430.03   18.95
  -8  -8   0  430.69   18.78
  -8  -8   0  401.18   18.36
   8   8   0  425.74   19.21
  -9   8   0   66.67    6.07
  -9  -8   0   62.00    5.48
   9   8   0   62.42    6.21
  -9   8   0   72.28    6.21
   9  -8   0   66.46    6.00
  -9  -8   0   57.40    5.56
 -10  -8   0   12.05    3.10
 -10  -8   0   11.94    3.11
 -10   8   0   10.86    2.98
  10   8   0    6.72    2.96
 -10   8   0   13.16    3.34
  10  -8   0   13.10    3.42
 -11  -8   0   11.01    2.91
  11   8   0    7.99    3.27
 -11   8   0   13.12    3.39
 -11  -8   0   15.70    3.66
  11  -8   0   19.68    4.05
 -11   8   0    7.30    2.82
 -12  -8   0   92.77    7.88
 -12  -8   0  111.09    8.12
  12   8   0  101.65    8.64
 -12   8   0  110.76    8.38
  12  -8   0   98.84    8.18
 -12   8   0  111.78    8.56
  13   8   0    7.55    3.54
 -13  -8   0    6.87    3.49
 -13  -8   0   15.84    3.51
 -13   8   0    4.33    2.54
 -13   8   0   15.11    3.86
  13  -8   0    8.56    3.79
 -14   8   0    7.24    3.58
 -14  -8   0    8.77    3.27
  14  -8   0    6.84    3.75
 -14   8   0    6.65    3.04
 -14  -8   0    5.10    3.28
  14   8   0   15.75    4.57
 -15  -8   0    6.35    2.95
  15  -8   0    0.05    3.18
 -15   8   0   -1.89    2.31
 -15  -8   0    3.18    3.65
  15   8   0    0.15    3.28
 -15   8   0    3.88    3.53
 -16  -8   0    7.39    4.20
 -16   8   0    8.34    3.16
  16   8   0    8.17    4.06
  16  -8   0   15.94    4.76
 -16   8   0   13.18    4.40
 -16  -8   0   12.02    3.82
 -17  -8   0   18.83    4.50
  17  -8   0   14.65    4.89
 -17   8   0   10.36    4.28
  17   8   0    3.71    3.84
   0  -9   0   -1.25    1.32
   0   9   0   -0.88    1.48
   0   9   0   -1.15    1.12
   0  -9   0   -2.49    0.99
   1   9   0    4.81    1.98
   1  -9   0    2.43    1.70
   1  -9   0    2.17    1.61
  -1   9   0    2.05    1.50
  -1   9   0    2.12    1.66
  -1  -9   0    3.22    1.62
   1   9   0    2.21    1.57
  -1  -9   0    2.45    1.92
  -2  -9   0   11.27    2.60
   2   9   0   12.98    2.38
  -2   9   0   14.03    2.24
   2  -9   0   11.73    2.44
   2  -9   0   14.65    2.67
  -2  -9   0   12.32    2.43
   2   9   0   11.86    2.66
  -2   9   0   11.95    2.52
  -3   9   0   38.04    4.25
   3  -9   0   43.98    4.02
  -3  -9   0   35.67    4.05
  -3   9   0   47.06    3.42
  -3  -9   0   30.68    3.49
   3   9   0   42.32    3.69
   3  -9   0   49.50    4.52
   3   9   0   39.90    4.35
   4   9   0   29.12    3.03
  -4  -9   0   29.99    3.40
   4  -9   0   27.31    3.55
  -4   9   0   35.32    4.15
   4  -9   0   24.26    3.58
   4   9   0   23.03    3.77
  -4  -9   0   33.78    3.99
  -4   9   0   28.09    2.57
  -5  -9   0   34.44    3.77
   5  -9   0   30.13    4.06
  -5  -9   0   43.70    4.47
   5   9   0   42.11    3.34
   5  -9   0   42.58    4.29
  -5   9   0   28.87    4.06
   5  -9   0   33.60    4.25
   5   9   0   35.77    4.56
   6  -9   0   89.80    6.80
   6  -9   0  119.44    7.30
   6  -9   0   92.87    6.69
  -6  -9   0  113.93    7.06
  -6  -9   0  115.58    6.81
   6   9   0  112.71    7.54
  -6   9   0  101.56    7.11
  -7   9   0   47.56    5.32
  -7  -9   0   52.51    5.17
   7   9   0   50.20    5.67
   7  -9   0   52.07    5.24
   7  -9   0   51.25    5.35
  -7  -9   0   47.02    4.71
   7  -9   0   56.62    5.34
   8   9   0   21.55    4.11
  -8  -9   0   18.45    3.48
  -8  -9   0   18.58    3.46
   8  -9   0   16.82    3.26
   8  -9   0   26.08    4.01
  -8   9   0   21.89    3.72
   8  -9   0   20.68    3.80
  -9   9   0   26.96    4.18
  -9  -9   0   21.39    3.77
   9   9   0   31.40    4.72
  -9  -9   0   24.90    3.84
   9  -9   0   11.78    3.54
 -10   9   0    1.45    1.81
  10   9   0    3.81    3.09
 -10  -9   0    7.16    2.85
 -10  -9   0    4.47    2.49
 -10   9   0    7.18    3.11
  10  -9   0    7.54    3.17
 -11   9   0   39.09    5.48
 -11  -9   0   49.80    5.56
 -11  -9   0   40.47    5.33
 -11   9   0   46.62    5.85
  11   9   0   38.69    5.78
  11  -9   0   46.90    5.92
 -12  -9   0   -2.10    2.08
  12  -9   0    0.83    3.07
 -12   9   0    2.47    2.83
 -12  -9   0    0.08    2.58
 -12   9   0    3.51    2.68
  12   9   0    3.86    3.24
 -13   9   0   53.68    6.82
  13  -9   0   57.48    6.94
  13   9   0   45.54    6.49
 -13   9   0   56.52    6.46
 -13  -9   0   57.75    6.51
 -13  -9   0   37.96    5.70
 -14   9   0   31.90    5.52
 -14   9   0   36.76    5.71
  14  -9   0   46.48    6.53
 -14  -9   0   44.40    6.04
  14   9   0   33.87    6.22
 -14  -9   0   36.79    5.78
 -15  -9   0   13.65    4.14
  15   9   0   11.34    4.43
 -15  -9   0   14.70    4.37
 -15   9   0   14.76    4.42
  15  -9   0   17.41    4.99
 -15   9   0   12.35    3.60
  16   9   0   -0.06    3.45
 -16  -9   0    4.69    3.33
 -16  -9   0    5.84    4.02
 -16   9   0    0.74    2.71
 -16   9   0    6.73    4.36
  16  -9   0   -3.61    3.62
   0  10   0  485.54   19.49
   0  10   0  429.27   18.75
   0 -10   0  448.26   18.78
   0 -10   0  434.26   19.05
   1  10   0   95.11    6.24
  -1 -10   0   90.84    5.88
  -1 -10   0   88.76    6.29
  -1  10   0   95.29    6.47
   1 -10   0   96.67    6.38
  -1  10   0   89.24    5.80
   1  10   0   99.43    6.23
   1 -10   0   94.81    6.03
  -2  10   0   16.31    2.66
   2 -10   0   13.80    2.63
  -2 -10   0    8.74    2.38
   2  10   0   13.10    2.93
  -2 -10   0   12.56    3.06
  -2  10   0   12.20    2.80
   2 -10   0   14.71    2.94
   2  10   0   15.64    2.75
  -3 -10   0    1.82    1.73
   3 -10   0    3.49    2.18
  -3 -10   0    3.85    2.31
   3  10   0    2.55    2.15
  -3  10   0    5.12    1.87
  -3  10   0   -0.71    1.58
   3  10   0    3.59    1.66
   3 -10   0    3.58    2.02
   4  10   0    6.67    2.68
  -4  10   0    8.99    2.82
   4 -10   0    6.92    2.38
  -4 -10   0    7.84    2.31
   4  10   0    7.16    1.99
   4 -10   0   10.51    2.66
  -4 -10   0    5.52    2.35
   5 -10   0    2.31    2.23
  -5  10   0    1.14    1.83
   5  10   0    0.42    1.41
   5 -10   0    2.62    1.89
   5  10   0   -1.89    2.26
  -5 -10   0    3.71    2.13
  -5 -10   0    1.73    1.78
  -6 -10   0   19.64    3.50
   6 -10   0   17.17    3.46
   6 -10   0   20.98    3.66
   6  10   0   13.95    3.47
  -6  10   0   19.99    3.65
   6 -10   0   21.86    3.84
  -6 -10   0   25.49    3.77
  -7 -10   0    0.78    2.17
   7 -10   0   -1.17    2.10
   7  10   0   -0.47    2.49
  -7  10   0    1.57    1.91
  -7 -10   0    0.27    1.95
   7 -10   0    0.92    2.26
   7 -10   0    1.86    2.07
  -8 -10   0   33.66    4.47
  -8  10   0   37.35    4.92
   8  10   0   32.91    4.98
  -8 -10   0   36.63    4.69
   8 -10   0   35.15    4.82
   8 -10   0   30.27    4.64
   8 -10   0   30.96    4.48
  -9  10   0    3.21    2.26
  -9 -10   0    0.01    2.39
   9  10   0    2.60    2.78
   9 -10   0    7.94    2.70
   9 -10   0    3.62    2.54
   9 -10   0    6.12    2.93
  -9 -10   0    4.24    2.33
  10 -10   0    9.85    3.59
  10 -10   0   11.70    3.47
 -10  10   0    8.78    3.03
  10  10   0   12.25    3.70
 -10 -10   0   18.67    3.78
 -10 -10   0   11.13    3.25
  10 -10   0   13.64    3.25
 -11  10   0   14.61    3.73
 -11 -10   0   17.06    3.62
  11 -10   0   15.55    3.75
  11  10   0   13.17    3.86
  11 -10   0   15.96    3.61
  11 -10   0   11.69    4.01
 -11 -10   0    8.59    3.15
 -12  10   0    6.26    2.74
 -12 -10   0   12.12    3.60
 -12 -10   0   16.14    3.64
 -12  10   0   15.75    4.36
  12  10   0    8.58    4.12
  12 -10   0   12.27    4.02
 -13  10   0    0.21    1.91
  13 -10   0   -2.53    3.24
  13  10   0    1.37    3.49
 -13  10   0   -1.06    3.18
 -13 -10   0    1.38    2.49
 -13 -10   0    5.54    3.36
  14 -10   0    3.03    3.71
 -14 -10   0    4.90    3.62
 -14  10   0   -0.79    2.58
  14  10   0    4.62    3.80
 -14  10   0    2.11    3.62
 -14 -10   0   -0.72    2.80
  15 -10   0   17.52    5.28
 -15  10   0   22.41    4.83
 -15  10   0   20.83    5.34
 -15 -10   0   23.42    4.83
 -15 -10   0    9.81    4.38
  15  10   0   23.25    5.34
   0 -11   0   -0.74    1.80
   0  11   0    1.40    1.79
   0  11   0    2.28    2.01
   0 -11   0   -1.09    1.88
   1 -11   0  178.37    9.34
  -1  11   0  173.60    8.80
  -1 -11   0  165.56    9.11
  -1  11   0  179.42    9.49
   1 -11   0  164.90    8.81
   1  11   0  152.83    8.82
  -1 -11   0  174.32    8.95
   1  11   0  117.18    8.34
   2 -11   0   98.28    6.72
   2 -11   0  131.30    7.56
  -2 -11   0  104.48    6.81
  -2 -11   0  117.12    7.32
  -2  11   0  118.97    7.62
   2  11   0   90.48    6.57
  -2  11   0  113.12    6.63
   2  11   0  127.05    7.64
  -3 -11   0  204.33   10.59
  -3 -11   0  186.59   10.13
   3  11   0  211.21   10.21
   3 -11   0  186.20   10.28
   3  11   0  210.30   11.00
   3 -11   0  193.50   10.52
  -3  11   0  210.38   11.17
   4  11   0    3.72    2.71
   4 -11   0   -0.83    1.84
  -4 -11   0   -1.74    1.98
   4 -11   0    1.95    2.17
   4  11   0    0.42    1.64
  -4 -11   0    3.43    2.24
  -4  11   0    0.35    2.25
  -5  11   0   12.90    3.12
   5 -11   0   15.35    3.40
   5 -11   0   16.15    3.39
  -5 -11   0   12.96    3.14
  -5 -11   0   17.21    3.35
   5  11   0   17.01    3.75
   6 -11   0  113.75    7.50
  -6 -11   0  114.69    7.41
   6 -11   0  101.13    7.77
   6  11   0   82.32    7.51
  -6 -11   0  105.90    7.15
  -6  11   0   98.09    7.96
  -7 -11   0   20.69    3.74
   7 -11   0   12.20    3.28
  -7 -11   0   13.25    3.27
   7 -11   0   16.93    3.77
  -7  11   0    6.53    2.74
   7 -11   0   13.15    3.45
   7  11   0   15.11    3.91
   8 -11   0    7.31    3.11
  -8 -11   0    9.99    3.03
  -8 -11   0   12.68    3.31
   8  11   0    5.73    3.12
  -8  11   0    7.93    2.95
   8 -11   0    6.97    2.85
   8 -11   0   10.43    3.33
   9 -11   0   11.58    3.38
  -9 -11   0    5.08    2.79
   9 -11   0    5.57    3.05
  -9  11   0   10.25    3.32
   9  11   0    7.52    3.41
  -9 -11   0    8.49    3.02
   9 -11   0    6.57    2.86
  10  11   0    6.53    3.66
 -10 -11   0    3.01    2.58
  10 -11   0    2.66    3.07
  10 -11   0    1.19    2.42
 -10  11   0    3.44    2.68
 -10 -11   0    2.70    2.69
  10 -11   0    2.54    2.51
 -11  11   0    8.89    3.45
  11 -11   0    4.34    3.51
 -11 -11   0   12.16    3.75
  11 -11   0    6.98    2.89
 -11 -11   0    5.47    2.85
  11  11   0    4.71    3.45
  11 -11   0   -1.47    2.39
  12 -11   0    3.03    3.13
  12 -11   0    2.83    2.90
 -12 -11   0    6.42    3.47
 -12 -11   0    4.14    2.82
  12 -11   0    4.03    3.59
 -12  11   0    3.28    2.62
  12  11   0    1.93    3.28
 -13 -11   0   32.27    5.61
  13  11   0   35.36    6.34
 -13  11   0   37.99    6.08
  13 -11   0   29.66    5.28
  13 -11   0   34.29    5.98
 -13 -11   0   31.94    5.19
  13 -11   0   31.37    5.40
  14 -11   0    8.63    3.85
 -14  11   0   11.66    3.67
 -14 -11   0   11.19    3.54
  14 -11   0   10.88    4.71
  14  11   0   14.16    4.43
 -14 -11   0   13.80    4.61
  14 -11   0   11.98    4.03
   0 -12   0    4.45    2.38
   0  12   0    0.16    2.30
   0 -12   0    0.90    2.21
   0  12   0   -0.67    1.94
   1  12   0   47.01    5.12
  -1  12   0   44.84    5.30
  -1 -12   0   49.15    5.30
  -1 -12   0   59.00    5.24
   1 -12   0   57.31    5.19
   1 -12   0   53.33    5.43
  -1  12   0   57.50    5.05
   1  12   0   51.98    5.35
   2  12   0   -0.43    2.32
   2  12   0   -0.44    1.73
  -2 -12   0   -0.91    1.90
   2 -12   0    1.72    2.27
  -2  12   0    0.18    1.95
  -2 -12   0   -1.40    2.01
   2 -12   0   -0.01    2.10
   3  12   0    2.61    1.97
  -3 -12   0   -0.27    2.17
   3 -12   0    4.50    2.54
  -3 -12   0    2.72    2.32
   3 -12   0    0.92    2.19
  -3  12   0    1.83    2.21
   3  12   0    1.67    2.43
  -4  12   0   25.04    4.34
  -4 -12   0   22.29    3.91
   4  12   0   22.52    3.50
   4 -12   0   22.80    4.02
   4  12   0   18.37    3.89
  -4 -12   0   14.92    3.25
   4 -12   0   22.34    3.89
  -5 -12   0  103.51    7.26
  -5  12   0   84.43    7.81
   5 -12   0   95.64    7.52
  -5 -12   0  108.02    7.10
   5  12   0  106.28    8.34
   5 -12   0  111.56    8.08
  -6  12   0   -1.31    2.14
   6  12   0    2.77    2.76
  -6 -12   0    2.11    2.62
   6 -12   0    1.20    2.53
  -6 -12   0    0.93    2.06
   6 -12   0   -1.17    2.38
   7 -12   0    1.13    2.43
  -7 -12   0    1.72    2.16
  -7  12   0    1.30    2.66
   7  12   0    4.05    2.96
   7 -12   0    1.16    2.48
  -7 -12   0    2.62    2.59
  -8  12   0   -0.59    2.28
  -8 -12   0    2.36    2.50
   8 -12   0    0.94    3.03
  -8 -12   0    3.29    2.88
   8  12   0    1.60    2.74
   8 -12   0    5.86    2.95
  -9  12   0   15.37    3.63
   9  12   0   16.15    4.39
   9 -12   0    9.83    3.65
   9 -12   0   13.10    3.51
  -9 -12   0   13.36    3.42
   9 -12   0   16.95    4.07
  -9 -12   0   12.56    3.35
 -10 -12   0   15.61    4.18
  10 -12   0   19.23    4.71
 -10  12   0   14.00    3.62
  10  12   0   13.05    4.42
  10 -12   0   13.12    4.16
 -10 -12   0   19.22    4.04
  10 -12   0   15.47    4.00
  11 -12   0   10.57    3.95
 -11 -12   0   21.04    4.65
 -11  12   0   15.65    3.99
  11  12   0   12.78    4.32
  11 -12   0   10.74    3.71
  11 -12   0   16.36    4.79
 -11 -12   0    9.61    3.52
  12  12   0   10.08    4.52
 -12  12   0   13.04    3.80
  12 -12   0   15.91    4.37
  12 -12   0    6.65    3.57
  12 -12   0   20.46    5.02
 -12 -12   0    7.33    3.54
 -12 -12   0   21.39    4.61
 -13  12   0    7.50    3.58
  13 -12   0    9.29    4.75
 -13 -12   0    7.38    3.49
  13 -12   0   11.58    4.28
  13 -12   0    9.97    3.77
 -13 -12   0    5.13    3.69
  13  12   0    8.62    4.20
   0  13   0    0.02    2.52
   0 -13   0   -1.79    2.04
   0  13   0   -0.29    1.98
   0 -13   0    2.86    2.48
   1  13   0   52.51    5.65
  -1 -13   0   62.11    6.09
  -1 -13   0   60.52    5.59
   1 -13   0   50.46    5.71
   1  13   0   56.00    5.77
  -1  13   0   52.98    5.96
   1 -13   0   52.39    5.30
  -2 -13   0    3.51    2.76
  -2 -13   0    1.25    2.30
   2 -13   0    4.08    2.74
   2  13   0   -0.75    2.09
   2  13   0    6.12    2.90
  -2  13   0    6.11    2.77
   2 -13   0    5.52    2.62
   3 -13   0    5.87    2.68
   3  13   0    2.70    2.51
   3  13   0   -0.10    2.33
   3 -13   0    1.13    2.28
  -3  13   0   -0.30    2.27
  -3 -13   0    0.96    2.40
  -3 -13   0    1.35    2.58
  -4  13   0    1.07    2.25
  -4 -13   0    2.39    2.68
  -4 -13   0   -0.82    2.14
   4 -13   0    5.07    2.82
   4 -13   0    1.57    2.49
   4  13   0    5.49    3.13
   5 -13   0    6.84    3.28
   5 -13   0    8.53    3.14
   5  13   0    5.63    3.25
  -5  13   0    5.57    3.00
  -5 -13   0   11.27    3.14
  -5 -13   0    6.13    2.96
   6 -13   0    3.38    3.17
  -6  13   0    6.37    3.08
  -6 -13   0   13.14    3.53
  -6 -13   0    8.86    3.34
   6  13   0    8.34    3.37
   6 -13   0   12.58    3.46
   7 -13   0    0.87    2.87
  -7 -13   0    1.36    2.28
   7  13   0    1.58    3.01
  -7  13   0   -0.57    2.57
  -7 -13   0    6.77    3.20
   7 -13   0    4.22    2.99
  -8  13   0    1.23    2.56
   8 -13   0    0.83    3.39
  -8 -13   0    7.06    3.38
   8  13   0    9.89    4.07
  -8 -13   0    5.56    2.83
   8 -13   0    4.38    2.85
   9 -13   0   20.40    4.77
  -9 -13   0   13.50    4.12
   9 -13   0   31.84    5.19
  -9  13   0   11.08    3.48
  -9 -13   0   16.85    4.09
   9  13   0   17.66    4.72
  10  13   0   -0.57    3.28
  10 -13   0    1.05    3.72
 -10  13   0    6.05    2.83
 -10 -13   0    3.97    2.98
  10 -13   0   -3.78    2.89
  11 -13   0   -2.16    3.12
 -11 -13   0    6.07    3.28
  11 -13   0    0.42    3.07
  11 -13   0    5.87    3.87
  11  13   0    1.30    3.37
 -11  13   0   -1.59    2.27
  12 -13   0    3.44    4.35
  12  13   0    1.63    3.52
 -12  13   0    0.96    2.58
 -12 -13   0    8.40    3.37
  12 -13   0   -0.01    3.68
   0 -14   0    4.86    2.87
   0  14   0    9.83    3.26
   0 -14   0    8.35    3.02
   1 -14   0   30.13    4.81
   1  14   0   26.25    4.70
   1 -14   0   37.16    4.88
   1  14   0   27.68    4.53
  -1  14   0   34.84    5.25
  -1 -14   0   39.55    5.17
   2 -14   0   15.49    3.85
   2  14   0   23.35    4.12
  -2 -14   0   17.95    3.94
   2  14   0   22.94    4.51
  -2  14   0   20.56    4.33
   2 -14   0   29.12    4.41
   3 -14   0    6.79    3.00
   3  14   0    4.61    2.91
   3 -14   0    1.96    2.63
  -3  14   0    1.67    2.58
  -3 -14   0    6.47    2.82
  -4 -14   0   -1.22    2.38
   4 -14   0    4.32    2.84
   4  14   0   -1.08    2.62
  -4  14   0   -1.40    2.36
   4 -14   0   -1.98    2.23
   5 -14   0   31.43    5.09
  -5  14   0   18.01    4.21
   5 -14   0   29.27    4.90
   5  14   0   24.07    4.82
  -5 -14   0   25.82    4.35
   6 -14   0   30.78    5.22
  -6 -14   0   31.90    5.03
  -6  14   0   26.04    5.15
   6 -14   0   33.51    5.56
   6  14   0   27.15    5.13
  -7  14   0   10.24    3.86
   7 -14   0    9.48    3.85
   7 -14   0    2.12    3.19
  -7 -14   0   13.55    3.76
   7  14   0    4.26    3.84
   8 -14   0   18.62    4.70
  -8  14   0   23.25    5.26
   8  14   0   24.00    5.17
  -8 -14   0   17.68    4.01
   8 -14   0   19.22    4.57
  -9  14   0   19.94    4.91
   9 -14   0   16.60    4.62
   9 -14   0   28.27    5.42
  -9 -14   0   18.19    4.14
   9  14   0   15.89    5.05
 -10 -14   0    3.85    3.21
 -10  14   0   -0.33    2.76
  10  14   0    3.00    3.73
  10 -14   0    4.04    4.30
  10 -14   0    0.53    3.23
   0 -15   0    3.24    2.96
   0  15   0    1.72    2.90
  -1  15   0   34.65    5.59
   1  15   0   40.66    5.50
   1 -15   0   40.28    5.69
  -1 -15   0   42.76    5.69
   2 -15   0    8.72    3.32
  -2 -15   0    0.57    2.68
  -2  15   0   -0.73    2.74
  -3  15   0   16.84    4.32
   3  15   0   23.28    4.85
   3 -15   0   19.89    4.55
  -3 -15   0   33.91    4.99
  -4 -15   0    7.44    3.33
   4 -15   0   17.63    4.38
   4  15   0   11.00    3.90
  -4  15   0   12.05    3.75
  -5 -15   0    9.41    3.55
   5 -15   0    7.72    3.51
  -5  15   0    6.79    3.54
   5  15   0    6.55    3.73
   6 -15   0   20.04    4.83
  -6 -15   0   33.01    5.20
  -6  15   0   22.76    4.69
   6  15   0   25.53    5.43
  -7 -15   0    8.79    3.62
   7  15   0    9.67    4.38
  -7  15   0    9.32    3.73
   7 -15   0    5.12    3.82
   8  15   0    3.27    3.89
   8 -15   0    9.69    4.05
  -8  15   0    5.38    3.81
   0  16   0    3.54    3.63
   0 -16   0    5.28    3.30
   1 -16   0    7.49    3.40
  -1  16   0   15.10    4.28
  -2  16   0    5.77    3.32
   2 -16   0    8.55    3.80
   3 -16   0    6.81    3.79
  -3  16   0    3.93    3.45
   4  16   0   14.77    4.72
   4 -16   0   12.03    4.26
  -4  16   0   11.02    4.21
 -19   0   1   10.66    3.98
  19   0  -1    5.34    3.71
 -18   0   1    2.22    2.88
  18   0  -1   -2.06    2.77
 -17   0   1   23.12    4.83
  17   0  -1   14.78    4.09
 -16   0   1   -0.26    2.10
  16   0  -1    2.06    2.48
 -15   0   1  128.35    8.93
  15   0  -1  142.89    9.39
  14   0  -1   -3.21    1.90
 -14   0   1    1.90    2.14
 -13   0   1    0.35    2.11
  13   0  -1    3.24    2.28
  13   0  -1    2.81    1.96
 -12   0   1   -0.29    1.58
  12   0  -1    0.56    1.78
  12   0  -1   -1.55    1.52
  11   0  -1  113.26    7.07
  11   0  -1  108.25    6.08
 -11   0   1  117.31    5.53
 -11   0   1   97.70    6.71
 -10   0   1   -1.20    1.62
 -10   0   1   -0.02    0.81
  10   0  -1   -0.77    1.35
  10   0  -1   -1.48    1.45
   9   0  -1    0.81    1.24
  -9   0   1    1.28    0.82
  -9   0   1    1.12    1.32
   9   0  -1    3.09    1.67
   8   0  -1   -0.36    1.09
  -8   0   1   -0.25    0.64
  -8   0   1   -1.71    1.06
   8   0  -1    0.72    1.34
   7   0  -1   54.11    4.11
   7   0  -1   66.66    3.72
  -7   0   1   64.34    3.30
  -7   0   1   68.58    4.25
   6   0  -1   -0.30    0.93
  -6   0   1   -0.33    1.06
   6   0  -1    0.37    0.98
  -6   0   1   -0.29    0.56
   5   0  -1 3335.91  119.43
   5   0  -1 3400.03  119.94
  -5   0   1 3218.75  119.84
  -5   0   1 3412.96  119.24
   4   0  -1    1.37    0.82
   4   0  -1    0.25    0.77
  -4   0   1    0.17    0.51
  -4   0   1    1.20    0.90
  -3   0   1  169.61    7.20
  -3   0   1  176.86    6.85
   3   0  -1  177.23    7.23
   3   0  -1  171.44    6.96
  -2   0   1   -1.24    0.43
  -2   0   1   -0.41    0.66
   2   0  -1   -0.80    0.54
   2   0  -1    0.65    0.68
   1   0  -1   88.46    3.57
  -1   0   1   85.62    3.52
   1   0  -1   89.41    3.56
  -1   0   1   82.71    3.55
   0   0  -1   -0.60    0.14
   0   0   1   -0.52    0.13
   0   0  -1   -0.56    0.12
  -1   0  -1 4275.08  156.62
  -1   0  -1 4253.90  155.72
  -1   0  -1 4414.30  155.80
  -1   0  -1 4539.73  155.74
   2   0   1    0.62    0.43
  -2   0  -1    0.25    0.31
  -2   0  -1   -0.68    0.39
  -2   0  -1    0.15    0.49
   3   0   1 9690.79  342.48
  -3   0  -1 9998.53  342.59
  -3   0  -1 9467.39  343.53
  -3   0  -1 9418.73  342.49
  -4   0  -1   -0.78    0.70
  -4   0  -1    0.89    0.81
  -4   0  -1   -0.11    0.45
   4   0   1   -0.22    0.74
   5   0   1 1941.40   69.06
  -5   0  -1 1892.51   69.49
  -5   0  -1 1890.36   69.51
  -5   0  -1 1948.43   68.77
  -6   0  -1   -0.73    0.88
  -6   0  -1    1.48    1.04
   6   0   1   -0.26    0.88
  -6   0  -1   -1.14    0.46
   7   0   1   11.31    1.74
  -7   0  -1    9.05    1.23
  -7   0  -1   12.86    2.18
  -8   0  -1   -0.12    0.61
   8   0   1   -1.49    0.91
  -8   0  -1    0.30    1.09
   8   0   1    1.63    1.30
  -9   0  -1    1.78    0.80
   9   0   1    2.10    1.49
   9   0   1    0.88    1.32
  -9   0  -1   -1.82    1.15
 -10   0  -1    0.02    0.81
  10   0   1   -1.68    1.32
 -10   0  -1    0.11    1.40
  10   0   1    0.07    1.49
 -11   0  -1   10.79    1.61
  11   0   1    8.76    2.63
  11   0   1   16.09    2.60
 -11   0  -1    8.47    2.39
  12   0   1    1.42    1.86
 -12   0  -1    0.87    1.88
  12   0   1    2.21    2.06
  13   0   1  277.31   13.94
  13   0   1  267.98   12.51
 -13   0  -1  281.92   13.96
 -14   0  -1   -0.56    1.84
  14   0   1   -2.18    2.04
 -15   0  -1   14.93    3.60
  15   0   1   10.32    3.38
  16   0   1    0.15    2.28
 -16   0  -1    4.63    2.73
 -17   0  -1   12.55    3.58
  17   0   1    7.05    3.38
  18   0   1    4.37    3.35
 -18   0  -1    4.42    2.86
  19   0   1    1.07    3.08
 -19   0  -1    2.22    2.96
 -19  -1   1   16.54    4.73
  19  -1  -1   18.37    4.93
 -19   1   1   21.87    5.17
  19   1  -1   13.41    4.34
 -18  -1   1   -4.53    2.65
 -18   1   1    6.02    3.94
  18   1  -1   -0.35    2.75
  18  -1  -1    3.87    3.27
  17  -1  -1   73.70    7.73
  17   1  -1   72.95    7.54
 -17   1   1   58.79    7.32
 -17  -1   1   62.91    7.45
 -16  -1   1   -2.29    2.22
  16  -1  -1    0.60    2.27
  16   1  -1    1.38    2.43
 -16   1   1    0.02    3.01
  15   1  -1   13.69    3.37
 -15   1   1    1.96    2.87
  15  -1  -1    7.85    3.15
 -15  -1   1   17.33    3.87
  15   1  -1   12.00    3.13
  14   1  -1   -0.66    2.14
 -14   1   1   -0.74    2.34
  14  -1  -1    3.09    2.51
  14   1  -1   -1.94    1.87
 -14  -1   1   -1.18    1.88
  13  -1  -1  440.44   19.62
  13   1  -1  430.05   18.33
  13   1  -1  415.91   19.41
 -13   1   1  439.86   19.67
 -13  -1   1  421.39   19.42
  12  -1  -1   36.95    3.45
 -12  -1   1   38.31    4.69
  12  -1  -1   35.60    4.44
  12   1  -1   38.98    4.58
 -12   1   1   40.43    4.96
  12   1  -1   33.19    3.81
 -12   1   1   37.13    3.32
 -11  -1   1   47.22    4.83
  11  -1  -1   50.41    3.70
  11   1  -1   44.25    4.60
 -11   1   1   56.30    5.21
  11   1  -1   43.71    4.04
  11  -1  -1   35.86    4.33
 -11   1   1   50.29    3.60
  10  -1  -1   23.44    2.48
 -10  -1   1   21.62    1.74
  10  -1  -1   23.08    3.31
 -10   1   1   25.61    2.48
 -10   1   1   25.83    3.50
  10   1  -1   18.08    3.12
 -10  -1   1   20.36    3.24
  10   1  -1   20.57    2.85
  -9  -1   1   21.68    1.61
   9  -1  -1   20.39    3.03
  -9   1   1   21.38    3.13
  -9  -1   1   18.40    2.79
   9  -1  -1   17.96    2.14
   9   1  -1   16.19    2.81
  -9   1   1   17.27    2.07
   9   1  -1   18.94    2.58
   8   1  -1    1.17    1.40
  -8  -1   1    0.59    1.27
  -8  -1   1    0.82    0.62
   8  -1  -1    1.37    1.12
   8   1  -1    0.42    1.22
  -8   1   1    2.56    1.49
   8  -1  -1    3.71    1.60
  -8   1   1    0.06    0.77
  -7   1   1  334.39   13.07
   7  -1  -1  300.02   13.68
  -7  -1   1  342.17   12.36
   7  -1  -1  328.22   12.81
  -7  -1   1  304.16   13.64
  -7   1   1  347.41   13.86
   7   1  -1  328.13   13.36
  -6  -1   1  280.69   12.11
  -6  -1   1  301.54   11.07
  -6  -1   1  293.76   12.32
   6  -1  -1  292.91   11.42
  -6   1   1  302.61   11.73
   6   1  -1  298.79   11.99
  -6   1   1  290.74   12.23
   6  -1  -1  289.06   12.30
   5   1  -1  446.37   17.05
  -5   1   1  424.88   17.22
  -5   1   1  455.80   16.88
   5  -1  -1  443.76   16.50
  -5  -1   1  450.29   17.34
  -5  -1   1  449.52   16.25
   5  -1  -1  444.58   17.35
  -5  -1   1  431.48   17.16
   4  -1  -1  902.81   33.08
   4   1  -1  932.37   33.62
  -4   1   1  891.04   33.67
  -4  -1   1  883.87   33.59
  -4   1   1  952.96   33.48
  -4  -1   1  933.92   32.97
   3  -1  -1  531.50   19.19
  -3  -1   1  538.71   19.15
  -3   1   1  533.80   19.55
   3  -1  -1  505.00   19.73
  -3  -1   1  545.62   19.78
  -3  -1   1  510.62   19.57
   3   1  -1  522.49   19.65
  -3   1   1  536.90   19.68
   2   1  -1   48.61    2.45
   2  -1  -1   45.21    2.44
  -2  -1   1   45.94    2.26
  -2  -1   1   46.30    2.45
  -2   1   1   50.79    2.38
  -2  -1   1   48.79    1.98
   2  -1  -1   48.03    1.96
  -2   1   1   43.03    2.31
   1  -1  -1 5689.73  199.75
   1  -1  -1 5488.05  196.85
   1   1  -1 5608.43  197.98
  -1  -1   1 5823.39  197.57
  -1   1   1 5356.02  198.46
  -1   1   1 5631.23  197.13
  -1  -1   1 5162.34  196.75
   0  -1   1  123.47    4.73
   0  -1  -1  128.42    4.74
   0   1  -1  127.09    4.89
   0  -1  -1  121.99    4.86
   0   1   1  126.26    4.89
   0   1  -1  130.31    4.92
   0  -1  -1  128.02    4.93
  -1   1  -1    1.67    0.48
  -1   1  -1    0.63    0.31
   1   1   1    1.99    0.35
   1   1   1    0.92    0.45
  -1  -1  -1    1.55    0.39
  -1  -1  -1    0.74    0.43
  -1   1  -1    1.37    0.41
   1  -1   1    1.10    0.38
  -2   1  -1   20.37    1.41
   2  -1   1   24.53    1.53
  -2  -1  -1   24.75    1.60
  -2   1  -1   16.57    1.42
   2   1   1   21.51    1.54
   2   1   1   19.48    1.03
  -2  -1  -1   19.06    1.38
  -2   1  -1   25.38    1.17
  -3   1  -1  648.15   23.61
  -3  -1  -1  651.86   23.75
  -3  -1  -1  643.18   23.84
  -3  -1  -1  635.29   23.20
   3  -1   1  661.52   23.31
  -3   1  -1  631.17   23.81
   3  -1   1  630.65   23.78
   3   1   1  642.61   23.76
   4  -1   1    4.65    0.86
   4  -1   1    6.82    1.30
  -4  -1  -1    5.81    1.20
  -4   1  -1    3.89    0.87
   4   1   1    3.85    1.13
  -4  -1  -1    3.10    1.00
  -4   1  -1    3.66    1.08
  -4  -1  -1    4.21    0.54
  -5  -1  -1  208.25    9.00
   5  -1   1  204.64    9.08
   5   1   1  206.56    8.82
  -5  -1  -1  228.32    9.18
  -5  -1  -1  215.42    7.99
  -5   1  -1  205.93    8.56
   5  -1   1  208.83    8.34
  -5   1  -1  217.01    9.14
  -6  -1  -1  163.17    7.46
  -6  -1  -1  161.45    6.28
   6   1   1  161.82    7.27
   6  -1   1  161.98    6.74
  -6  -1  -1  151.59    7.42
  -6   1  -1  157.70    7.47
  -6   1  -1  164.32    6.94
   6  -1   1  159.40    7.52
  -7  -1  -1   21.13    1.42
  -7   1  -1   13.17    2.25
   7  -1   1   17.71    2.46
  -7  -1  -1   20.09    2.57
  -7   1  -1   19.38    1.92
   7   1   1   16.70    2.17
   7  -1   1   22.96    2.00
  -7  -1  -1   22.62    2.70
  -8  -1  -1   19.66    2.76
   8  -1   1   19.66    2.12
  -8  -1  -1   22.53    1.57
   8   1   1   23.51    2.64
   8  -1   1   20.69    2.80
  -8  -1  -1   21.90    2.82
  -8   1  -1   25.26    3.02
  -8   1  -1   20.20    2.05
   9  -1   1  108.65    6.54
  -9  -1  -1  120.43    5.03
  -9  -1  -1  117.53    6.64
  -9   1  -1  114.82    6.71
   9   1   1  111.57    6.14
   9  -1   1  118.56    5.73
  -9   1  -1  117.36    5.68
  -9  -1  -1   99.00    6.35
 -10  -1  -1    1.74    1.68
 -10   1  -1    3.61    1.89
 -10  -1  -1    5.23    1.00
  10   1   1    5.32    1.90
  10  -1   1    5.15    2.16
  10  -1   1    7.68    1.78
 -10   1  -1    6.91    1.50
 -11   1  -1  111.21    7.25
  11  -1   1  117.53    6.28
  11   1   1  124.40    6.86
 -11  -1  -1  117.44    7.34
  11   1   1  120.00    7.57
 -11   1  -1  117.34    6.10
  11  -1   1  138.36    7.86
 -12   1  -1    7.07    2.37
  12   1   1    8.17    2.59
  12   1   1    5.42    2.23
 -12  -1  -1    7.36    2.25
  12  -1   1    5.97    2.09
 -12   1  -1    6.81    1.71
  12  -1   1    2.08    2.34
  13   1   1   45.93    5.53
 -13  -1  -1   62.06    6.11
 -13   1  -1   64.32    6.19
  13  -1   1   50.28    5.64
  13   1   1   57.80    5.02
  14  -1   1    0.57    2.47
 -14   1  -1    2.13    2.26
 -14  -1  -1   -0.89    1.86
  14   1   1    0.35    1.93
  14   1   1    1.16    2.22
 -15  -1  -1   83.65    7.68
  15  -1   1   63.29    7.07
  15   1   1   74.27    7.21
 -15   1  -1   91.02    7.78
  16  -1   1   11.33    4.06
 -16   1  -1    3.30    2.79
  16   1   1   12.37    3.77
 -16  -1  -1    8.87    3.18
  17  -1   1    5.67    3.20
 -17  -1  -1    5.05    3.17
  17   1   1    3.22    3.04
 -17   1  -1    8.15    3.15
 -18   1  -1    4.83    3.63
  18  -1   1    4.98    3.86
 -18  -1  -1    9.67    3.74
  18   1   1    3.15    3.30
 -19   1  -1   26.16    5.49
 -19  -1  -1   10.76    4.27
  19   1   1   22.19    5.19
  19  -1   1   16.29    5.36
  19   2  -1    2.69    3.37
 -19  -2   1   16.32    4.15
 -19   2   1    9.39    4.45
  19  -2  -1    5.85    3.74
  18   2  -1    2.29    3.12
  18  -2  -1    0.03    2.97
 -18  -2   1   -0.94    2.90
 -18   2   1    0.10    3.47
  17   2  -1    2.78    2.87
 -17  -2   1    3.72    2.77
  17  -2  -1    6.44    3.38
 -17   2   1    0.50    3.23
  16   2  -1    0.41    2.40
 -16  -2   1   -2.47    2.31
 -16   2   1    6.72    3.54
  16  -2  -1   -0.33    3.05
  16   2  -1    1.83    2.42
 -15  -2   1  195.96   11.80
  15  -2  -1  184.99   11.77
  15   2  -1  213.03   11.13
 -15   2   1  217.47   12.25
  15   2  -1  206.70   11.92
  14   2  -1   65.57    5.68
 -14  -2   1   67.51    6.70
  14   2  -1   60.66    6.31
 -14   2   1   74.92    6.95
  14  -2  -1   58.84    6.37
  13  -2  -1    6.98    2.98
 -13   2   1    7.35    2.91
  13   2  -1    6.84    2.65
 -13   2   1    5.32    1.91
  13   2  -1    5.40    2.45
 -13  -2   1    9.90    2.85
  12  -2  -1  152.02    9.05
  12   2  -1  147.45    8.81
 -12   2   1  156.26    7.72
 -12  -2   1  152.35    8.83
  12   2  -1  126.21    8.02
 -12   2   1  149.48    8.89
 -11   2   1   39.43    3.61
  11  -2  -1   45.84    3.24
  11   2  -1   45.92    4.30
 -11   2   1   41.07    4.70
 -11  -2   1   47.97    4.84
  11   2  -1   43.66    4.55
  11  -2  -1   50.08    4.82
  10  -2  -1  146.37    6.65
  10   2  -1  139.94    7.65
 -10   2   1  154.22    7.34
 -10   2   1  143.94    8.10
 -10  -2   1  141.04    8.02
  10   2  -1  153.21    8.29
  10  -2  -1  131.58    7.99
   9   2  -1  274.70   12.28
  -9   2   1  290.75   12.05
  -9  -2   1  269.57   12.60
  -9   2   1  293.70   12.85
   9  -2  -1  275.86   11.21
  -9  -2   1  281.36   12.82
   9  -2  -1  279.07   12.83
   8  -2  -1  541.18   20.11
  -8  -2   1  545.47   21.65
   8   2  -1  522.67   21.21
  -8   2   1  524.64   21.56
   8  -2  -1  535.32   21.67
  -8   2   1  533.22   20.91
  -8  -2   1  556.23   21.59
   7  -2  -1   48.40    3.86
  -7   2   1   48.06    3.88
  -7  -2   1   43.01    3.60
  -7  -2   1   53.16    4.01
   7  -2  -1   53.52    2.76
  -7   2   1   58.24    3.49
   7   2  -1   50.62    3.79
   6  -2  -1   96.64    4.17
  -6  -2   1   96.97    5.30
   6  -2  -1   99.90    5.33
  -6   2   1  100.79    5.27
  -6  -2   1   94.50    5.16
   6   2  -1   99.91    5.24
  -6   2   1   97.88    4.94
  -5  -2   1  627.21   23.82
  -5   2   1  596.86   23.66
  -5  -2   1  645.43   23.71
   5  -2  -1  629.73   23.84
   5   2  -1  614.66   23.70
  -5   2   1  625.76   23.55
   5  -2  -1  628.43   22.63
  -4  -2   1   36.95    1.64
  -4   2   1   33.74    2.42
  -4  -2   1   37.06    2.63
   4  -2  -1   38.38    1.70
   4  -2  -1   38.37    2.73
  -4   2   1   36.76    2.57
  -4  -2   1   37.91    2.52
   4   2  -1   40.11    2.69
  -3   2   1  345.85   13.68
   3  -2  -1  359.63   13.92
  -3  -2   1  360.50   13.64
  -3  -2   1  358.86   13.87
   3   2  -1  361.12   13.04
   3   2  -1  354.08   13.87
  -3   2   1  361.81   13.82
  -2  -2   1   -0.36    0.56
  -2   2   1    0.55    0.65
  -2  -2   1    1.69    0.86
   2  -2  -1    1.91    0.86
   2  -2  -1    0.55    0.33
   2   2  -1    1.91    0.87
  -2   2   1   -0.44    0.59
   2   2  -1    0.99    0.41
  -1  -2   1    3.03    0.80
  -1   2   1    3.55    0.58
   1   2  -1    4.45    0.90
  -1   2   1    3.18    0.70
   1  -2  -1    4.89    0.86
  -1   2   1    4.51    0.86
   1   2  -1    2.56    0.59
  -1  -2   1    3.89    0.61
   0   2   1 1236.99   44.51
   0   2   1 1222.65   44.55
   0  -2   1 1246.32   44.38
   0  -2  -1 1213.15   44.40
   0   2  -1 1273.92   44.55
   0   2  -1 1222.09   44.56
   0  -2  -1 1252.65   44.60
   1  -2   1 1395.11   50.87
   1   2   1 1412.65   50.88
  -1   2  -1 1425.46   50.64
   1  -2   1 1437.09   50.89
   1  -2   1 1393.15   50.68
  -1   2  -1 1404.51   50.88
  -1  -2  -1 1424.52   50.85
   1   2   1 1414.81   50.66
  -1  -2  -1 1397.93   50.67
   2  -2   1   43.37    2.50
   2   2   1   43.66    2.61
  -2  -2  -1   43.77    2.50
  -2   2  -1   52.40    2.70
  -2   2  -1   44.42    1.98
  -2   2  -1   45.73    2.56
  -2  -2  -1   47.66    2.51
   2   2   1   48.28    2.11
   3  -2   1   90.61    4.31
  -3   2  -1   85.25    4.19
   3   2   1   87.93    4.33
  -3   2  -1   88.56    3.49
  -3  -2  -1   87.10    4.26
  -3  -2  -1   96.15    4.30
  -3   2  -1   87.86    4.30
   3   2   1   88.42    3.49
  -4   2  -1   71.57    3.99
   4  -2   1   75.13    3.05
  -4  -2  -1   68.45    3.84
   4  -2   1   73.29    3.96
   4   2   1   80.90    4.07
  -4   2  -1   67.80    3.74
  -4  -2  -1   75.97    3.96
  -5  -2  -1  377.90   15.69
  -5   2  -1  391.01   15.78
   5   2   1  402.67   15.73
  -5  -2  -1  399.80   15.70
   5  -2   1  403.02   14.67
   5  -2   1  389.55   15.73
  -5   2  -1  414.25   15.56
  -6  -2  -1  146.69    7.21
   6  -2   1  157.59    6.21
  -6  -2  -1  150.02    7.21
   6   2   1  159.84    7.20
  -6   2  -1  157.95    7.40
  -6   2  -1  134.63    6.72
   6  -2   1  158.12    7.36
   7  -2   1  317.41   12.65
   7   2   1  337.07   13.85
  -7   2  -1  326.53   14.00
  -7   2  -1  329.70   13.42
  -7  -2  -1  327.39   13.92
   7  -2   1  340.24   14.07
  -7  -2  -1  345.63   14.10
  -8   2  -1  191.55    9.64
  -8  -2  -1  199.60    9.67
   8   2   1  212.96    9.62
   8  -2   1  205.67    8.45
  -8   2  -1  205.01    9.11
  -8  -2  -1  216.42    9.86
   8  -2   1  210.80    9.88
   9  -2   1    0.59    1.54
  -9   2  -1    3.45    1.27
   9  -2   1    1.06    1.12
  -9  -2  -1   -1.29    1.33
  -9  -2  -1    0.16    1.42
   9   2   1   -1.10    1.47
  -9   2  -1    5.83    1.91
  10  -2   1   34.93    3.95
  10   2   1   34.52    3.64
  10  -2   1   32.15    2.69
 -10   2  -1   29.40    2.99
 -10   2  -1   32.75    3.91
 -10  -2  -1   33.98    3.97
 -10  -2  -1   28.57    3.77
 -11   2  -1   98.84    6.34
 -11  -2  -1   74.74    6.22
  11  -2   1   94.57    5.04
  11   2   1   88.68    5.97
  11  -2   1   95.05    6.57
 -11  -2  -1   87.28    6.08
 -11   2  -1   92.82    5.34
  12  -2   1   10.23    2.98
 -12   2  -1   11.00    2.22
  12   2   1   13.80    2.96
 -12  -2  -1   10.09    2.71
  12   2   1   15.27    3.27
 -12   2  -1   12.53    2.88
 -13   2  -1  349.74   14.39
  13   2   1  343.61   16.09
 -13  -2  -1  329.30   15.85
 -13   2  -1  317.27   15.64
  13  -2   1  321.49   15.89
  13   2   1  290.38   14.63
  14   2   1    7.64    2.72
 -14  -2  -1    1.41    2.21
  14   2   1   -0.73    2.03
  14  -2   1    4.25    2.82
 -14   2  -1    2.21    2.42
  15   2   1   11.13    3.23
  15  -2   1    6.43    3.19
  15   2   1    4.75    2.71
 -15   2  -1    7.55    3.01
 -15  -2  -1   11.67    3.04
  16  -2   1    9.89    3.69
 -16   2  -1    8.64    3.31
 -16  -2  -1    2.44    2.63
  16   2   1    8.51    3.10
 -17  -2  -1   17.26    4.36
 -17   2  -1   16.41    4.00
  17  -2   1   16.60    4.58
  17   2   1   18.15    4.22
 -18   2  -1    6.26    3.10
  18  -2   1    4.49    3.81
 -18  -2  -1    9.03    3.38
  18   2   1    4.57    3.27
 -19   2  -1    7.65    3.49
  19   2   1    0.91    3.23
  19  -2   1    2.63    4.16
 -19  -2  -1    2.90    3.68
 -19  -3   1   33.96    5.90
  19  -3  -1   17.30    5.00
 -19   3   1   15.55    4.83
  19   3  -1   19.55    4.79
  18  -3  -1    3.26    3.51
 -18   3   1   11.15    4.54
 -18  -3   1    2.70    2.97
  18   3  -1    6.81    3.65
  17  -3  -1   23.36    4.99
 -17   3   1   11.98    4.02
  17   3  -1   10.54    3.54
 -17  -3   1   11.51    3.95
 -16  -3   1   55.96    6.69
  16   3  -1   51.65    5.86
  16   3  -1   43.79    5.99
  16  -3  -1   58.25    6.86
 -16   3   1   45.15    6.52
  15   3  -1    4.59    2.80
  15  -3  -1    4.01    2.82
 -15  -3   1    3.25    2.63
 -15   3   1   -0.07    2.60
  15   3  -1    8.05    2.93
  14   3  -1   49.14    5.44
 -14   3   1   54.26    6.31
 -14  -3   1   61.16    6.40
  14  -3  -1   55.07    6.04
  14   3  -1   60.41    6.15
 -13   3   1  127.76    8.39
  13   3  -1  119.36    8.09
 -13   3   1  124.66    7.17
  13   3  -1  117.55    7.58
 -13  -3   1  113.75    7.80
  13  -3  -1  120.54    8.26
 -12   3   1   21.58    3.78
 -12  -3   1   22.43    3.71
  12  -3  -1   22.56    3.89
  12   3  -1   28.19    4.05
  12   3  -1   25.49    3.96
 -12   3   1   26.56    3.44
 -11  -3   1  106.66    6.80
 -11   3   1  107.95    6.21
 -11   3   1   96.52    6.79
  11   3  -1  108.44    6.76
  11  -3  -1  103.74    7.02
 -11  -3   1   99.66    6.81
  10   3  -1   79.04    5.66
 -10  -3   1   82.04    5.54
  10  -3  -1   73.89    3.77
 -10   3   1   72.57    5.73
 -10  -3   1   73.15    5.78
 -10   3   1   72.96    4.86
  10  -3  -1   78.53    5.82
  -9   3   1   68.55    4.42
   9  -3  -1   57.25    3.14
   9   3  -1   56.64    4.68
  -9   3   1   66.93    5.13
   9  -3  -1   74.94    5.25
  -9  -3   1   67.29    5.14
  -9  -3   1   60.64    4.76
  -8  -3   1  578.36   23.49
  -8   3   1  585.76   23.59
  -8  -3   1  603.05   23.75
   8  -3  -1  576.00   23.63
   8  -3  -1  593.89   21.68
  -8   3   1  619.91   23.31
   8   3  -1  585.49   23.49
   7   3  -1    0.68    1.37
  -7  -3   1    0.57    1.09
   7  -3  -1    1.32    1.13
  -7   3   1    3.01    1.29
  -7   3   1   -0.06    1.29
  -7  -3   1    0.57    1.35
   7  -3  -1    1.23    0.55
   6   3  -1  429.66   17.23
   6  -3  -1  425.67   17.29
  -6   3   1  409.43   17.06
  -6  -3   1  443.24   17.10
  -6  -3   1  414.83   17.21
  -6   3   1  438.89   17.07
   5  -3  -1   11.61    1.94
  -5   3   1   13.45    1.85
   5   3  -1   10.49    1.92
  -5  -3   1   14.05    2.08
  -5   3   1   14.36    2.01
  -5  -3   1   13.94    1.85
  -4   3   1  123.19    5.99
   4  -3  -1  131.39    6.20
  -4  -3   1  126.08    5.90
   4   3  -1  131.04    5.05
  -4  -3   1  134.45    6.21
  -4   3   1  133.07    6.17
   4   3  -1  130.43    6.22
  -3   3   1   16.94    1.90
   3   3  -1   21.71    1.41
  -3  -3   1   30.17    2.00
   3   3  -1   24.44    2.23
   3  -3  -1   28.48    2.26
  -3   3   1   21.87    1.16
  -3  -3   1   18.35    2.03
  -3   3   1   20.99    1.95
  -2   3   1  681.08   24.45
  -2  -3   1  669.49   24.81
   2   3  -1  688.13   24.67
  -2   3   1  663.15   25.19
   2   3  -1  682.78   25.23
  -2   3   1  680.44   24.94
   2  -3  -1  658.62   25.12
  -2  -3   1  677.33   25.15
   1   3  -1 1646.76   59.27
  -1  -3   1 1648.96   58.94
   1   3  -1 1664.87   59.06
   1  -3  -1 1637.49   59.05
  -1   3   1 1652.92   58.90
   1  -3  -1 1647.75   59.06
  -1  -3   1 1613.08   59.25
  -1   3   1 1665.97   59.33
   1  -3  -1 1603.54   59.21
   0   3  -1 2243.35   81.34
   0  -3  -1 2255.81   81.43
   0  -3   1 2282.48   81.19
   0  -3   1 2256.03   81.45
   0   3   1 2290.07   81.45
   0   3  -1 2270.63   81.43
   0  -3  -1 2293.50   81.26
   0   3   1 2277.50   81.33
  -1  -3  -1 1383.83   51.26
  -1   3  -1 1447.48   51.03
   1  -3   1 1366.83   51.32
  -1  -3  -1 1438.57   51.13
  -1   3  -1 1424.23   51.40
   1  -3   1 1407.11   51.09
   1  -3   1 1450.12   51.39
   1   3   1 1397.09   51.32
   1   3   1 1450.30   51.14
  -2   3  -1    5.92    0.80
  -2  -3  -1    6.45    1.17
  -2   3  -1    6.95    1.26
   2  -3   1    7.68    1.18
   2   3   1    5.36    0.85
   2   3   1    8.38    1.43
  -2  -3  -1    5.80    1.17
  -2   3  -1    5.30    1.12
  -3   3  -1  260.85   10.65
  -3  -3  -1  263.27   10.61
  -3  -3  -1  251.68   10.44
   3   3   1  267.02    9.83
   3   3   1  257.33   10.70
  -3   3  -1  259.82   10.65
   3  -3   1  260.26   10.54
  -3   3  -1  263.71    9.62
   4  -3   1  170.17    7.76
  -4  -3  -1  178.59    7.84
   4   3   1  188.26    8.03
   4   3   1  185.73    6.73
  -4   3  -1  166.56    7.74
  -4   3  -1  176.35    7.91
  -4  -3  -1  177.08    7.75
  -5  -3  -1   84.83    4.69
  -5  -3  -1   82.58    4.67
  -5   3  -1   86.23    4.78
   5  -3   1   87.62    4.75
  -5   3  -1   93.77    4.77
   5   3   1   83.65    4.85
  -6   3  -1 1306.44   46.79
  -6   3  -1 1260.68   46.97
  -6  -3  -1 1252.95   46.82
   6  -3   1 1274.13   45.33
   6   3   1 1247.98   46.88
  -6  -3  -1 1253.97   46.90
   6  -3   1 1253.12   46.91
  -7  -3  -1   44.52    3.66
   7  -3   1   36.72    2.13
  -7   3  -1   41.47    3.69
   7   3   1   47.83    3.86
  -7   3  -1   40.14    3.26
   7  -3   1   36.97    3.48
  -7  -3  -1   41.52    3.56
  -8  -3  -1   65.16    4.58
   8  -3   1   59.49    4.49
   8   3   1   58.62    4.41
  -8   3  -1   50.99    4.40
  -8  -3  -1   55.57    4.38
  -8   3  -1   49.71    3.86
   8  -3   1   48.53    2.77
  -9   3  -1   59.87    4.30
   9   3   1   51.92    4.49
  -9  -3  -1   58.76    4.81
  -9   3  -1   55.90    4.84
  -9  -3  -1   62.71    4.86
   9  -3   1   66.34    5.03
   9  -3   1   51.66    3.07
 -10  -3  -1   77.81    5.83
 -10   3  -1   61.13    5.53
  10  -3   1   70.78    3.86
 -10  -3  -1   84.25    5.59
  10  -3   1   75.48    5.80
 -10   3  -1   78.85    4.92
  10   3   1   74.41    5.59
 -11   3  -1   -0.75    1.21
 -11  -3  -1    0.28    1.58
  11   3   1   -3.42    1.71
  11  -3   1   -1.53    1.58
 -11   3  -1    1.72    1.89
 -11  -3  -1   -2.23    1.70
 -12  -3  -1   89.20    7.02
  12  -3   1  102.27    7.46
 -12   3  -1   92.08    5.87
 -12  -3  -1   92.52    7.20
 -12   3  -1   85.95    7.16
  12   3   1  103.98    6.78
 -13   3  -1   74.10    6.85
 -13   3  -1   77.51    5.40
 -13  -3  -1   69.99    6.59
 -13  -3  -1   82.85    6.89
  13   3   1   62.02    5.78
  13  -3   1   73.14    6.74
  14   3   1   67.29    6.20
 -14   3  -1   84.64    7.56
  14  -3   1   74.00    7.07
 -14  -3  -1   72.18    6.90
  14   3   1   75.39    6.96
 -15  -3  -1   26.86    4.38
  15   3   1   22.36    4.33
  15   3   1   28.99    4.90
  15  -3   1   25.69    4.97
 -15   3  -1   26.68    4.98
 -16  -3  -1    1.36    2.28
  16   3   1    1.85    2.51
  16   3   1    3.00    2.79
 -16   3  -1   -0.78    3.01
  16  -3   1    2.03    3.21
 -17   3  -1    2.74    3.40
  17   3   1    3.32    2.59
  17  -3   1    2.74    3.50
 -17  -3  -1    4.28    2.96
 -18   3  -1   21.59    5.12
  18   3   1    7.55    3.50
 -18  -3  -1   25.41    5.01
  18  -3   1   19.64    4.88
 -19  -3  -1   11.48    4.17
 -19   3  -1   12.35    4.43
  19  -3   1    4.40    4.09
  19   3   1   -2.29    3.13
  19   4  -1    0.34    3.04
 -19   4   1    3.62    4.26
 -19  -4   1    6.00    3.51
  19  -4  -1    5.32    4.21
 -18  -4   1    9.87    3.44
  18   4  -1    9.10    3.67
 -18   4   1    2.47    3.79
  18  -4  -1    7.23    3.79
 -17  -4   1    2.33    3.07
  17  -4  -1    7.41    4.06
 -17   4   1    6.84    3.91
  17   4  -1    3.67    3.12
  17   4  -1    6.87    3.18
  16   4  -1    1.32    2.64
  16  -4  -1   -3.21    2.87
 -16   4   1    0.53    2.64
  16   4  -1    2.94    2.84
 -16  -4   1    3.11    2.67
 -15   4   1   24.19    4.76
 -15  -4   1   30.81    4.84
  15  -4  -1   26.29    4.82
  15   4  -1   19.48    3.91
  15   4  -1   24.43    4.38
  14   4  -1   49.11    5.55
 -14  -4   1   50.62    5.92
  14   4  -1   48.30    5.78
  14  -4  -1   48.77    6.04
 -14   4   1   51.15    4.97
 -14   4   1   56.73    6.42
 -13  -4   1    8.52    2.75
  13   4  -1   10.39    3.34
  13  -4  -1    9.28    3.16
 -13   4   1    8.14    3.17
 -13   4   1   13.04    2.69
 -12  -4   1  178.66   10.12
 -12   4   1  185.50   10.19
 -12  -4   1  178.39   10.06
 -12   4   1  183.76    9.56
  12   4  -1  171.01    9.75
  12  -4  -1  172.91   10.22
 -11  -4   1    4.27    2.31
  11  -4  -1    5.38    2.52
 -11  -4   1    3.12    1.98
 -11   4   1    5.67    2.02
  11   4  -1    5.80    2.50
 -11   4   1    2.43    2.25
 -10   4   1   74.98    5.93
  10   4  -1   90.80    5.97
  10  -4  -1   72.66    5.90
 -10  -4   1   76.56    6.02
 -10  -4   1   75.71    5.69
 -10   4   1   76.04    5.21
   9  -4  -1   98.46    6.31
   9   4  -1  100.54    6.30
  -9   4   1   97.22    5.88
  -9  -4   1   94.75    6.16
  -9  -4   1   91.26    5.92
  -9   4   1   96.23    6.18
  -8   4   1  331.53   13.99
  -8  -4   1  326.43   14.01
   8  -4  -1  324.80   14.28
  -8  -4   1  322.86   14.23
  -8   4   1  312.28   14.08
   8   4  -1  316.32   14.17
   7   4  -1   -0.65    1.35
  -7   4   1   -0.80    0.86
  -7   4   1    3.71    1.74
  -7  -4   1   -0.33    1.21
   7  -4  -1    1.98    1.52
  -7  -4   1    0.12    1.29
  -6  -4   1  171.02    8.15
   6  -4  -1  170.52    8.46
  -6  -4   1  182.62    8.49
  -6   4   1  180.14    8.40
   6   4  -1  176.10    8.55
  -6   4   1  179.03    8.42
  -5   4   1  120.71    6.13
   5  -4  -1  124.08    6.34
  -5   4   1  118.69    6.19
   5   4  -1  121.33    6.35
  -5  -4   1  123.66    6.00
  -5  -4   1  125.52    6.24
   5   4  -1  119.18    4.85
   4   4  -1   29.49    1.71
  -4  -4   1   29.10    2.70
  -4   4   1   21.00    2.42
  -4  -4   1   22.85    2.22
   4   4  -1   28.29    2.75
  -4   4   1   34.34    2.67
   4  -4  -1   26.76    2.59
   3   4  -1  767.73   27.37
  -3  -4   1  713.96   27.72
   3  -4  -1  730.14   28.10
  -3   4   1  742.16   28.21
   3   4  -1  755.70   28.27
  -3   4   1  742.52   27.91
  -3  -4   1  758.76   28.12
  -3   4   1  763.03   27.03
  -2   4   1 1264.77   46.53
  -2  -4   1 1257.17   46.01
  -2   4   1 1281.57   45.66
   2  -4  -1 1252.06   46.37
   2  -4  -1 1297.98   46.25
   2   4  -1 1257.23   45.91
   2  -4  -1 1242.77   46.19
  -2  -4   1 1260.52   46.38
   2   4  -1 1301.03   46.52
   1  -4  -1    0.20    0.84
   1  -4  -1    3.27    1.02
  -1  -4   1    1.95    1.03
  -1  -4   1    0.93    0.72
  -1   4   1    2.05    0.86
  -1   4   1    1.07    0.87
   1   4  -1    1.24    0.96
   1   4  -1    2.41    0.80
   0  -4   1   11.92    1.66
   0   4  -1   11.79    1.55
   0  -4   1   12.62    1.38
   0  -4  -1   13.64    1.53
   0  -4  -1   13.91    1.59
   0   4   1   11.49    1.54
   0   4   1   13.64    1.54
   0   4  -1   12.69    1.60
  -1   4  -1  646.51   23.04
  -1   4  -1  617.10   23.44
  -1  -4  -1  613.79   23.14
   1   4   1  638.21   23.39
  -1  -4  -1  596.56   23.26
   1  -4   1  605.11   23.36
   1  -4   1  621.15   23.08
   1   4   1  631.80   23.19
   2  -4   1  667.77   25.80
  -2   4  -1  681.79   25.10
  -2   4  -1  695.01   25.92
   2   4   1  704.75   25.34
   2  -4   1  689.45   25.57
   2  -4   1  684.34   25.82
   2   4   1  694.07   25.89
  -2  -4  -1  685.51   25.71
  -2  -4  -1  672.16   25.54
  -3  -4  -1  399.17   15.16
  -3   4  -1  370.85   15.35
   3   4   1  402.29   14.56
  -3   4  -1  399.61   15.40
  -3  -4  -1  370.40   15.19
   3  -4   1  363.67   15.08
   3   4   1  393.15   15.45
  -3   4  -1  385.04   14.25
  -4  -4  -1  143.59    6.75
  -4   4  -1  139.20    6.79
  -4   4  -1  137.75    5.39
   4   4   1  134.47    6.80
  -4  -4  -1  134.98    6.55
  -4   4  -1  159.00    6.99
   4  -4   1  150.09    6.77
   4   4   1  146.20    5.75
  -5   4  -1    0.45    0.81
   5   4   1    0.03    0.42
   5   4   1    0.32    1.21
  -5   4  -1   -1.16    1.05
   5  -4   1   -0.74    1.01
  -5  -4  -1    0.55    0.96
  -5  -4  -1   -0.65    1.03
   6   4   1  159.31    8.00
  -6   4  -1  158.02    7.79
  -6  -4  -1  163.07    7.91
   6  -4   1  161.19    7.87
  -6  -4  -1  155.24    7.74
  -6   4  -1  176.25    8.12
   7   4   1   58.64    4.58
   7  -4   1   60.02    4.44
  -7   4  -1   55.56    4.28
  -7   4  -1   60.08    4.65
  -7  -4  -1   68.24    4.45
  -7  -4  -1   58.80    4.46
  -8   4  -1  591.97   23.94
  -8  -4  -1  588.26   23.84
  -8   4  -1  627.17   23.74
  -8  -4  -1  604.23   23.88
   8   4   1  564.96   23.76
   8  -4   1  582.67   23.83
  -9   4  -1   63.40    5.20
  -9  -4  -1   52.42    4.69
  -9  -4  -1   57.16    4.87
   9  -4   1   55.59    4.71
   9   4   1   54.02    4.85
  -9   4  -1   56.77    4.53
 -10  -4  -1   50.55    4.92
  10  -4   1   48.19    4.70
 -10   4  -1   54.71    4.52
  10   4   1   41.27    4.61
 -10   4  -1   50.97    5.01
 -10  -4  -1   44.40    4.58
  11  -4   1   18.82    3.55
 -11   4  -1   14.94    2.69
  11   4   1    9.54    2.85
 -11  -4  -1   17.02    3.37
 -11  -4  -1   15.88    3.08
 -11   4  -1   20.71    3.70
 -12   4  -1   44.12    5.40
 -12  -4  -1   50.48    5.47
 -12   4  -1   49.42    4.73
  12  -4   1   51.55    5.42
  12   4   1   55.20    5.46
 -12  -4  -1   52.37    5.49
 -13   4  -1   -0.86    1.38
 -13  -4  -1    4.67    2.19
  13  -4   1    0.00    2.51
  13   4   1    0.93    2.41
 -13  -4  -1    3.41    2.82
 -13   4  -1   -1.51    2.09
 -14  -4  -1   -1.74    2.63
  14  -4   1    5.36    3.07
 -14   4  -1    0.87    2.69
 -14   4  -1    1.50    1.57
  14   4   1    0.70    2.56
 -14  -4  -1    7.61    2.71
 -15   4  -1    3.77    3.13
 -15  -4  -1   -2.79    1.80
  15   4   1   -0.31    2.85
  15  -4   1    1.15    2.86
  15   4   1    6.52    3.03
  16   4   1    6.07    3.42
 -16   4  -1   13.17    4.16
  16   4   1   14.47    3.97
 -16  -4  -1   17.25    4.18
  16  -4   1   11.53    3.92
  17   4   1    6.21    3.06
 -17  -4  -1    5.28    3.07
 -17   4  -1    1.37    3.46
  17  -4   1    6.35    3.97
  17   4   1    1.05    2.81
  18  -4   1   12.48    4.80
 -18   4  -1   11.23    4.62
  18   4   1   15.08    4.34
 -18  -4  -1   11.90    3.82
  18  -5  -1   -2.42    3.34
  18   5  -1    0.75    3.27
 -18   5   1    4.84    3.87
 -18  -5   1    1.06    2.91
  18   5  -1    2.60    2.95
 -17  -5   1   -3.80    2.51
  17   5  -1   -5.93    2.74
  17   5  -1    0.46    2.75
  17  -5  -1    3.82    3.52
 -17   5   1    4.27    3.44
  16   5  -1   19.34    4.22
  16  -5  -1   26.88    5.25
 -16  -5   1   13.64    3.67
  16   5  -1   19.88    4.31
 -16   5   1   32.51    5.61
 -15  -5   1    1.13    2.63
 -15   5   1    0.30    1.83
  15   5  -1    0.43    2.30
 -15   5   1    2.88    3.00
  15   5  -1    6.28    3.01
  15  -5  -1    7.64    3.41
 -14   5   1   30.75    4.21
  14  -5  -1   32.51    5.37
 -14  -5   1   30.08    4.82
 -14   5   1   34.23    5.34
  14   5  -1   31.52    4.80
  13  -5  -1   -1.15    2.38
 -13  -5   1    1.80    2.09
 -13   5   1   -2.38    2.46
 -13   5   1    2.30    1.88
  13   5  -1   -0.23    2.27
 -13  -5   1    2.57    2.49
 -12  -5   1   42.61    5.13
 -12  -5   1   46.25    5.09
 -12   5   1   46.33    4.81
  12   5  -1   39.91    5.04
  12  -5  -1   52.64    5.54
 -12   5   1   43.40    5.20
 -11   5   1   41.85    4.42
  11  -5  -1   34.16    4.74
  11   5  -1   45.47    5.12
 -11  -5   1   35.39    4.60
 -11   5   1   50.39    5.21
 -11  -5   1   43.26    4.74
  10  -5  -1   50.89    5.02
 -10  -5   1   54.95    4.85
 -10  -5   1   57.09    5.18
  10   5  -1   50.30    5.19
 -10   5   1   54.30    5.11
 -10   5   1   57.93    4.92
   9  -5  -1  159.84    8.87
  -9  -5   1  168.32    8.63
  -9   5   1  161.38    8.66
  -9  -5   1  158.87    8.67
   9   5  -1  162.29    8.82
  -9   5   1  154.49    8.44
  -8  -5   1  169.99    8.61
  -8  -5   1  175.58    8.94
   8   5  -1  169.47    9.02
  -8   5   1  165.48    8.75
  -8   5   1  170.80    8.70
   8  -5  -1  162.71    8.85
  -7   5   1   47.99    4.03
  -7  -5   1   29.44    3.28
  -7   5   1   48.67    4.13
  -7  -5   1   44.10    4.03
   7   5  -1   37.14    3.98
   7  -5  -1   41.78    3.97
   6   5  -1 1537.40   57.80
  -6  -5   1 1576.06   57.34
   6  -5  -1 1554.33   57.72
  -6   5   1 1575.93   57.53
  -6  -5   1 1566.10   57.68
   6   5  -1 1537.22   55.73
  -6   5   1 1543.48   57.67
  -5   5   1  423.00   16.84
  -5  -5   1  408.58   16.54
  -5  -5   1  402.67   16.89
   5   5  -1  419.94   17.13
   5  -5  -1  437.98   17.08
  -5   5   1  403.70   16.97
   5   5  -1  405.11   15.48
  -4   5   1  145.95    7.31
  -4   5   1  151.71    7.10
  -4   5   1  146.15    5.82
  -4  -5   1  154.08    7.30
   4   5  -1  151.22    7.46
   4  -5  -1  146.08    7.29
   4   5  -1  152.15    6.33
  -4  -5   1  149.04    6.91
  -3   5   1  304.26   12.57
   3   5  -1  291.26   11.65
   3  -5  -1  305.62   12.32
   3   5  -1  296.05   12.51
  -3   5   1  294.67   11.29
  -3  -5   1  295.09   12.38
   3  -5  -1  305.95   12.44
  -3  -5   1  284.73   11.95
   3  -5  -1  293.11   12.21
   2  -5  -1  317.35   13.02
  -2   5   1  333.12   13.41
   2   5  -1  331.73   13.35
   2   5  -1  317.63   12.78
  -2  -5   1  321.97   12.80
  -2  -5   1  326.41   13.24
   2  -5  -1  323.40   13.18
   2  -5  -1  320.94   13.04
  -2   5   1  327.88   12.51
  -1   5   1   52.48    3.51
   1  -5  -1   55.81    3.36
  -1  -5   1   62.50    3.71
  -1  -5   1   52.30    3.14
  -1   5   1   52.22    3.13
   1   5  -1   51.23    3.46
   1  -5  -1   56.34    3.46
   1   5  -1   58.00    3.39
   0   5   1  722.82   26.83
   0   5   1  713.01   27.01
   0  -5  -1  715.81   26.79
   0  -5  -1  720.81   26.96
   0   5  -1  698.84   26.99
   0  -5   1  749.79   26.74
   0  -5   1  691.18   26.99
   0   5  -1  721.02   26.87
  -1   5  -1  458.38   17.88
  -1  -5  -1  461.86   17.57
   1  -5   1  459.37   17.81
   1  -5   1  443.07   17.43
   1   5   1  435.61   17.50
   1   5   1  448.36   17.70
  -1   5  -1  469.97   17.39
  -1  -5  -1  457.91   17.68
   2  -5   1  669.30   26.35
  -2  -5  -1  673.63   26.23
   2  -5   1  703.04   26.44
   2   5   1  687.81   26.42
  -2   5  -1  716.74   26.59
   2  -5   1  675.41   26.08
   2   5   1  728.80   26.00
  -2   5  -1  695.17   25.68
  -2  -5  -1  704.07   26.17
   3   5   1   93.14    4.45
   3  -5   1   92.68    5.11
   3  -5   1   91.76    5.17
   3   5   1   91.92    5.19
  -3  -5  -1   90.72    4.91
  -3   5  -1   93.35    5.18
  -3  -5  -1   96.05    5.03
   3  -5   1   97.50    4.97
  -3   5  -1   96.27    4.21
  -4   5  -1   27.35    1.62
   4  -5   1   29.75    2.70
  -4  -5  -1   32.90    2.85
   4   5   1   27.89    1.96
  -4   5  -1   27.24    2.88
  -4  -5  -1   27.94    2.74
   4   5   1   30.93    3.11
  -4   5  -1   27.90    2.91
   5  -5   1  336.44   14.45
  -5   5  -1  338.16   14.56
   5   5   1  341.06   14.74
  -5  -5  -1  334.27   14.43
   5   5   1  369.23   13.18
  -5   5  -1  350.72   14.68
  -5  -5  -1  355.34   14.49
  -6   5  -1  559.35   21.58
  -6  -5  -1  492.87   21.11
   6   5   1  522.41   21.55
   6  -5   1  511.92   21.25
  -6  -5  -1  566.86   21.40
  -6   5  -1  540.23   21.48
   6   5   1  537.72   19.44
  -7   5  -1  104.14    6.16
   7  -5   1   88.35    5.77
  -7  -5  -1   93.40    5.76
   7   5   1   96.84    6.06
  -7  -5  -1   99.22    5.87
  -7   5  -1   94.55    5.89
  -8   5  -1   60.56    4.98
  -8  -5  -1   51.62    4.47
  -8  -5  -1   49.79    4.46
  -8   5  -1   47.68    4.34
   8  -5   1   52.36    4.54
   8   5   1   53.07    4.85
   9  -5   1    4.59    2.03
   9   5   1   -1.77    1.64
  -9  -5  -1   -1.82    1.40
  -9   5  -1   -0.39    1.73
  -9  -5  -1    1.62    1.64
  -9   5  -1    0.22    1.20
 -10   5  -1   -1.25    1.80
 -10  -5  -1    1.16    1.88
  10  -5   1    2.04    1.89
 -10  -5  -1   -0.51    1.52
  10   5   1    1.16    2.25
 -10   5  -1   -2.55    1.17
 -11  -5  -1    3.83    2.19
  11  -5   1    5.29    2.59
 -11   5  -1    6.85    2.15
 -11   5  -1    3.46    2.38
 -11  -5  -1    7.60    2.46
  11   5   1    1.02    2.29
 -12   5  -1  201.27   10.17
  12   5   1  179.77   10.33
  12  -5   1  174.21   10.41
 -12  -5  -1  171.99   10.34
 -12   5  -1  187.84   10.57
 -12  -5  -1  187.49   10.41
 -13  -5  -1    0.97    2.49
 -13   5  -1    2.76    2.52
 -13   5  -1    2.20    1.69
 -13  -5  -1    0.01    2.04
  13   5   1   -1.76    2.19
  13  -5   1    0.85    2.48
 -14  -5  -1   17.35    4.17
  14  -5   1   20.85    4.28
 -14   5  -1   13.72    3.75
 -14   5  -1   19.30    3.40
 -14  -5  -1   21.30    3.91
  14   5   1   27.52    4.56
 -15   5  -1   11.74    3.72
 -15  -5  -1    8.61    3.62
  15   5   1   17.08    3.90
  15  -5   1   14.31    3.97
 -15  -5  -1   12.83    3.49
 -15   5  -1   14.21    2.98
 -16  -5  -1    9.84    3.42
  16   5   1    5.32    3.47
  16  -5   1    4.48    3.54
  16   5   1   10.16    3.64
 -16   5  -1    8.70    3.86
 -17  -5  -1   17.54    4.50
  17  -5   1   16.38    4.70
  17   5   1    9.66    4.00
  17   5   1   12.68    4.03
 -17   5  -1   12.86    4.48
  18   5   1   13.17    4.56
  18   5   1    4.16    3.55
  18  -5   1   14.18    4.70
 -18   5  -1    4.72    4.37
 -18  -5  -1   16.56    4.12
  18   6  -1   10.64    4.28
  18   6  -1    7.17    3.51
 -18  -6   1    3.66    2.93
  18  -6  -1    3.52    4.14
 -18   6   1    9.54    4.35
 -17  -6   1    6.65    3.57
 -17   6   1    8.10    4.06
  17   6  -1   11.56    3.69
  17   6  -1   11.84    4.19
  17  -6  -1   13.62    4.64
  16  -6  -1    9.17    4.02
  16   6  -1    8.26    3.27
  16   6  -1   13.24    3.90
 -16   6   1   15.15    4.33
 -16  -6   1    7.31    3.21
  15  -6  -1    2.87    2.88
 -15  -6   1    3.39    2.66
  15   6  -1   -1.81    2.62
 -15   6   1   -4.30    2.89
 -15   6   1   -0.68    1.82
 -14  -6   1    6.08    3.19
 -14   6   1   10.98    3.76
  14   6  -1    8.84    3.32
  14  -6  -1    8.29    3.61
 -14  -6   1   13.38    3.51
 -14   6   1    9.85    2.84
 -13   6   1   26.10    4.36
 -13  -6   1   28.70    4.43
 -13  -6   1   20.41    4.09
  13   6  -1   22.46    4.42
 -13   6   1   29.62    4.24
  13  -6  -1   26.41    4.71
  12  -6  -1  116.34    8.51
 -12   6   1  124.63    8.17
 -12   6   1  111.63    7.56
  12   6  -1  111.82    7.93
 -12  -6   1  128.11    8.03
 -12  -6   1  115.88    7.81
 -11   6   1    1.40    2.12
  11  -6  -1    0.19    1.84
 -11  -6   1   -0.39    1.78
 -11  -6   1    1.38    2.24
  11   6  -1    0.48    2.23
 -11   6   1   -0.12    1.39
  10   6  -1   20.13    3.66
 -10  -6   1   28.69    3.88
 -10   6   1   19.59    3.38
 -10  -6   1   21.90    3.51
 -10   6   1   24.39    3.52
  10  -6  -1   24.84    3.97
  -9   6   1   32.65    3.99
  -9   6   1   35.03    4.16
   9  -6  -1   35.82    4.30
  -9  -6   1   33.66    3.89
   9   6  -1   32.58    4.30
  -9  -6   1   33.84    4.19
  -8   6   1  346.06   15.24
   8   6  -1  318.22   15.29
  -8   6   1  342.88   15.30
  -8  -6   1  336.35   14.89
  -8  -6   1  341.88   15.27
   8  -6  -1  359.39   15.51
  -7   6   1  129.04    7.52
   7  -6  -1  141.87    7.87
  -7  -6   1  144.04    7.40
  -7   6   1  146.56    7.87
  -7  -6   1  138.58    7.72
   7   6  -1  149.32    8.09
   7   6  -1  137.69    5.65
   6   6  -1  136.63    5.67
  -6  -6   1  122.40    7.09
  -6  -6   1  133.25    6.89
  -6   6   1  133.42    7.27
  -6   6   1  130.03    7.13
   6   6  -1  129.34    7.38
   6  -6  -1  138.04    7.36
   5  -6  -1   18.84    2.68
  -5   6   1   16.51    2.59
  -5  -6   1   21.65    2.52
   5   6  -1   17.96    2.87
  -5   6   1   21.81    2.87
  -5  -6   1   15.13    2.50
   5   6  -1   18.65    1.75
  -4   6   1   10.95    1.19
   4  -6  -1    8.40    1.93
   4  -6  -1    8.76    1.98
   4  -6  -1   10.14    2.10
  -4   6   1   11.05    2.06
  -4  -6   1    6.14    1.78
   4   6  -1    7.00    1.94
  -4  -6   1    8.43    1.65
   4   6  -1    6.95    1.32
  -3   6   1    3.19    1.33
  -3  -6   1    3.20    1.48
   3  -6  -1    3.08    1.38
   3  -6  -1    4.60    1.47
  -3  -6   1    6.29    1.38
   3  -6  -1    2.95    1.40
  -3   6   1    4.61    1.09
   3   6  -1    4.01    1.56
   3   6  -1    2.49    1.01
   2   6  -1  366.33   14.49
  -2   6   1  348.47   14.98
  -2  -6   1  368.90   14.48
  -2  -6   1  370.35   14.91
   2  -6  -1  361.58   14.83
   2  -6  -1  355.76   14.67
   2   6  -1  362.32   14.96
  -2   6   1  364.04   14.14
  -1  -6   1   24.38    2.71
   1   6  -1   24.84    2.66
  -1   6   1   24.07    2.28
  -1  -6   1   24.18    2.21
  -1   6   1   26.99    2.77
   1   6  -1   23.12    2.37
   1  -6  -1   21.91    2.43
   1  -6  -1   28.61    2.60
   0  -6   1   19.90    2.09
   0  -6  -1   24.42    2.46
   0   6   1   27.02    2.47
   0  -6   1   29.61    2.78
   0   6  -1   22.22    2.37
   0   6  -1   22.20    2.47
   0  -6  -1   22.67    2.37
   0   6   1   21.05    2.44
   1  -6   1    1.34    1.00
   1  -6   1   -1.33    1.06
   1   6   1    5.13    1.56
  -1   6  -1    0.45    0.95
  -1  -6  -1    0.77    1.15
   1   6   1    0.36    0.93
  -1   6  -1    0.56    0.95
  -1  -6  -1    1.15    1.01
  -2  -6  -1  113.31    5.77
   2   6   1  124.18    5.65
  -2  -6  -1  112.71    5.76
   2  -6   1  116.25    5.96
  -2   6  -1  109.76    5.97
  -2   6  -1  101.09    5.25
   2  -6   1  115.30    5.67
   2   6   1  110.32    6.00
   3  -6   1   21.64    2.37
   3   6   1   22.53    2.80
  -3   6  -1   20.36    2.64
  -3  -6  -1   22.63    2.46
   3  -6   1   22.62    2.75
  -3  -6  -1   24.60    2.62
   3  -6   1   21.74    2.71
   3   6   1   21.02    2.07
  -3   6  -1   22.75    1.91
   4  -6   1  339.17   13.83
   4  -6   1  314.23   13.66
  -4   6  -1  313.62   13.75
   4  -6   1  307.81   13.35
   4   6   1  322.16   12.59
  -4  -6  -1  326.61   13.45
  -4  -6  -1  300.01   13.33
  -4   6  -1  314.96   12.10
   4   6   1  330.85   13.90
  -5  -6  -1  600.66   23.78
   5   6   1  588.71   24.09
  -5   6  -1  605.26   24.13
  -5  -6  -1  629.98   23.84
  -5   6  -1  574.38   21.82
   5   6   1  627.50   22.55
  -5   6  -1  598.33   23.99
   5  -6   1  612.23   23.84
  -6  -6  -1   65.89    4.68
  -6  -6  -1   69.86    4.71
  -6   6  -1   71.49    4.95
   6   6   1   69.12    5.26
  -6   6  -1   76.37    5.16
   6   6   1   68.33    3.34
   6  -6   1   66.68    4.72
  -7   6  -1    2.34    1.66
   7   6   1    1.88    1.89
  -7  -6  -1    4.29    1.88
   7  -6   1    4.51    2.03
  -7  -6  -1    3.16    1.85
  -7   6  -1    2.83    2.00
  -8   6  -1  303.94   13.75
  -8   6  -1  322.09   13.99
   8  -6   1  293.48   13.60
   8   6   1  255.97   13.52
  -8  -6  -1  318.43   13.65
  -8  -6  -1  282.77   13.37
  -9   6  -1   75.39    6.00
   9   6   1   89.51    6.65
  -9   6  -1   97.22    6.39
  -9  -6  -1   78.39    6.02
  -9  -6  -1   91.35    6.07
   9  -6   1   80.42    6.18
  10  -6   1   45.27    4.84
 -10   6  -1   51.39    5.31
  10   6   1   41.96    5.01
 -10   6  -1   32.08    4.13
 -10  -6  -1   43.11    4.66
 -10  -6  -1   40.98    4.58
  11  -6   1   58.03    5.58
 -11  -6  -1   53.46    5.45
 -11   6  -1   54.97    5.31
 -11  -6  -1   47.96    5.24
 -11   6  -1   52.16    5.71
  11   6   1   53.09    5.65
 -12   6  -1    2.89    2.42
 -12  -6  -1    0.87    2.02
  12   6   1   -0.43    2.47
 -12  -6  -1   -0.10    2.20
 -12   6  -1   -0.23    1.58
  12  -6   1    1.27    2.43
 -13   6  -1   20.21    4.26
 -13   6  -1   27.12    4.11
  13   6   1   20.58    4.18
 -13  -6  -1   23.37    4.05
 -13  -6  -1   24.16    4.45
  13  -6   1   26.67    4.70
 -14  -6  -1   -2.43    2.67
  14   6   1   -4.27    2.21
 -14  -6  -1    5.98    2.67
  14  -6   1   -1.50    2.70
 -14   6  -1   -0.72    1.71
 -14   6  -1   -2.11    2.31
  15  -6   1    6.26    3.54
 -15   6  -1    3.35    2.23
  15   6   1    2.00    2.99
 -15  -6  -1    6.04    3.52
 -15  -6  -1    4.54    2.60
 -15   6  -1    5.01    3.47
 -16  -6  -1   11.96    3.17
  16  -6   1    5.73    3.91
 -16   6  -1    9.77    3.76
 -16  -6  -1    5.89    3.55
  16   6   1    4.83    3.45
  17  -6   1   -0.61    3.41
 -17  -6  -1   -4.74    2.07
  17   6   1    5.09    3.60
  17   6   1    4.85    2.99
 -17   6  -1    3.88    3.90
  18   6   1    6.36    3.62
  18   6   1    4.03    4.09
 -18   6  -1    2.61    3.67
 -18  -6  -1   -1.69    2.76
  18  -6   1    0.38    3.96
 -17   7   1    1.31    3.86
  17  -7  -1    0.91    3.72
  17   7  -1    3.53    3.03
  17   7  -1   -2.99    3.26
 -17  -7   1    1.64    2.78
 -16   7   1   11.57    4.26
 -16   7   1    8.15    3.09
  16  -7  -1    9.83    4.37
  16   7  -1   16.74    4.11
 -16  -7   1   14.11    3.84
  16   7  -1   14.49    4.28
  15  -7  -1   -1.63    3.02
  15   7  -1    0.97    2.95
 -15  -7   1   -0.59    3.11
 -15  -7   1    4.57    2.72
 -15   7   1    1.05    2.41
 -15   7   1   -3.53    2.98
 -14  -7   1   24.43    4.56
  14  -7  -1   22.01    4.71
 -14   7   1   11.43    3.75
 -14  -7   1   22.42    4.41
  14   7  -1   26.88    5.11
 -14   7   1   22.60    3.96
  13  -7  -1   52.12    6.36
 -13  -7   1   53.46    6.12
 -13   7   1   58.94    6.48
 -13   7   1   50.06    5.70
  13   7  -1   41.20    5.78
 -13  -7   1   44.38    5.63
 -12   7   1    4.86    2.34
 -12  -7   1    4.44    2.69
 -12  -7   1    5.75    2.63
  12   7  -1   -0.35    2.43
 -12   7   1    2.36    2.42
  12  -7  -1    2.00    2.73
 -11   7   1   25.34    3.85
 -11  -7   1   18.30    3.63
  11   7  -1   28.54    4.56
 -11   7   1   24.33    4.05
  11  -7  -1   29.52    4.60
 -11  -7   1   25.33    4.00
 -10   7   1   30.67    4.21
  10  -7  -1   31.34    4.62
 -10   7   1   30.15    4.35
 -10  -7   1   33.79    4.41
  10   7  -1   27.87    4.53
 -10  -7   1   33.67    4.15
   9   7  -1  290.12   14.30
  -9  -7   1  255.55   13.25
  -9  -7   1  301.11   14.03
   9  -7  -1  302.72   14.30
  -9   7   1  304.45   14.13
  -9   7   1  311.94   14.15
  -8   7   1   92.26    6.06
  -8  -7   1   75.50    5.56
  -8  -7   1   80.85    6.17
   8   7  -1   73.78    6.21
  -8   7   1   78.14    6.03
  -7  -7   1    2.49    1.92
   7  -7  -1   10.43    2.57
   7   7  -1    7.80    2.56
  -7   7   1    8.30    2.50
  -7   7   1    9.78    2.57
  -7  -7   1    9.74    2.29
  -6   7   1   95.69    6.07
   6   7  -1   96.73    4.69
  -6  -7   1  106.60    5.89
  -6   7   1   94.95    6.19
  -6  -7   1   86.79    5.91
   6   7  -1   89.77    6.18
   6  -7  -1  112.29    6.50
  -5  -7   1   65.16    4.30
   5   7  -1   57.65    3.48
   5  -7  -1   60.04    4.69
  -5   7   1   51.88    4.63
   5   7  -1   57.02    4.90
  -5   7   1   59.85    2.94
   5  -7  -1   66.43    4.85
  -5  -7   1   59.18    4.66
   5  -7  -1   66.00    4.49
   4  -7  -1  111.81    6.14
   4   7  -1  103.49    5.26
   4   7  -1  105.44    6.23
  -4  -7   1   96.76    6.02
  -4   7   1  102.71    4.80
  -4  -7   1  102.38    5.67
  -4   7   1  105.11    6.26
   4  -7  -1  107.92    6.06
   4  -7  -1  109.26    6.14
  -3  -7   1    9.50    2.12
   3  -7  -1   10.91    2.11
   3   7  -1    9.68    1.70
   3  -7  -1   13.38    2.29
  -3   7   1   11.02    1.60
  -3  -7   1    9.29    1.84
   3  -7  -1   13.31    2.33
   3   7  -1    9.52    2.14
  -3   7   1    7.95    1.96
   2  -7  -1  333.74   13.78
   2   7  -1  329.31   14.06
   2  -7  -1  320.30   13.77
  -2   7   1  333.85   13.20
  -2  -7   1  326.11   13.46
  -2  -7   1  323.35   13.91
  -2   7   1  313.48   14.01
   2   7  -1  336.19   13.60
   1   7  -1  171.29    7.82
  -1  -7   1  165.29    7.95
  -1   7   1  162.22    7.47
  -1  -7   1  158.42    7.44
  -1   7   1  161.73    7.96
   1  -7  -1  151.41    7.66
   1  -7  -1  154.86    7.63
   1   7  -1  162.91    7.83
   0   7  -1    4.13    1.52
   0  -7  -1    1.56    1.33
   0  -7   1    1.75    1.33
   0   7   1    1.58    1.34
   0   7   1    1.72    1.23
   0  -7   1    0.96    1.12
   0   7  -1    1.49    1.14
   0  -7  -1    2.74    1.29
  -1  -7  -1   26.40    2.77
   1   7   1   30.99    3.03
   1   7   1   30.08    2.89
   1  -7   1   23.73    2.89
  -1   7  -1   29.15    3.11
  -1   7  -1   29.04    2.68
  -1  -7  -1   29.35    2.92
   1  -7   1   32.57    2.76
   2   7   1   17.30    2.55
  -2  -7  -1   20.93    2.51
   2  -7   1   20.42    2.41
  -2  -7  -1   18.49    2.50
  -2   7  -1   18.92    2.15
   2  -7   1   18.95    2.71
   2   7   1   15.65    2.14
  -2   7  -1   14.90    2.45
   3  -7   1  185.77    8.76
   3   7   1  200.07    8.53
  -3  -7  -1  187.69    8.86
  -3  -7  -1  195.23    8.94
   3  -7   1  189.24    9.11
  -3   7  -1  179.53    9.14
   3  -7   1  187.72    9.10
   3   7   1  193.09    9.22
  -3   7  -1  180.13    8.02
   4  -7   1   84.97    4.98
   4  -7   1   73.50    5.01
   4   7   1   73.00    4.10
   4   7   1   71.43    4.99
   4  -7   1   71.31    4.96
  -4  -7  -1   70.42    4.73
  -4  -7  -1   75.63    4.72
  -4   7  -1   68.52    5.17
  -4   7  -1   67.48    3.64
  -5  -7  -1    1.60    1.51
   5  -7   1   -2.50    1.26
   5   7   1    0.98    0.93
  -5   7  -1   -0.77    0.70
  -5   7  -1    0.85    1.26
   5  -7   1    0.66    1.44
   5  -7   1   -1.35    1.34
  -5  -7  -1   -0.97    1.10
   5   7   1    0.82    1.54
  -6   7  -1  300.49   13.52
   6   7   1  304.06   11.52
   6  -7   1  280.62   13.02
  -6  -7  -1  309.13   13.17
   6   7   1  264.64   13.24
  -6  -7  -1  268.83   12.84
   7  -7   1  470.09   19.56
   7   7   1  450.04   19.85
  -7  -7  -1  480.80   19.55
  -7  -7  -1  497.18   19.60
  -7   7  -1  510.28   20.03
  -7   7  -1  370.35   19.17
  -8   7  -1   33.69    4.21
  -8  -7  -1   31.76    3.92
   8  -7   1   28.77    3.86
  -8   7  -1   29.64    3.91
   8   7   1   30.40    4.33
  -8  -7  -1   24.81    3.70
   9   7   1   -2.30    1.93
   9  -7   1    1.34    2.15
  -9  -7  -1   -0.55    1.52
  -9   7  -1    1.84    1.62
  -9  -7  -1   -2.55    1.74
  -9   7  -1    2.12    2.18
  10  -7   1   46.62    5.16
 -10  -7  -1   39.09    4.78
 -10   7  -1   44.40    5.19
 -10  -7  -1   47.73    4.97
 -10   7  -1   51.45    5.26
  10   7   1   47.76    5.50
 -11   7  -1   37.64    4.84
 -11  -7  -1   40.44    5.03
 -11   7  -1   46.22    5.45
  11   7   1   34.37    5.07
  11  -7   1   38.36    5.03
 -11  -7  -1   44.31    5.02
  12   7   1   39.32    5.42
 -12  -7  -1   36.15    4.92
  12  -7   1   38.77    5.27
 -12   7  -1   38.12    4.94
 -12  -7  -1   35.58    4.97
 -12   7  -1   29.12    4.76
  13  -7   1    2.88    2.89
 -13  -7  -1   -0.53    2.41
  13   7   1    3.83    2.98
 -13  -7  -1    6.42    2.70
 -13   7  -1    4.87    2.25
 -13   7  -1    2.87    2.99
 -14   7  -1    2.37    3.07
  14   7   1    2.22    3.12
 -14  -7  -1    2.05    2.72
 -14  -7  -1    3.88    2.39
 -14   7  -1   -1.91    1.82
  14  -7   1   -0.15    3.13
  15   7   1    2.97    3.37
 -15  -7  -1    5.71    3.74
 -15  -7  -1    7.52    3.12
 -15   7  -1    7.77    3.65
 -15   7  -1    5.73    2.62
  15  -7   1    9.08    3.84
 -16  -7  -1    7.40    4.18
 -16   7  -1   14.01    4.44
 -16  -7  -1    8.66    3.26
  16   7   1    8.47    4.11
 -16   7  -1    9.59    3.17
  16  -7   1    6.17    3.95
  17   7   1    1.51    3.58
  17  -7   1   -2.88    3.43
 -17   7  -1    0.73    3.31
 -17  -7  -1    3.85    3.14
  17  -8  -1   10.44    4.49
  17   8  -1   -0.38    2.98
 -17   8   1    0.30    3.78
 -17  -8   1    5.42    3.61
  17   8  -1   -4.32    3.52
 -16   8   1    8.41    4.34
 -16   8   1   14.83    4.03
  16  -8  -1    0.10    3.78
  16   8  -1    2.84    3.56
 -16  -8   1    7.48    3.00
 -16  -8   1    7.02    3.92
 -15  -8   1   33.48    5.41
  15   8  -1   28.43    5.33
  15  -8  -1   23.10    5.18
 -15   8   1   34.12    5.64
 -15   8   1   31.90    5.18
 -15  -8   1   25.75    5.04
 -14   8   1    5.87    3.77
 -14  -8   1   12.40    3.75
  14   8  -1   10.85    4.09
 -14  -8   1    5.12    3.10
 -14   8   1    8.22    2.95
  14  -8  -1    9.32    3.99
 -13  -8   1   -0.52    2.68
 -13   8   1   -0.60    2.78
  13   8  -1    2.12    2.92
 -13  -8   1   -1.93    2.18
  13  -8  -1   -4.23    2.58
 -13   8   1    0.11    1.87
  12  -8  -1   35.36    5.32
 -12   8   1   50.04    5.96
 -12  -8   1   55.27    6.03
 -12  -8   1   34.95    4.95
  12   8  -1   39.68    5.62
 -12   8   1   38.66    5.30
 -11  -8   1   36.10    4.89
 -11   8   1   31.90    4.71
 -11   8   1   34.32    5.01
  11  -8  -1   45.02    5.44
  11   8  -1   36.96    5.29
 -11  -8   1   35.51    4.68
 -10   8   1   11.88    2.92
  10  -8  -1    0.92    2.48
 -10  -8   1    4.72    2.40
 -10   8   1    6.66    2.91
 -10  -8   1   13.87    3.21
  10   8  -1    8.82    3.09
  -9   8   1   11.73    3.07
   9   8  -1    8.30    3.10
  -9   8   1    8.73    2.59
  -9  -8   1    4.78    2.45
   9  -8  -1   13.23    3.14
  -9  -8   1   11.47    2.97
  -8   8   1  119.46    7.48
  -8  -8   1  115.41    7.30
  -8   8   1  107.99    7.30
   8   8  -1  109.97    7.71
   8  -8  -1  118.00    7.63
  -8  -8   1  120.26    7.11
  -7  -8   1  320.56   14.23
   7  -8  -1  307.10   14.23
  -7  -8   1  320.38   13.82
  -7   8   1  288.87   14.23
  -7   8   1  276.21   13.84
   7   8  -1  310.01   14.66
  -6  -8   1  246.11   12.13
  -6   8   1  262.17   12.51
   6  -8  -1  274.07   12.35
   6   8  -1  250.92   10.54
  -6  -8   1  246.05   11.56
   6   8  -1  254.43   12.46
   6  -8  -1  243.16   11.97
   6  -8  -1  254.05   12.25
   5  -8  -1   10.12    2.47
  -5   8   1    8.07    2.25
   5   8  -1    7.59    2.43
  -5  -8   1    7.79    2.45
   5   8  -1   11.78    1.85
  -5  -8   1    7.59    1.96
   5  -8  -1    8.10    2.17
   5  -8  -1    7.15    2.19
   4   8  -1  131.77    6.56
   4  -8  -1  130.95    7.27
  -4   8   1  131.98    6.01
  -4  -8   1  129.95    6.83
   4  -8  -1  124.08    7.16
   4  -8  -1  131.26    7.33
   4   8  -1  129.51    7.49
  -4   8   1  134.31    7.61
  -4  -8   1  140.31    7.53
   3   8  -1    3.71    1.76
   3  -8  -1    1.33    1.45
  -3   8   1    0.16    1.12
  -3   8   1   -0.50    1.15
   3   8  -1    2.18    1.19
  -3  -8   1   -1.70    1.31
  -3  -8   1    1.41    1.30
   3  -8  -1    0.75    1.55
   2  -8  -1  111.83    6.28
  -2  -8   1  108.94    5.88
  -2  -8   1  115.00    6.51
   2   8  -1  106.28    6.41
   2   8  -1  107.61    6.02
  -2   8   1  114.13    5.76
  -2   8   1  115.06    6.54
   2  -8  -1  107.28    6.20
  -1  -8   1  143.59    7.63
   1  -8  -1  137.82    7.40
   1   8  -1  139.65    7.48
  -1   8   1  145.46    7.13
   1   8  -1  145.30    7.38
   1  -8  -1  144.03    7.44
  -1  -8   1  144.93    7.13
  -1   8   1  152.90    7.77
   0  -8  -1    1.59    1.41
   0   8   1    3.71    1.55
   0  -8   1    1.47    1.22
   0  -8  -1    2.74    1.57
   0   8  -1    2.23    1.58
   0   8  -1    0.63    1.19
   0   8   1    3.33    1.63
   0  -8   1    3.44    1.78
   1   8   1   12.06    2.28
  -1   8  -1   10.74    2.09
   1  -8   1    9.28    2.32
  -1  -8  -1    9.89    2.06
   1   8   1   13.72    2.33
  -1  -8  -1   11.57    2.33
   1  -8   1   13.84    2.19
  -1   8  -1   13.67    2.41
   2   8   1   12.31    2.47
  -2  -8  -1    8.99    1.99
   2  -8   1    7.35    2.20
  -2   8  -1   12.18    2.01
  -2   8  -1   12.28    2.40
   2   8   1   14.15    2.22
  -2  -8  -1    7.42    2.02
   2  -8   1   12.50    2.17
   3   8   1   28.56    3.58
   3  -8   1   31.04    3.21
  -3   8  -1   30.59    2.65
  -3   8  -1   32.79    3.78
  -3  -8  -1   32.10    3.34
   3  -8   1   27.50    3.46
  -3  -8  -1   35.83    3.60
   3   8   1   31.71    2.99
  -4   8  -1   25.49    2.19
   4  -8   1   21.76    3.30
  -4  -8  -1   23.76    3.01
   4   8   1   26.16    2.65
  -4  -8  -1   19.27    2.98
   4  -8   1   26.85    3.17
   4   8   1   18.74    3.16
  -4   8  -1   23.28    3.45
   4  -8   1   23.10    3.34
   5   8   1   98.13    6.34
  -5  -8  -1   88.54    5.77
   5  -8   1   96.73    6.32
   5  -8   1   96.34    5.98
  -5  -8  -1   98.44    6.06
   5  -8   1   92.48    6.21
   5   8   1   98.15    5.06
  -5   8  -1   82.83    6.43
   6   8   1    3.29    2.44
   6  -8   1    2.75    2.03
   6  -8   1    4.29    2.14
   6  -8   1    5.32    2.15
  -6   8  -1    1.90    1.74
   6   8   1    5.17    1.36
  -6  -8  -1    5.15    2.03
  -6  -8  -1    7.18    2.18
   7   8   1  150.83    8.95
  -7   8  -1  141.75    8.68
  -7  -8  -1  160.25    8.69
   7  -8   1  155.88    8.77
   7  -8   1  153.47    8.78
   7  -8   1  159.24    8.91
  -7  -8  -1  147.13    8.36
   8  -8   1   -0.25    1.95
  -8  -8  -1    1.39    2.08
  -8   8  -1    2.44    2.21
  -8  -8  -1   -0.77    1.65
  -8   8  -1    3.71    2.20
   8   8   1    1.58    2.38
   9   8   1   25.90    4.32
  -9  -8  -1   18.22    3.55
  -9   8  -1   26.04    3.83
  -9   8  -1   22.85    3.95
  -9  -8  -1   22.31    3.61
   9  -8   1   27.78    4.18
  10  -8   1   52.74    5.54
 -10  -8  -1   54.46    5.45
 -10   8  -1   52.90    5.62
 -10   8  -1   47.46    5.59
  10   8   1   51.89    5.99
 -10  -8  -1   46.07    5.14
 -11   8  -1    9.78    2.83
  11   8   1    6.35    3.00
 -11  -8  -1    1.69    2.54
 -11  -8  -1    6.22    2.69
  11  -8   1    8.38    3.16
 -11   8  -1    9.99    3.35
  12  -8   1   30.54    5.10
 -12  -8  -1   37.60    4.95
 -12   8  -1   24.39    4.28
 -12   8  -1   34.30    5.31
 -12  -8  -1   15.67    3.94
  12   8   1   24.16    4.68
 -13  -8  -1   91.65    7.89
  13  -8   1   90.89    7.96
 -13  -8  -1   93.33    7.86
 -13   8  -1   96.51    8.07
  13   8   1   72.99    7.89
 -13   8  -1   93.28    8.44
 -14   8  -1    3.87    3.40
 -14  -8  -1   -0.19    3.16
  14   8   1   -6.35    2.68
 -14  -8  -1    3.73    2.60
 -14   8  -1   -3.24    1.88
  14  -8   1    1.31    3.15
  15  -8   1   17.87    5.06
 -15   8  -1   25.30    4.71
 -15  -8  -1   18.36    4.85
  15   8   1   23.50    5.30
 -15  -8  -1   21.57    4.51
 -15   8  -1   22.26    4.99
 -16   8  -1    3.51    2.68
 -16   8  -1    3.29    3.65
 -16  -8  -1   -1.39    3.49
  16  -8   1   -2.47    3.72
 -16  -8  -1   -3.22    2.70
  16   8   1   -2.80    3.23
 -17   8  -1    3.01    3.94
 -17  -8  -1   11.93    4.02
  16  -9  -1    4.07    4.05
 -16  -9   1    2.33    3.72
  16   9  -1    1.36    3.84
 -16   9   1    3.01    3.31
 -16  -9   1    4.13    3.19
 -16   9   1   -4.11    3.24
  15   9  -1   -0.33    3.35
 -15   9   1    2.86    3.33
 -15   9   1    6.09    2.96
 -15  -9   1    2.70    3.47
 -15  -9   1   -0.49    2.76
  15  -9  -1    1.07    3.66
 -14  -9   1    8.50    3.73
 -14   9   1    4.53    3.61
  14   9  -1    8.82    3.85
 -14   9   1    6.85    3.21
 -14  -9   1    5.01    2.99
  14  -9  -1    6.12    3.93
 -13   9   1   80.44    7.93
 -13   9   1   81.72    7.75
  13  -9  -1   73.90    7.86
 -13  -9   1   67.50    6.96
 -13  -9   1   70.73    7.29
  13   9  -1   75.11    7.91
 -12  -9   1   59.03    6.50
 -12  -9   1   61.51    6.14
  12  -9  -1   54.56    6.63
 -12   9   1   51.85    6.44
 -12   9   1   58.82    6.59
  12   9  -1   48.31    6.50
 -11  -9   1    2.47    2.49
 -11   9   1   -2.66    2.52
  11  -9  -1    0.80    2.70
 -11   9   1   -1.54    1.71
 -11  -9   1   -3.20    1.93
  11   9  -1   -0.42    2.52
  10  -9  -1   37.24    5.19
 -10  -9   1   37.25    4.74
 -10   9   1   35.81    4.86
  10   9  -1   38.79    5.60
 -10   9   1   36.32    4.91
 -10  -9   1   34.94    4.89
  -9  -9   1   32.65    4.52
  -9   9   1   33.99    4.63
  -9   9   1   37.75    4.86
   9   9  -1   31.65    4.80
   9  -9  -1   38.73    4.98
  -9  -9   1   33.65    4.28
   8  -9  -1   16.71    3.58
  -8  -9   1   16.10    3.36
  -8   9   1   14.42    3.09
  -8  -9   1   18.57    3.31
   8   9  -1   10.68    3.48
   8  -9  -1   16.73    3.31
   8  -9  -1   17.32    3.42
   7  -9  -1    1.91    1.90
  -7  -9   1   -1.11    1.53
  -7   9   1   -0.78    1.56
  -7  -9   1    0.61    1.68
   7   9  -1   -2.02    2.08
   7  -9  -1    0.99    1.78
   7  -9  -1    3.67    2.30
   6  -9  -1  104.15    6.74
  -6  -9   1   96.76    6.10
   6  -9  -1   99.01    6.47
   6  -9  -1  104.06    6.94
   6   9  -1   98.35    6.95
  -6   9   1   96.85    6.87
  -6  -9   1   99.76    6.73
   5   9  -1   62.58    5.61
  -5  -9   1   61.33    5.45
  -5  -9   1   65.26    4.90
   5  -9  -1   62.27    5.40
   5   9  -1   67.41    4.32
   5  -9  -1   65.04    5.47
  -5   9   1   59.50    5.53
   5  -9  -1   62.21    5.31
   4   9  -1   27.55    2.95
  -4  -9   1   26.94    3.78
  -4   9   1   26.14    2.46
   4   9  -1   22.12    3.64
  -4   9   1   23.34    3.55
   4  -9  -1   27.41    3.56
  -4  -9   1   26.18    3.14
   4  -9  -1   19.20    3.21
  -3   9   1   28.25    2.71
   3   9  -1   21.55    2.89
  -3  -9   1   23.05    3.37
   3  -9  -1   27.44    3.36
   3  -9  -1   24.34    3.39
   3   9  -1   22.11    3.50
  -3   9   1   23.88    3.52
  -3  -9   1   20.68    2.75
  -2  -9   1    8.17    2.11
   2  -9  -1   10.81    2.36
  -2  -9   1   12.31    2.72
   2   9  -1    7.96    2.43
  -2   9   1    8.98    2.35
   2  -9  -1   12.99    2.62
  -2   9   1    9.57    2.05
   2   9  -1    9.56    2.08
   1   9  -1  185.01    9.27
   1   9  -1  187.70    9.26
   1  -9  -1  182.67    9.19
   1  -9  -1  188.38    9.26
  -1   9   1  192.04    9.02
  -1  -9   1  190.51    8.98
  -1   9   1  179.92    9.46
  -1  -9   1  184.64    9.43
   0  -9   1    0.48    1.87
   0   9  -1    3.29    1.77
   0  -9  -1    7.45    2.15
   0  -9  -1    6.33    2.08
   0   9   1    2.38    1.66
   0   9   1    3.33    1.77
   0   9  -1    1.93    1.57
   0  -9   1    3.04    1.63
  -1  -9  -1  375.74   16.04
  -1   9  -1  359.69   15.67
   1  -9   1  390.80   16.39
   1  -9   1  364.66   15.71
  -1   9  -1  392.61   16.49
   1   9   1  386.39   16.17
   1   9   1  364.72   15.98
  -1  -9  -1  373.58   16.05
  -2  -9  -1   13.42    2.63
  -2   9  -1   11.62    2.47
  -2  -9  -1   10.30    2.57
   2   9   1   17.03    2.60
   2   9   1   13.41    2.71
   2  -9   1   12.58    2.36
   2  -9   1   14.29    2.83
  -2   9  -1   16.03    2.35
  -3  -9  -1   71.74    4.88
  -3  -9  -1   62.05    4.97
   3   9   1   63.95    4.42
   3   9   1   68.43    5.36
   3  -9   1   67.79    5.44
  -3   9  -1   51.72    4.98
  -3   9  -1   59.83    4.06
   3  -9   1   67.81    4.72
   4   9   1   32.93    3.19
  -4  -9  -1   35.76    3.75
  -4   9  -1   22.46    3.54
  -4  -9  -1   25.67    3.62
   4  -9   1   29.30    3.57
   4  -9   1   31.86    4.03
   4   9   1   33.81    4.26
  -5   9  -1    2.10    2.08
   5  -9   1    0.60    1.88
   5   9   1    1.97    2.19
  -5  -9  -1    0.02    1.77
  -5  -9  -1    1.63    1.68
   5   9   1    1.43    1.34
   5  -9   1    2.73    2.01
   5  -9   1    3.25    2.18
   6  -9   1  176.94    9.32
  -6  -9  -1  162.36    8.73
   6  -9   1  136.11    8.53
  -6   9  -1  152.32    8.95
   6  -9   1  173.75    9.01
   6   9   1  166.65    9.44
  -6  -9  -1  125.00    8.14
  -7   9  -1  142.73    8.33
   7  -9   1  131.83    7.93
  -7  -9  -1  117.48    7.59
   7   9   1  108.19    7.87
   7  -9   1  133.51    8.21
  -7  -9  -1  123.40    7.73
   7  -9   1  130.25    7.97
   8  -9   1   37.58    4.83
  -8  -9  -1   41.95    4.70
   8  -9   1   34.95    4.51
  -8  -9  -1   29.52    4.14
   8   9   1   25.13    4.42
   8  -9   1   37.02    4.90
  -8   9  -1   41.87    5.03
   9  -9   1   13.05    3.47
  -9  -9  -1   18.81    3.35
  -9   9  -1   18.68    3.51
   9  -9   1    9.03    3.02
   9  -9   1   20.66    4.07
   9   9   1   13.33    3.77
  -9  -9  -1   18.52    3.65
  10   9   1   10.19    3.52
 -10  -9  -1   13.36    3.46
 -10   9  -1   15.76    3.54
 -10   9  -1   15.39    3.89
 -10  -9  -1   19.57    3.61
  10  -9   1   16.91    3.82
  11  -9   1   77.64    7.24
 -11  -9  -1   80.66    7.05
 -11  -9  -1   86.50    7.21
  11   9   1   76.05    7.76
 -11   9  -1   72.72    7.39
 -11   9  -1   91.99    7.72
 -12   9  -1    7.53    3.08
 -12  -9  -1   11.11    3.64
 -12  -9  -1   13.20    3.36
  12   9   1    8.94    3.81
 -12   9  -1    6.02    3.31
  12  -9   1    9.95    3.56
 -13   9  -1    6.14    3.54
  13   9   1    8.62    3.93
 -13  -9  -1    1.96    3.03
 -13   9  -1    8.13    3.10
 -13  -9  -1    4.95    2.65
  13  -9   1    4.34    3.48
 -14   9  -1   57.93    6.91
  14   9   1   43.46    6.69
 -14   9  -1   42.88    6.29
 -14  -9  -1   44.73    6.31
  14  -9   1   45.77    6.69
 -14  -9  -1   53.00    6.53
  15  -9   1   12.86    4.37
  15   9   1   13.13    4.89
 -15   9  -1   16.24    4.52
 -15  -9  -1   13.35    4.56
 -15  -9  -1   18.48    4.33
 -15   9  -1   20.35    4.32
 -16  -9  -1    5.22    4.43
  16   9   1    8.49    4.17
  16  -9   1   -0.49    4.04
 -16   9  -1    7.21    3.91
 -16   9  -1    4.20    3.28
 -16  -9  -1    5.65    3.45
 -15  10   1    3.13    2.89
 -15 -10   1    8.49    3.57
  15  10  -1    3.10    3.38
 -15 -10   1   -0.86    3.49
 -15  10   1   -4.15    3.74
  15 -10  -1    3.95    4.17
 -14 -10   1   26.73    5.38
 -14  10   1   37.87    5.71
  14 -10  -1   35.99    6.38
  14  10  -1   23.96    5.42
 -14  10   1   33.64    5.79
 -14 -10   1   39.67    5.74
 -13 -10   1   10.77    3.70
  13 -10  -1   16.22    4.68
  13  10  -1    6.97    3.78
 -13 -10   1    9.03    3.75
 -13  10   1   17.47    3.83
 -13  10   1   18.82    4.56
  12  10  -1    3.80    3.26
 -12  10   1    0.90    2.11
 -12  10   1    1.38    3.23
  12 -10  -1    0.74    3.48
 -12 -10   1    3.91    2.70
 -12 -10   1   -0.46    2.78
 -11 -10   1    2.97    3.17
 -11 -10   1    2.11    2.30
  11 -10  -1    8.33    3.61
 -11  10   1    7.78    2.97
  11  10  -1    6.23    3.34
  10 -10  -1   11.93    3.52
  10 -10  -1   17.95    4.26
  10  10  -1    7.55    3.37
  10 -10  -1   11.61    3.09
 -10  10   1   12.56    3.41
 -10 -10   1   16.37    3.68
 -10 -10   1   13.03    3.48
  -9 -10   1    2.92    2.25
   9 -10  -1    3.36    2.34
   9 -10  -1    3.17    2.25
  -9 -10   1    4.97    2.69
   9  10  -1    0.49    2.58
   9 -10  -1    1.09    2.53
  -9  10   1    3.24    2.31
  -8 -10   1   19.85    3.52
  -8 -10   1   16.17    3.43
   8 -10  -1   18.23    3.91
   8  10  -1   15.13    3.69
  -8  10   1   13.61    3.25
   8 -10  -1   16.99    3.39
   8 -10  -1   12.58    3.17
   7 -10  -1  184.70    9.75
  -7  10   1  138.37    8.96
   7  10  -1  141.58    9.32
   7 -10  -1  148.92    9.00
  -7 -10   1  140.66    8.36
   7 -10  -1  140.01    8.70
  -7 -10   1  160.85    9.16
  -6 -10   1   15.03    2.97
  -6 -10   1   11.47    2.90
   6  10  -1   12.56    3.30
   6 -10  -1   11.58    3.14
   6 -10  -1   19.19    3.43
  -6  10   1   11.72    2.93
   6 -10  -1   13.36    3.27
   5  10  -1  100.63    7.49
   5 -10  -1  107.70    6.96
  -5  10   1  101.34    7.12
  -5 -10   1   95.40    6.28
  -5 -10   1  107.98    7.03
   5  10  -1  108.35    6.04
   4  10  -1   55.94    5.50
   4  10  -1   54.61    4.42
  -4 -10   1   64.45    5.50
   4 -10  -1   58.47    5.26
   4 -10  -1   56.51    5.09
  -4 -10   1   63.41    4.81
  -4  10   1   48.30    5.30
  -3  10   1   68.39    5.79
  -3 -10   1   55.88    4.67
   3  10  -1   68.78    4.96
   3  10  -1   49.02    5.19
   3 -10  -1   64.56    5.39
  -3  10   1   61.09    4.33
  -3 -10   1   69.70    5.61
   3 -10  -1   64.43    5.29
   2  10  -1    3.98    2.30
  -2  10   1    4.75    1.95
  -2 -10   1    5.06    2.39
  -2  10   1    1.98    1.78
   2 -10  -1    4.92    2.16
  -2 -10   1    4.34    1.88
   2  10  -1    6.00    1.92
   2 -10  -1    3.71    2.23
  -1  10   1    0.65    1.67
  -1 -10   1   -1.03    1.82
   1  10  -1   -0.27    1.42
  -1 -10   1   -0.42    1.54
   1 -10  -1   -1.39    1.40
   1  10  -1   -1.43    1.70
   1 -10  -1   -0.62    1.85
  -1  10   1   -3.72    1.40
   0 -10   1  102.31    6.01
   0  10  -1   79.78    6.01
   0 -10  -1  102.41    6.17
   0 -10  -1   95.32    6.20
   0  10   1  103.51    6.16
   0  10   1   96.30    6.31
   0  10  -1   89.07    6.25
   0 -10   1   84.37    6.33
  -1  10  -1  240.27   11.28
  -1  10  -1  259.44   12.12
   1 -10   1  204.50   11.45
  -1 -10  -1  246.27   11.65
   1 -10   1  243.66   11.37
  -1 -10  -1  263.54   11.87
   1  10   1  250.38   11.68
   1  10   1  243.16   11.69
   2 -10   1  105.91    6.67
  -2  10  -1   94.10    5.74
   2 -10   1   90.13    5.88
   2  10   1   88.49    5.92
  -2 -10  -1   94.54    6.19
  -2 -10  -1   97.14    6.33
   2  10   1  101.79    6.61
  -2  10  -1   96.00    6.50
   3 -10   1   -0.03    1.95
   3  10   1   -0.01    1.32
  -3 -10  -1    1.45    1.68
  -3  10  -1    2.08    1.50
  -3  10  -1   -2.68    1.19
   3 -10   1    0.71    1.65
  -3 -10  -1   -2.11    1.70
   3  10   1    0.80    2.14
  -4  10  -1    1.70    1.95
   4 -10   1   -1.08    1.98
   4  10   1   -1.28    1.92
  -4 -10  -1    0.37    1.77
   4  10   1    1.07    1.46
   4 -10   1    1.19    1.91
  -4 -10  -1    0.03    1.97
  -5 -10  -1  219.72   10.98
   5  10   1  193.48   11.17
  -5  10  -1  219.77   11.56
  -5 -10  -1  220.01   10.97
   5 -10   1  227.24   11.44
   5 -10   1  185.51   10.59
   5  10   1  239.76   10.20
   6  10   1   11.69    3.42
  -6  10  -1   12.85    3.20
   6 -10   1   16.85    3.44
   6 -10   1   17.44    3.37
   6 -10   1   16.30    3.43
  -6 -10  -1   16.36    3.26
  -6 -10  -1   19.40    3.48
  -7 -10  -1   18.48    3.58
  -7  10  -1   16.52    3.40
   7 -10   1   17.04    3.41
   7 -10   1   23.51    4.07
   7  10   1   16.30    3.72
  -7 -10  -1   18.48    3.51
   7 -10   1   16.59    3.61
   8 -10   1   46.20    5.34
  -8  10  -1   53.66    5.94
   8  10   1   45.60    5.79
   8 -10   1   52.82    5.78
  -8 -10  -1   45.74    5.20
   8 -10   1   52.38    5.76
  -8 -10  -1   49.71    5.31
   9  10   1    1.14    2.55
   9 -10   1    2.03    2.04
  -9 -10  -1    3.59    2.22
   9 -10   1   -0.13    2.06
   9 -10   1    1.23    2.67
  -9 -10  -1    1.35    2.58
  -9  10  -1   -1.86    1.71
  10  10   1    4.94    2.91
  10 -10   1    3.14    2.63
  10 -10   1    4.43    2.81
 -10  10  -1    4.47    2.50
  10 -10   1    2.57    2.48
 -10 -10  -1    3.47    2.31
 -10 -10  -1    1.96    2.59
  11  10   1   -2.78    2.96
  11 -10   1    8.06    3.30
  11 -10   1    5.59    3.36
 -11 -10  -1    0.64    2.71
 -11  10  -1    4.59    2.42
  11 -10   1    5.22    2.60
 -11 -10  -1    2.73    2.24
 -12  10  -1   15.24    3.69
 -12 -10  -1   20.22    4.45
  12  10   1    9.14    4.03
  12 -10   1   12.57    4.10
 -12 -10  -1   13.48    3.46
 -13  10  -1   20.74    4.43
 -13 -10  -1   24.71    4.56
  13  10   1   23.85    5.29
 -13 -10  -1   22.11    4.68
 -13  10  -1   26.46    5.03
  13 -10   1   21.14    4.98
  14 -10   1   -1.12    3.64
 -14  10  -1    3.65    2.79
  14  10   1    2.22    3.84
 -14 -10  -1    6.43    2.85
 -14  10  -1    5.46    3.73
 -14 -10  -1    7.21    3.89
  15 -10   1    4.86    4.18
 -15  10  -1    3.46    3.03
 -15  10  -1    9.43    4.03
  15  10   1    1.42    3.89
 -15 -10  -1    5.31    3.40
 -15 -10  -1    4.36    4.07
 -14 -11   1   11.99    4.24
 -14  11   1   14.98    4.06
  14  11  -1   10.85    4.51
  14 -11  -1   12.63    3.85
  14 -11  -1    4.65    4.37
 -14 -11   1   22.12    4.63
 -13 -11   1   21.84    4.83
  13 -11  -1   18.90    4.42
  13 -11  -1   17.82    5.12
  13  11  -1   21.12    5.04
 -13 -11   1   25.48    4.87
 -13  11   1   19.64    4.60
  13 -11  -1   15.20    3.82
  12 -11  -1    0.26    3.39
  12 -11  -1    1.24    2.92
 -12  11   1   -1.31    1.98
  12  11  -1    0.32    2.90
 -12 -11   1    1.32    3.08
 -12 -11   1    1.78    2.54
  12 -11  -1    2.02    2.64
 -11 -11   1    7.36    2.94
  11 -11  -1    7.79    3.20
  11  11  -1    1.01    3.41
  11 -11  -1    8.69    3.14
 -11  11   1    6.34    3.18
  11 -11  -1    3.24    3.53
 -11 -11   1    6.72    3.36
  10 -11  -1   24.46    4.43
  10 -11  -1   24.70    4.53
 -10 -11   1   26.91    4.57
 -10 -11   1   25.29    4.48
  10 -11  -1   20.83    4.81
  10  11  -1   23.73    5.05
 -10  11   1   22.20    4.52
  -9 -11   1   14.67    3.35
   9 -11  -1   13.78    3.95
   9  11  -1    8.34    3.34
   9 -11  -1    9.33    3.11
  -9 -11   1    9.72    3.19
  -9  11   1   11.61    3.23
   9 -11  -1   11.61    3.53
   8 -11  -1    1.93    2.31
   8 -11  -1    6.58    3.08
  -8 -11   1    5.09    2.31
  -8 -11   1    4.76    2.86
  -8  11   1    3.13    2.49
   8  11  -1    1.76    2.90
   8 -11  -1   13.99    3.23
   7 -11  -1    1.25    2.32
   7 -11  -1   -0.56    2.54
  -7  11   1   -0.91    2.12
  -7 -11   1    1.97    2.29
   7  11  -1   -1.95    2.45
  -7 -11   1   -1.15    2.09
   7 -11  -1   -0.89    2.27
  -6 -11   1    4.52    2.33
  -6  11   1   -0.81    1.92
   6 -11  -1    2.78    2.30
   6 -11  -1    2.32    2.48
  -6 -11   1    3.50    2.38
   6  11  -1   -0.40    2.50
   5 -11  -1    0.71    2.11
  -5 -11   1    5.53    2.49
   5 -11  -1   -1.48    2.31
   5  11  -1   -1.59    1.99
  -5  11   1    1.97    2.10
  -5 -11   1    1.08    2.10
   4 -11  -1   48.11    5.14
  -4 -11   1   51.18    4.75
  -4  11   1   43.54    5.39
   4  11  -1   59.31    5.81
   4 -11  -1   53.33    5.34
   4  11  -1   55.43    4.67
  -4 -11   1   52.57    5.36
  -3 -11   1   12.96    2.64
   3  11  -1    3.59    2.77
   3 -11  -1    7.96    2.65
  -3 -11   1   18.51    3.50
   3 -11  -1   16.35    3.34
  -3  11   1    8.76    2.70
   3  11  -1   14.24    2.65
  -2 -11   1  136.89    7.71
  -2  11   1  132.75    8.37
   2  11  -1  125.72    7.86
   2 -11  -1  146.29    8.36
  -2 -11   1  138.66    8.40
  -2  11   1  160.80    7.94
   2  11  -1  140.72    8.45
   2 -11  -1  150.85    8.35
  -1 -11   1   23.24    3.41
  -1  11   1   27.22    4.01
   1 -11  -1   24.65    3.77
   1  11  -1   29.94    4.07
  -1 -11   1   29.94    4.21
   1  11  -1   24.61    3.62
   1 -11  -1   31.45    4.07
  -1  11   1   29.12    3.70
   0 -11   1   91.45    6.74
   0 -11  -1   93.07    6.26
   0  11  -1   93.02    6.70
   0 -11   1   94.72    5.97
   0  11   1   76.16    6.03
   0  11   1   97.53    6.56
   0  11  -1   86.39    6.27
   0 -11  -1   78.95    6.21
   1  11   1   -0.39    1.53
   1 -11   1    1.32    2.21
  -1  11  -1   -1.12    1.74
  -1  11  -1   -0.14    1.77
   1  11   1    4.02    2.13
   1 -11   1   -1.92    1.61
  -1 -11  -1    3.29    2.15
  -1 -11  -1   -0.03    1.98
   2 -11   1   68.06    5.92
   2 -11   1   74.30    5.46
   2  11   1   63.65    5.38
  -2  11  -1   59.64    4.91
  -2 -11  -1   62.98    5.41
  -2  11  -1   74.14    6.23
   2  11   1   68.88    5.88
  -2 -11  -1   69.22    5.76
  -3 -11  -1   27.33    3.93
   3 -11   1   29.45    3.83
   3  11   1   31.84    4.31
   3 -11   1   33.32    4.39
  -3  11  -1   34.90    4.55
   3  11   1   30.06    3.80
  -3 -11  -1   28.65    3.92
   4 -11   1  132.45    8.12
   4  11   1  123.30    7.06
  -4  11  -1  134.14    8.46
  -4 -11  -1  131.46    7.81
   4 -11   1  108.00    7.44
   4  11   1  109.55    7.81
  -4 -11  -1  118.71    7.50
  -5 -11  -1    6.58    2.49
  -5  11  -1    7.60    2.73
   5  11   1    7.05    3.01
   5 -11   1   11.70    3.05
  -5 -11  -1   11.22    2.98
   5 -11   1   10.44    3.14
   6  11   1   -2.19    2.09
  -6  11  -1   -2.84    1.80
  -6 -11  -1    1.62    1.98
   6 -11   1    2.39    2.63
   6 -11   1   -1.59    2.20
  -6 -11  -1    5.10    2.63
   7 -11   1   51.11    5.48
  -7  11  -1   46.49    5.85
   7 -11   1   49.35    5.76
   7  11   1   44.90    5.76
  -7 -11  -1   45.63    5.32
   7 -11   1   46.58    5.61
  -7 -11  -1   55.38    5.58
   8  11   1    2.14    2.60
   8 -11   1    3.99    2.56
  -8 -11  -1   -0.72    2.63
   8 -11   1    6.59    3.15
  -8  11  -1    3.36    2.30
   8 -11   1    3.04    2.88
  -8 -11  -1    0.39    2.24
  -9 -11  -1   -0.66    2.43
  -9 -11  -1   -1.92    1.78
   9 -11   1   -0.15    2.37
  -9  11  -1   -3.17    1.81
   9 -11   1    0.18    2.27
   9 -11   1    2.52    2.18
   9  11   1    0.49    2.68
 -10 -11  -1    1.44    3.07
 -10 -11  -1    9.57    3.10
  10 -11   1    3.59    3.13
  10 -11   1    3.41    2.64
 -10  11  -1    4.53    2.68
  10  11   1    9.08    3.68
  10 -11   1    7.27    2.94
  11  11   1    2.36    3.23
 -11 -11  -1    6.70    3.14
 -11 -11  -1   10.35    3.17
  11 -11   1    8.02    3.62
 -11  11  -1    7.40    2.94
  11 -11   1    2.98    2.96
  11 -11   1    6.79    3.29
  12 -11   1    5.49    2.95
 -12 -11  -1   -1.14    3.09
  12  11   1    1.39    3.14
 -12  11  -1    8.11    3.24
  12 -11   1    0.37    3.33
  12 -11   1    8.10    3.41
 -12 -11  -1   -4.22    2.42
 -13 -11  -1    2.49    2.86
  13 -11   1   -4.54    2.55
  13  11   1   -0.09    3.32
 -13 -11  -1    3.93    3.71
 -13  11  -1    2.70    2.66
  13 -11   1   -2.46    2.75
  13 -11   1    3.75    3.91
 -14 -11  -1   23.93    5.50
  14  11   1   35.00    6.55
 -14 -11  -1   43.17    6.27
  14 -11   1   48.16    7.20
  14 -11   1   21.68    5.24
 -14  11  -1   35.82    5.92
  14 -11   1   28.29    5.44
  13 -12  -1    5.06    4.27
  13 -12  -1    1.67    2.84
 -13 -12   1    6.81    3.53
  13 -12  -1    4.48    3.64
  13  12  -1    0.17    3.68
 -13  12   1    2.91    2.98
  12 -12  -1    1.59    3.25
  12 -12  -1    4.66    3.18
  12  12  -1   -0.23    3.21
  12 -12  -1   -0.93    3.76
 -12 -12   1    6.19    3.11
 -12  12   1    0.76    2.35
  11 -12  -1    5.29    3.24
 -11  12   1    4.48    2.75
 -11 -12   1    8.21    3.24
 -11 -12   1    5.26    3.60
  11 -12  -1   -0.86    2.80
  11 -12  -1   -0.65    3.22
  11  12  -1    3.50    3.71
 -10 -12   1    2.99    2.82
  10 -12  -1    3.91    3.26
  10  12  -1    3.26    3.64
 -10  12   1    7.95    2.95
  10 -12  -1    5.01    2.92
  10 -12  -1   10.10    3.83
 -10 -12   1    6.97    3.28
  -9  12   1   14.51    3.60
   9  12  -1   21.69    4.77
   9 -12  -1   21.02    4.79
   9 -12  -1   23.45    4.23
  -9 -12   1   26.47    4.42
  -9 -12   1   25.99    4.33
   9 -12  -1   20.39    4.27
   8  12  -1    2.20    2.88
  -8 -12   1    4.62    2.87
  -8  12   1   -1.29    2.36
   8 -12  -1    0.31    2.70
  -8 -12   1   -3.84    2.03
   8 -12  -1    2.79    3.10
   7  12  -1   -1.56    2.54
  -7 -12   1    0.67    2.47
  -7  12   1   -2.52    2.09
  -7 -12   1    6.23    2.81
   7 -12  -1    0.77    2.69
   7 -12  -1    4.70    2.78
  -6  12   1   -1.11    2.03
  -6 -12   1    2.78    2.39
   6 -12  -1    3.70    2.91
   6  12  -1   -3.87    2.12
   6 -12  -1    0.77    2.52
  -6 -12   1    3.19    2.48
  -5 -12   1   -1.18    2.00
   5 -12  -1    1.75    2.18
   5 -12  -1   -0.75    2.12
  -5  12   1   -4.72    1.82
  -5 -12   1    0.26    2.14
   5  12  -1    0.77    2.47
   4  12  -1   63.54    5.49
  -4 -12   1   72.29    6.38
   4 -12  -1   76.35    6.42
  -4 -12   1   74.85    5.86
   4 -12  -1   72.01    6.28
  -4  12   1   57.11    6.42
   4  12  -1   62.79    6.29
   3 -12  -1    1.58    2.27
  -3 -12   1    4.94    2.46
   3  12  -1    2.08    2.05
   3  12  -1    4.56    2.68
  -3  12   1    5.79    2.85
  -3 -12   1    1.62    2.14
   3 -12  -1    2.93    2.62
   2 -12  -1   54.30    5.44
   2  12  -1   51.65    5.50
  -2 -12   1   53.34    5.00
   2  12  -1   55.43    5.25
  -2  12   1   50.65    5.64
  -2 -12   1   60.15    5.80
   2 -12  -1   48.93    5.05
   1 -12  -1   13.04    3.03
   1  12  -1    8.02    2.73
   1  12  -1    7.61    2.82
  -1  12   1   11.98    3.16
  -1  12   1    9.98    2.71
  -1 -12   1    9.75    2.85
  -1 -12   1   10.40    3.12
   1 -12  -1    7.78    2.97
   0 -12  -1  164.10    8.94
   0 -12  -1  148.47    8.67
   0 -12   1  139.13    8.25
   0 -12   1  142.33    8.80
   0  12  -1  140.35    8.79
   0  12   1  155.43    9.00
   0  12   1  142.98    8.47
   0  12  -1  141.39    8.58
   1  12   1   -3.13    1.78
  -1 -12  -1    2.36    2.04
   1 -12   1    0.35    1.88
  -1  12  -1    2.16    2.04
  -1 -12  -1    2.95    2.39
  -1  12  -1    1.35    2.00
   1  12   1   -0.66    2.16
   1 -12   1    2.18    2.22
  -2 -12  -1   55.34    5.27
  -2 -12  -1   61.16    5.52
  -2  12  -1   48.44    5.50
   2  12   1   57.94    5.72
   2 -12   1   51.27    5.00
   2 -12   1   51.14    5.60
   2  12   1   50.98    5.18
   3 -12   1    8.77    2.98
   3  12   1   11.09    3.33
  -3 -12  -1    8.58    2.92
   3  12   1    4.47    2.21
   3 -12   1    7.88    2.79
  -3 -12  -1   14.49    3.08
  -3  12  -1   10.23    3.22
  -4 -12  -1    4.25    2.45
   4 -12   1   -0.20    2.12
   4 -12   1    0.43    2.30
  -4 -12  -1   -0.46    2.03
   4  12   1    0.64    2.30
  -4  12  -1   -1.25    1.91
   5 -12   1    8.69    3.14
   5  12   1   11.10    3.42
  -5 -12  -1    8.87    3.21
  -5  12  -1   10.75    3.21
  -5 -12  -1   13.58    3.15
   5 -12   1   12.09    3.15
   6 -12   1    9.85    3.45
  -6 -12  -1   12.07    3.14
  -6 -12  -1   10.40    3.20
   6  12   1    7.10    3.12
  -6  12  -1    8.62    3.24
   6 -12   1   10.61    3.35
   7  12   1    2.94    2.78
  -7  12  -1    4.51    2.78
  -7 -12  -1    3.00    2.69
   7 -12   1    1.37    2.48
  -7 -12  -1    0.49    2.14
   7 -12   1    1.16    2.53
   8 -12   1    3.77    3.06
  -8 -12  -1    1.12    2.84
  -8  12  -1    2.31    2.39
   8 -12   1    6.72    2.96
   8  12   1    3.27    3.11
  -8 -12  -1    2.24    2.24
   9 -12   1    5.16    3.10
  -9 -12  -1    6.37    2.62
   9 -12   1   -2.13    2.94
  -9 -12  -1    2.53    3.00
   9  12   1   -3.28    2.85
   9 -12   1    4.25    2.96
  -9  12  -1    2.06    2.34
 -10  12  -1   -1.49    2.20
 -10 -12  -1   -0.81    3.22
  10 -12   1    2.90    3.22
 -10 -12  -1    5.87    2.81
  10 -12   1    3.05    2.88
  10 -12   1   -1.45    3.01
  10  12   1    0.43    3.03
 -11  12  -1    2.24    2.86
  11 -12   1   -1.83    2.83
 -11 -12  -1    6.62    3.15
  11 -12   1    4.86    3.09
  11  12   1    1.63    3.81
 -11 -12  -1    0.73    3.38
  11 -12   1    2.58    3.91
 -12  12  -1   30.90    5.46
  12 -12   1   29.58    5.37
 -12 -12  -1   23.06    5.07
  12  12   1   41.89    6.87
 -12 -12  -1   45.70    6.18
  12 -12   1   30.80    5.52
  12 -12   1   42.75    6.40
  13 -12   1   17.37    4.65
  13 -12   1   14.10    4.97
  13 -12   1   23.30    5.33
 -13 -12  -1   17.71    4.76
 -13 -12  -1   19.45    4.50
  13  12   1   13.67    4.70
 -13  12  -1   24.14    4.78
 -12 -13   1   17.97    4.37
  12 -13  -1   16.23    5.33
  12 -13  -1   18.84    4.97
  12  13  -1   16.12    5.24
 -12  13   1   22.64    4.72
  12 -13  -1   17.74    4.50
  11  13  -1   -4.04    3.55
 -11  13   1    8.04    3.07
  11 -13  -1    2.97    3.42
  11 -13  -1    3.89    4.18
  11 -13  -1    1.65    3.29
 -11 -13   1   15.93    3.87
  10 -13  -1    2.13    3.39
  10 -13  -1    1.29    3.64
  10  13  -1    0.55    3.20
 -10 -13   1    0.64    3.15
 -10  13   1    5.00    3.03
   9 -13  -1    1.24    3.45
   9 -13  -1    0.47    3.03
  -9 -13   1    2.47    2.92
  -9  13   1   -1.28    2.17
   9  13  -1    1.65    3.35
   8 -13  -1   25.23    5.06
  -8 -13   1   36.32    5.41
   8 -13  -1   38.81    5.66
   8  13  -1   26.90    5.18
  -8  13   1   25.93    5.12
   7 -13  -1    0.26    2.71
  -7 -13   1    4.07    2.56
  -7  13   1    3.00    2.78
   7  13  -1    0.91    2.84
   7 -13  -1   -2.48    2.76
  -6  13   1   30.02    4.96
  -6 -13   1   33.51    4.82
   6 -13  -1   15.89    4.11
   6  13  -1   20.31    4.64
   6 -13  -1   28.91    4.84
   5  13  -1   14.42    3.84
  -5  13   1   14.25    3.65
   5 -13  -1   20.75    4.42
  -5 -13   1   18.24    3.77
   5 -13  -1   21.60    4.21
  -4 -13   1   30.65    4.31
  -4 -13   1   31.44    4.71
   4 -13  -1   27.64    4.48
   4 -13  -1   23.70    4.27
   4  13  -1   32.16    4.90
  -4  13   1   30.75    4.84
   3 -13  -1    0.32    2.26
  -3  13   1    0.04    2.52
  -3 -13   1    0.60    2.34
   3  13  -1   -0.12    2.23
   3  13  -1    0.45    2.35
   3 -13  -1    0.73    2.56
  -3 -13   1    4.46    2.54
  -2 -13   1   26.58    3.94
  -2 -13   1   19.15    3.85
   2  13  -1   14.04    3.75
  -2  13   1   23.19    4.28
   2  13  -1   17.89    3.71
   2 -13  -1   22.26    3.87
   2 -13  -1   20.88    3.97
   1  13  -1    2.06    2.27
  -1 -13   1    1.33    2.21
  -1 -13   1    0.64    2.13
   1  13  -1    0.85    2.41
   1 -13  -1    1.03    2.31
  -1  13   1   -1.02    2.18
   1 -13  -1    3.53    2.66
   0 -13   1   37.31    4.98
   0  13  -1   26.59    4.34
   0  13   1   36.00    4.80
   0 -13  -1   41.02    5.09
   0 -13  -1   36.28    4.70
   0  13  -1   30.75    4.40
   0  13   1   29.62    4.39
   0 -13   1   32.70    4.33
   1  13   1    1.44    2.52
  -1 -13  -1    3.65    2.46
  -1 -13  -1    2.44    2.22
   1  13   1    1.42    2.20
   1 -13   1    3.17    2.48
  -1  13  -1    3.39    2.33
   1 -13   1    3.44    2.48
  -2 -13  -1   11.18    3.05
   2  13   1    7.13    3.10
   2 -13   1   10.44    3.00
   2  13   1   12.45    3.02
  -2 -13  -1   10.07    3.06
  -2  13  -1   11.66    3.35
   2 -13   1   10.25    3.02
   3  13   1   -1.32    1.99
   3  13   1   -1.77    2.17
  -3 -13  -1    0.61    2.31
   3 -13   1   -0.74    2.25
  -3  13  -1   -2.06    2.11
  -3 -13  -1    3.21    2.63
   3 -13   1    0.51    2.23
  -4  13  -1    7.83    3.04
  -4 -13  -1    8.03    2.70
  -4 -13  -1    5.99    2.92
   4  13   1    3.62    2.71
   4 -13   1   -0.45    2.45
   4 -13   1    2.80    2.75
  -5 -13  -1   -2.09    2.57
   5 -13   1    2.64    2.73
   5  13   1   -2.60    2.35
   5 -13   1    5.07    2.83
  -5 -13  -1    1.50    2.16
  -5  13  -1   -1.16    2.26
  -6  13  -1   14.49    3.92
  -6 -13  -1   16.97    3.59
   6 -13   1   20.85    4.30
   6 -13   1   10.88    3.45
   6  13   1   11.83    3.90
  -6 -13  -1   18.45    4.07
  -7 -13  -1    3.36    2.65
  -7  13  -1    0.75    2.67
   7 -13   1    0.53    2.73
  -7 -13  -1    3.46    2.89
   7  13   1   -0.04    2.90
   7 -13   1    2.19    2.90
   8 -13   1   16.54    4.40
   8 -13   1   29.72    5.29
   8  13   1   19.49    4.67
  -8  13  -1   21.02    4.73
  -8 -13  -1   23.07    4.72
  -8 -13  -1   29.86    4.68
   9  13   1    3.32    3.35
   9 -13   1    1.49    3.43
   9 -13   1    1.69    3.08
  -9 -13  -1   -1.03    2.71
  -9  13  -1    5.67    3.10
  -9 -13  -1    3.02    3.50
  10 -13   1   20.75    5.22
  10  13   1   14.83    4.67
 -10 -13  -1   21.94    4.29
 -10 -13  -1    6.80    3.62
 -10  13  -1   10.04    3.57
  10 -13   1   12.73    4.32
 -11 -13  -1    7.42    3.93
  11 -13   1    3.30    3.85
  11  13   1   -0.87    3.66
  11 -13   1    0.84    3.61
 -11  13  -1    0.92    2.90
  11 -13   1    4.67    3.79
 -11 -13  -1    7.55    3.38
  10  14  -1    8.50    4.38
  10 -14  -1    2.33    3.88
  10 -14  -1    2.16    3.60
 -10  14   1    1.45    2.95
 -10 -14   1    1.99    3.29
   9 -14  -1    9.75    3.78
   9  14  -1    0.01    3.56
   9 -14  -1   13.42    4.36
  -9  14   1    1.69    3.28
  -9 -14   1    3.58    3.29
  -8  14   1   -0.39    3.16
  -8 -14   1    6.54    3.30
   8 -14  -1   -1.83    3.06
   8 -14  -1    2.52    3.77
   8  14  -1    0.85    3.53
   7  14  -1   21.45    5.00
  -7 -14   1   16.67    4.02
  -7  14   1   33.92    5.76
   7 -14  -1   18.30    4.62
   7 -14  -1   36.12    5.89
  -6  14   1    5.51    3.37
   6  14  -1    3.73    3.31
   6 -14  -1    4.24    3.69
   6 -14  -1    2.17    2.87
  -6 -14   1    9.89    3.23
   5  14  -1   12.96    3.94
   5 -14  -1    5.20    2.95
  -5  14   1    7.28    3.37
   5 -14  -1   13.73    3.94
  -5 -14   1    9.72    3.21
   4 -14  -1   11.75    3.81
   4  14  -1    9.61    3.48
   4 -14  -1   10.87    3.44
  -4 -14   1   11.48    3.10
  -4  14   1    6.74    3.44
   3 -14  -1    5.91    3.04
  -3 -14   1    6.99    2.72
   3 -14  -1    2.98    2.80
   3  14  -1    8.54    3.22
  -3  14   1    4.70    2.86
  -2  14   1   17.56    4.10
   2 -14  -1   22.14    4.10
   2 -14  -1   23.30    4.30
   2  14  -1   18.20    4.24
  -2 -14   1   30.88    4.61
   2  14  -1   26.47    4.40
   1  14  -1    7.65    2.92
  -1  14   1    8.56    3.16
   1 -14  -1   11.05    3.21
   1 -14  -1    8.68    3.23
   1  14  -1    8.94    3.35
  -1 -14   1   15.67    3.71
   0 -14  -1   54.91    6.04
   0  14  -1   64.49    6.67
   0  14   1   59.25    6.44
   0 -14   1   58.61    6.42
   0 -14  -1   65.72    6.46
   1 -14   1    9.79    3.33
   1  14   1   20.15    3.94
   1  14   1   19.07    4.08
  -1 -14  -1   17.04    3.88
  -1 -14  -1   11.89    3.44
  -1  14  -1   18.39    3.88
   2  14   1    7.44    3.41
  -2  14  -1    6.18    3.38
   2 -14   1   11.04    3.15
   2  14   1   12.62    3.27
  -2 -14  -1    7.13    3.22
  -2 -14  -1    3.53    2.77
   3  14   1    3.09    3.05
  -3  14  -1    3.44    3.10
  -3 -14  -1   12.00    3.33
  -3 -14  -1   10.80    3.54
   3 -14   1    9.63    3.11
   4 -14   1    9.66    3.53
  -4 -14  -1    2.42    2.63
  -4  14  -1    5.65    3.01
   4  14   1    7.32    3.55
  -4 -14  -1    5.50    3.16
  -5 -14  -1    3.64    2.73
  -5  14  -1    0.20    2.62
  -5 -14  -1    2.65    3.09
   5  14   1    6.14    3.19
   5 -14   1    4.66    3.17
  -6 -14  -1   22.73    4.62
  -6  14  -1    6.99    3.92
   6 -14   1   13.89    4.27
  -6 -14  -1   21.29    4.15
   6  14   1   17.87    4.60
   7 -14   1    6.63    3.52
   7  14   1    3.53    3.77
  -7 -14  -1    4.23    3.50
  -7  14  -1    2.89    3.00
  -7 -14  -1    9.69    3.08
  -8  14  -1   15.37    4.55
  -8 -14  -1   20.81    4.52
   8 -14   1   16.10    4.43
   8  14   1   16.84    4.55
   9  14   1   12.08    4.29
  -9  14  -1    5.05    3.54
   9 -14   1    8.42    3.94
  10  14   1    3.58    4.17
  10 -14   1   -0.52    3.26
 -10  14  -1    1.50    2.68
   8 -15  -1    0.22    3.33
  -8 -15   1    4.23    3.23
  -8  15   1   -4.25    2.56
   8  15  -1   -1.06    3.42
   7 -15  -1    0.78    3.21
   7  15  -1    0.29    3.69
  -7 -15   1    3.78    3.22
  -7  15   1    2.35    3.12
   6 -15  -1   20.83    4.69
  -6  15   1   26.98    5.07
   6  15  -1   28.21    5.68
  -6 -15   1   18.08    4.50
   5  15  -1   11.70    4.11
  -5 -15   1   18.91    4.02
   5 -15  -1   10.57    3.72
  -5  15   1   10.74    4.08
  -4  15   1    6.52    3.54
   4  15  -1    8.89    3.77
  -4 -15   1    4.29    3.03
   4 -15  -1    5.32    3.18
   3 -15  -1   13.73    3.58
   3  15  -1    8.34    3.48
  -3 -15   1   10.50    3.87
  -3  15   1   14.38    3.89
  -2 -15   1   26.96    4.85
   2 -15  -1   24.29    4.60
  -2  15   1   23.41    4.77
   1  15  -1    3.65    2.93
   1 -15  -1    4.59    3.14
  -1 -15   1   -1.00    2.68
  -1  15   1    0.57    2.74
   0 -15   1   33.52    5.24
   0  15  -1   21.26    4.50
   0  15   1   20.54    4.53
   0 -15  -1   19.67    4.20
   1  15   1    6.79    2.98
  -1  15  -1    1.48    2.99
   1 -15   1    8.94    3.52
  -1 -15  -1    0.89    2.63
   2 -15   1   10.90    3.81
  -2  15  -1    5.28    3.29
  -2 -15  -1   12.15    3.62
   3 -15   1    1.14    3.01
  -3  15  -1   -0.06    2.92
   3  15   1    0.50    3.11
   4  15   1   25.42    4.88
   4 -15   1   16.81    4.57
  -4  15  -1   21.91    4.67
   5  15   1    5.73    3.66
  -5  15  -1    3.27    3.06
   5 -15   1    9.01    3.95
   6  15   1    1.14    3.63
  -6  15  -1   -0.41    2.79
   6 -15   1   -1.96    2.98
  -7  15  -1   27.71    5.45
   7  15   1   29.61    5.69
   7 -15   1   14.74    4.59
   8  15   1    4.30    3.93
  -4  16   1    7.41    3.65
   4  16  -1    0.66    3.53
  -4 -16   1   10.13    3.74
  -3  16   1   16.03    4.43
  -3 -16   1   13.86    4.33
  -2  16   1    7.33    3.56
  -2 -16   1    5.68    3.41
   1  16  -1    5.67    3.35
  -1  16   1    0.11    3.02
  -1 -16   1    0.69    3.09
   0  16   1   21.07    4.46
   0  16  -1    8.88    3.77
   0 -16   1   10.91    4.04
   1 -16   1    6.23    3.71
  -1  16  -1    2.65    3.16
   2 -16   1    6.39    3.29
  -2  16  -1    4.76    3.31
   3 -16   1   18.14    4.41
  -3  16  -1    8.51    3.66
   4 -16   1    3.76    3.56
  -4  16  -1    7.44    3.61
   4  16   1    4.40    3.98
 -19   0   2    4.07    3.94
  19   0  -2   -0.85    2.97
 -18   0   2   25.98    5.47
  18   0  -2   22.41    5.04
  17   0  -2   -1.12    2.36
 -17   0   2   -2.78    3.08
 -16   0   2   31.49    5.28
  16   0  -2   18.76    4.24
 -15   0   2   -1.86    2.55
  15   0  -2    0.46    2.35
 -14   0   2  104.11    8.18
  14   0  -2   98.88    6.24
  14   0  -2   98.38    7.82
  13   0  -2   -2.38    1.62
  13   0  -2    0.96    1.90
 -13   0   2    1.74    2.23
  12   0  -2   77.63    5.12
 -12   0   2   91.05    6.88
  12   0  -2   74.49    6.22
 -11   0   2   -1.20    0.79
  11   0  -2    0.79    1.61
 -11   0   2    0.78    1.89
  11   0  -2    0.31    1.39
 -10   0   2  235.73   11.17
  10   0  -2  216.33    9.97
 -10   0   2  229.29    9.51
  10   0  -2  216.23   10.92
   9   0  -2    0.24    1.39
   9   0  -2    0.08    1.11
  -9   0   2    0.37    0.81
  -9   0   2   -1.02    1.26
   8   0  -2   12.79    2.33
  -8   0   2   11.19    1.50
  -8   0   2   13.44    2.42
   8   0  -2   12.36    1.93
  -7   0   2   -0.83    0.60
   7   0  -2   -0.86    1.09
   7   0  -2    0.63    0.99
  -7   0   2    1.00    1.16
  -6   0   2 2389.66   87.54
   6   0  -2 2396.75   87.52
  -6   0   2 2454.91   86.76
   6   0  -2 2435.00   87.02
  -5   0   2    0.65    0.68
   5   0  -2   -1.51    0.76
  -5   0   2   -1.55    0.80
   5   0  -2    0.13    0.81
  -4   0   2 2321.13   83.33
   4   0  -2 2335.98   83.74
  -4   0   2 2281.00   83.73
   4   0  -2 2377.59   83.49
  -3   0   2   -0.27    0.64
   3   0  -2   -1.33    0.72
   3   0  -2   -0.42    0.68
  -3   0   2   -0.43    0.82
   2   0  -2 2971.99  105.33
   2   0  -2 2970.01  105.32
  -2   0   2 2949.21  105.30
  -2   0   2 2922.84  105.32
  -1   0   2   -0.21    0.41
   1   0  -2    0.29    0.44
  -1   0   2   -0.09    0.43
   1   0  -2   -0.53    0.46
   0   0  -2  408.37   14.71
   0   0   2  409.85   14.70
   0   0  -2  394.10   14.83
  -1   0  -2   -0.42    0.33
  -1   0  -2   -0.65    0.42
  -1   0  -2   -0.15    0.40
  -1   0  -2   -0.27    0.46
  -2   0  -2    2.41    0.65
  -2   0  -2    2.52    0.66
  -2   0  -2    3.85    0.82
  -2   0  -2    4.88    0.69
  -3   0  -2   -2.02    0.84
  -3   0  -2   -1.94    0.79
  -3   0  -2   -2.23    0.58
  -4   0  -2  134.94    6.23
  -4   0  -2  139.89    5.70
   4   0   2  137.70    5.92
  -4   0  -2  136.80    6.15
   5   0   2   -0.48    0.81
  -5   0  -2    0.56    1.02
  -5   0  -2   -1.30    0.80
  -5   0  -2   -0.48    0.54
  -6   0  -2  971.47   36.44
  -6   0  -2  968.60   35.53
  -6   0  -2 1007.19   36.55
   6   0   2  953.97   35.90
  -7   0  -2    0.61    0.62
  -7   0  -2   -0.18    1.25
   7   0   2   -0.66    0.98
  -7   0  -2   -0.71    0.97
  -8   0  -2   28.79    2.13
   8   0   2   25.59    2.59
  -8   0  -2   29.20    3.20
  -8   0  -2   16.15    2.76
  -9   0  -2    0.37    1.41
   9   0   2    0.48    1.34
   9   0   2   -1.43    1.35
  -9   0  -2    0.85    0.74
  10   0   2   15.29    2.46
 -10   0  -2   13.24    1.75
 -10   0  -2   12.14    2.70
  10   0   2   12.19    2.74
 -11   0  -2   -0.73    0.88
  11   0   2   -0.30    1.55
 -11   0  -2    0.29    1.56
  11   0   2    1.03    1.64
  12   0   2    4.86    2.41
 -12   0  -2   11.03    2.68
  12   0   2    4.94    2.31
  13   0   2   -1.74    1.83
 -13   0  -2   -2.90    1.50
  13   0   2   -2.06    2.02
 -14   0  -2   59.40    6.42
  14   0   2   73.18    6.88
  15   0   2   -0.55    2.50
 -15   0  -2    1.57    2.31
  16   0   2    0.30    2.68
 -16   0  -2   -0.45    2.36
  17   0   2   -0.01    2.92
 -17   0  -2    9.81    3.53
  18   0   2    6.54    4.02
 -18   0  -2    6.51    3.15
  19   0   2    3.11    3.70
 -19   0  -2   -2.12    2.68
  19   1  -2    6.04    3.70
 -19  -1   2    7.63    3.27
  19  -1  -2    2.42    3.38
 -19   1   2    8.17    4.14
 -18  -1   2   23.33    5.01
 -18   1   2   14.86    4.43
  18  -1  -2   23.99    5.04
  18   1  -2   12.14    4.04
  17   1  -2    9.20    3.58
 -17   1   2    1.51    3.60
  17  -1  -2    6.47    3.14
 -17  -1   2    6.80    3.45
  16   1  -2  146.83    9.93
  16  -1  -2  137.29    9.76
 -16   1   2  147.24   10.32
 -16  -1   2  150.44    9.99
  15  -1  -2    6.20    3.02
  15   1  -2    3.08    2.29
  15   1  -2    3.00    2.50
 -15   1   2   -1.60    2.62
 -15  -1   2    5.06    2.31
  14   1  -2   51.50    4.88
 -14   1   2   51.30    5.92
  14  -1  -2   43.14    5.51
 -14  -1   2   53.61    6.05
  14   1  -2   38.14    5.22
  13   1  -2    2.29    2.04
 -13  -1   2    3.26    2.24
  13  -1  -2    6.95    2.67
  13   1  -2    2.56    2.24
 -13   1   2    0.56    2.63
  12   1  -2  185.60   10.15
  12   1  -2  171.14    9.18
 -12  -1   2  174.29   10.00
  12  -1  -2  192.74   10.24
  12  -1  -2  186.93    8.80
 -12   1   2  194.45    8.85
 -12   1   2  192.28   10.35
  11  -1  -2   71.47    4.56
 -11  -1   2   74.34    6.07
 -11   1   2   76.16    4.56
  11   1  -2   71.33    5.74
  11  -1  -2   84.35    5.73
  11   1  -2   69.63    4.89
 -11   1   2   72.08    6.02
  10  -1  -2   76.31    5.83
 -10  -1   2   87.73    4.13
 -10   1   2   78.18    5.97
  10  -1  -2   77.34    4.63
  10   1  -2   86.14    5.72
 -10  -1   2   87.76    5.87
  10   1  -2   79.24    5.10
 -10   1   2   89.62    4.81
  -9  -1   2    1.50    0.77
  -9   1   2    4.90    1.85
   9  -1  -2    0.76    1.12
   9   1  -2    0.86    1.51
  -9   1   2    0.98    0.88
   9   1  -2    0.59    1.28
  -9  -1   2   -0.03    1.31
   9  -1  -2    2.74    1.58
   8  -1  -2  297.96   13.16
  -8  -1   2  297.28   13.12
  -8   1   2  316.53   13.23
   8   1  -2  285.69   12.52
  -8  -1   2  312.39   11.66
   8   1  -2  288.64   13.02
   8  -1  -2  300.41   12.06
  -8   1   2  301.00   12.28
  -7   1   2  461.73   18.47
   7   1  -2  486.23   18.50
  -7  -1   2  466.76   17.15
   7   1  -2  431.10   17.96
   7  -1  -2  447.94   17.47
   7  -1  -2  450.02   18.45
  -7   1   2  461.35   17.77
  -7  -1   2  470.93   18.56
   6   1  -2  218.31    9.26
  -6  -1   2  207.45    8.45
  -6   1   2  218.00    9.49
   6  -1  -2  231.78    8.81
  -6  -1   2  217.32    9.57
   6   1  -2  223.21    9.54
  -6   1   2  208.12    8.99
   6  -1  -2  219.09    9.62
  -5  -1   2   78.16    3.37
   5  -1  -2   67.87    4.21
  -5   1   2   78.60    4.22
  -5  -1   2   80.56    4.24
   5   1  -2   69.06    3.99
   5  -1  -2   75.53    3.58
   5   1  -2   76.93    4.04
   4   1  -2   30.92    2.34
   4  -1  -2   32.99    1.99
   4  -1  -2   34.33    2.53
   4   1  -2   31.92    2.34
  -4  -1   2   33.71    1.86
  -4   1   2   34.02    2.45
  -4  -1   2   30.37    2.47
  -4   1   2   32.75    2.26
  -3   1   2  532.64   19.89
   3  -1  -2  537.95   19.55
   3   1  -2  530.92   19.98
  -3  -1   2  543.52   19.53
  -3  -1   2  536.95   20.06
  -3   1   2  528.92   19.87
   3  -1  -2  536.64   20.06
  -2   1   2   13.77    1.19
   2   1  -2   15.35    1.41
  -2  -1   2   13.50    1.39
  -2  -1   2   13.92    1.07
   2  -1  -2   15.45    1.44
  -2   1   2   15.56    1.35
   2  -1  -2   15.16    1.09
   1   1  -2   96.58    3.75
   1  -1  -2   89.76    4.09
   1   1  -2   97.16    4.16
   1   1  -2   97.30    3.99
  -1  -1   2  102.23    4.14
  -1   1   2  101.55    3.82
   1  -1  -2   97.03    3.96
  -1   1   2  100.99    4.17
   0   1   2 2052.29   74.04
   0   1  -2 2057.63   74.03
   0  -1  -2 2096.49   74.03
   0  -1  -2 2079.56   74.03
  -1   1  -2    4.23    0.77
  -1  -1  -2    6.97    0.86
   1   1   2    5.19    0.65
  -1  -1  -2    4.21    0.52
  -1   1  -2    4.69    0.74
  -1   1  -2    4.91    0.66
  -1  -1  -2    5.70    0.79
  -1   1  -2    5.38    0.61
  -2   1  -2  160.09    6.71
  -2   1  -2  164.82    6.60
  -2  -1  -2  165.39    6.81
   2   1   2  169.08    6.80
  -2   1  -2  163.07    6.45
   2   1   2  169.13    6.40
  -2   1  -2  172.80    6.72
  -2  -1  -2  166.52    6.54
   3   1   2  837.70   30.91
  -3  -1  -2  829.38   30.37
  -3   1  -2  842.39   30.51
  -3  -1  -2  832.77   31.00
  -3   1  -2  859.54   30.79
  -3  -1  -2  849.05   30.78
   4   1   2  674.34   25.37
  -4   1  -2  675.11   25.49
  -4  -1  -2  686.23   25.56
  -4  -1  -2  677.08   24.68
   4  -1   2  691.80   24.94
  -4  -1  -2  668.77   25.35
   4  -1   2  709.08   25.55
  -4   1  -2  665.23   25.13
   5  -1   2 2018.74   72.13
  -5  -1  -2 2053.02   72.92
   5   1   2 1966.93   72.56
  -5   1  -2 1971.71   72.77
   5  -1   2 2073.13   72.88
  -5   1  -2 2013.24   72.34
  -5  -1  -2 1965.50   71.81
  -5  -1  -2 2016.77   72.72
   6  -1   2  208.71    8.66
  -6   1  -2  199.01    9.32
  -6  -1  -2  216.08    8.26
  -6  -1  -2  207.18    9.43
   6   1   2  215.16    9.15
  -6   1  -2  214.76    8.85
  -6  -1  -2  206.46    9.33
   6  -1   2  232.90    9.61
   7  -1   2   45.50    3.71
   7  -1   2   43.60    2.92
  -7  -1  -2   33.81    3.40
  -7   1  -2   55.48    3.75
   7   1   2   53.66    3.63
  -7  -1  -2   50.17    2.50
  -7   1  -2   42.17    2.89
  -7  -1  -2   51.02    3.84
  -8   1  -2  131.99    7.04
   8  -1   2  136.70    6.22
  -8  -1  -2  122.36    6.86
   8  -1   2  139.28    7.18
   8   1   2  125.07    6.51
  -8  -1  -2  125.11    5.48
  -8  -1  -2  133.15    7.08
  -8   1  -2  132.28    6.17
   9  -1   2  111.80    6.57
   9   1   2  112.45    6.03
   9  -1   2  108.64    5.52
  -9  -1  -2  102.84    4.76
  -9   1  -2  108.08    6.39
  -9  -1  -2  103.45    6.33
  -9  -1  -2  100.45    6.34
  -9   1  -2  110.56    5.44
  10  -1   2   60.09    3.92
 -10   1  -2   52.89    4.97
 -10  -1  -2   61.44    5.13
 -10  -1  -2   55.59    3.04
 -10  -1  -2   44.88    4.60
  10   1   2   54.53    4.35
 -10   1  -2   61.89    3.73
  10  -1   2   48.36    4.66
  11   1   2    9.20    2.45
 -11   1  -2    9.06    1.80
  11  -1   2    7.40    2.58
 -11  -1  -2   12.66    2.66
  11  -1   2    6.29    1.89
 -11   1  -2   10.24    2.61
  12   1   2  155.79    9.30
 -12  -1  -2  156.15    9.06
  12  -1   2  149.31    7.88
  12  -1   2  169.78    9.53
 -12   1  -2  161.79    7.72
 -12   1  -2  160.55    9.22
  12   1   2  161.47    8.50
  13   1   2   68.45    5.50
  13   1   2   70.27    6.48
 -13  -1  -2   61.68    6.20
  13  -1   2   71.38    6.48
 -13   1  -2   68.15    6.36
  14  -1   2   63.13    6.47
  14   1   2   50.50    5.03
 -14  -1  -2   59.09    6.23
  14   1   2   44.13    5.76
 -14   1  -2   47.33    5.75
 -15  -1  -2    4.19    2.23
 -15   1  -2    3.67    2.45
  15   1   2    1.90    2.22
  15  -1   2   -0.47    2.59
  16   1   2   12.98    3.91
 -16   1  -2   22.43    4.32
  16  -1   2   24.15    4.96
 -16  -1  -2   12.75    3.69
 -17   1  -2    6.47    3.25
  17  -1   2    1.23    3.21
  17   1   2   -0.97    2.67
 -17  -1  -2    3.94    2.94
  18  -1   2    1.05    3.75
  18   1   2    0.32    2.67
 -18  -1  -2    2.48    2.91
 -18   1  -2    0.89    2.89
 -19   1  -2   10.66    3.84
  19  -1   2    6.66    4.46
  19   1   2   -0.26    3.13
 -19  -1  -2    7.23    3.86
  19   2  -2    1.55    3.20
  19  -2  -2    2.46    3.26
 -19   2   2    2.99    3.79
 -19  -2   2    6.03    3.68
 -18   2   2   19.03    4.99
 -18  -2   2   18.36    4.55
  18   2  -2   17.13    4.35
  18  -2  -2   13.47    4.27
  17   2  -2    0.34    2.40
  17  -2  -2    1.90    2.90
 -17   2   2    0.77    3.23
 -17  -2   2   -2.29    2.14
 -16  -2   2   12.81    3.59
  16  -2  -2    7.25    3.22
 -16   2   2    3.41    3.16
  16   2  -2   12.29    3.58
  16   2  -2   12.34    3.09
 -15   2   2   20.45    4.47
  15   2  -2   15.77    3.42
  15   2  -2   10.45    3.44
 -15  -2   2   14.87    3.37
  15  -2  -2   13.80    3.70
 -14  -2   2  147.36    9.16
 -14   2   2  132.86    9.08
  14   2  -2  145.23    8.45
  14  -2  -2  143.23    9.27
  14   2  -2  135.07    8.99
  13   2  -2   18.34    3.67
 -13  -2   2   22.77    3.89
  13   2  -2   26.40    3.88
  13  -2  -2   21.43    3.95
 -13   2   2   28.88    3.38
 -13   2   2   28.34    4.44
  12  -2  -2    0.99    1.78
 -12   2   2    0.64    1.25
  12   2  -2    0.58    2.06
 -12  -2   2   -1.36    1.47
 -12   2   2   -1.04    1.87
  12   2  -2    1.61    1.79
  11   2  -2   33.33    4.11
 -11   2   2   43.47    4.75
  11   2  -2   43.11    4.19
  11  -2  -2   36.26    2.97
 -11  -2   2   48.32    4.91
  11  -2  -2   44.19    4.61
 -11   2   2   40.84    3.60
 -10   2   2   49.78    3.85
 -10  -2   2   40.56    4.50
  10   2  -2   45.58    4.47
  10   2  -2   54.11    4.43
 -10   2   2   53.70    4.85
  10  -2  -2   49.49    3.30
  10  -2  -2   57.95    4.95
  -9   2   2  465.85   18.84
   9   2  -2  487.79   19.67
   9  -2  -2  454.28   18.00
   9  -2  -2  473.95   19.73
   9   2  -2  453.22   19.10
  -9  -2   2  489.34   17.41
  -9  -2   2  455.87   19.59
  -9   2   2  495.97   19.72
   8  -2  -2  169.14    8.55
  -8  -2   2  178.23    6.69
   8   2  -2  162.88    8.22
  -8   2   2  161.55    8.34
  -8  -2   2  169.46    8.56
   8  -2  -2  171.27    7.20
  -8   2   2  174.52    7.95
   7  -2  -2  602.00   22.35
  -7  -2   2  587.63   23.69
   7  -2  -2  578.80   23.68
  -7   2   2  612.73   23.70
  -7  -2   2  624.68   22.03
  -7  -2   2  617.60   23.57
   7   2  -2  597.80   23.49
  -7   2   2  609.85   23.26
  -6  -2   2  224.78    8.43
  -6  -2   2  228.48    9.91
   6  -2  -2  230.80    8.69
   6  -2  -2  206.86    9.78
  -6   2   2  231.09    9.54
  -6   2   2  226.09    9.74
   6   2  -2  208.83    9.60
  -6  -2   2  219.44    9.59
  -5   2   2  720.70   26.89
   5  -2  -2  690.86   27.12
  -5   2   2  710.06   26.97
  -5  -2   2  717.07   27.15
   5  -2  -2  724.43   26.02
  -5  -2   2  735.92   25.95
   5   2  -2  726.37   27.08
  -5  -2   2  703.34   26.83
   4   2  -2  145.48    6.77
  -4  -2   2  147.94    6.53
   4  -2  -2  150.33    5.90
  -4   2   2  154.88    6.76
  -4  -2   2  160.09    6.95
  -4  -2   2  161.72    5.96
   4  -2  -2  148.39    6.91
  -4   2   2  150.28    6.64
   3   2  -2  267.87   11.38
   3   2  -2  295.48   10.75
  -3   2   2  297.20   11.21
  -3  -2   2  281.81   11.05
  -3  -2   2  292.32   11.49
   3  -2  -2  288.88   10.65
  -3   2   2  296.23   11.43
   3  -2  -2  280.77   11.48
  -2   2   2  895.94   33.11
   2   2  -2  916.00   32.70
  -2   2   2  911.04   32.80
  -2  -2   2  919.40   32.69
   2  -2  -2  913.68   32.58
   2  -2  -2  920.22   33.16
   2   2  -2  878.70   33.12
  -2  -2   2  880.98   33.08
   1  -2  -2    9.99    1.18
  -1   2   2    9.82    1.20
  -1  -2   2   11.75    0.80
   1   2  -2    9.68    1.01
   1   2  -2   10.26    1.28
  -1  -2   2    9.49    1.26
  -1   2   2    8.52    0.83
   1  -2  -2   10.11    0.95
   0  -2  -2  163.11    6.42
   0   2  -2  166.37    6.50
   0  -2   2  154.76    6.52
   0  -2   2  158.14    5.99
   0   2  -2  156.35    6.42
   0   2   2  162.34    6.46
   0  -2  -2  159.69    6.05
   0  -2  -2  157.18    6.50
  -1   2  -2  739.97   26.68
   1   2   2  741.11   26.97
   1  -2   2  717.59   26.95
  -1  -2  -2  751.31   26.58
   1  -2   2  745.97   26.99
   1  -2   2  731.51   26.59
   1   2   2  732.18   26.72
  -1  -2  -2  711.49   26.92
  -1   2  -2  740.86   26.97
   2   2   2   14.99    1.61
  -2   2  -2   17.39    1.60
  -2   2  -2   16.04    1.18
  -2  -2  -2   16.68    1.60
  -2   2  -2   19.29    1.70
   2  -2   2   18.29    1.46
  -2  -2  -2   18.61    1.44
   2   2   2   18.83    1.28
   3   2   2  231.46    9.45
  -3  -2  -2  242.97    9.18
  -3   2  -2  236.46    9.31
  -3   2  -2  225.22    8.66
   3  -2   2  218.06    9.16
  -3   2  -2  229.44    9.37
   3   2   2  236.51    8.65
  -3  -2  -2  210.35    9.30
  -4   2  -2  164.97    7.19
  -4   2  -2  152.39    6.88
  -4  -2  -2  157.04    7.11
  -4  -2  -2  153.58    6.89
   4  -2   2  160.23    7.02
   4   2   2  159.84    6.11
  -4   2  -2  162.83    6.29
   4   2   2  161.78    7.13
   5   2   2  454.83   16.46
  -5  -2  -2  465.57   17.65
   5  -2   2  461.16   17.72
  -5   2  -2  429.58   17.71
  -5   2  -2  457.64   17.49
  -5  -2  -2  437.48   17.76
   5   2   2  441.36   17.66
   5  -2   2  459.67   16.76
   6   2   2  140.62    6.80
  -6   2  -2  139.83    6.49
  -6  -2  -2  146.81    6.95
   6  -2   2  137.07    5.84
  -6  -2  -2  134.70    6.70
   6  -2   2  147.93    6.96
  -6   2  -2  133.47    6.81
   6   2   2  138.04    5.38
   7  -2   2    0.67    0.89
  -7  -2  -2   -0.71    1.06
  -7   2  -2    0.71    0.86
   7   2   2    1.40    1.30
   7  -2   2   -0.46    1.08
  -7  -2  -2    1.23    1.28
   7   2   2    0.62    0.50
  -7   2  -2    0.22    1.11
  -8   2  -2  204.16   10.23
  -8  -2  -2  226.22   10.31
   8  -2   2  218.45    9.11
  -8   2  -2  220.40    9.73
  -8  -2  -2  223.63   10.47
   8   2   2  234.99   10.27
   8  -2   2  227.00   10.45
  -9   2  -2  100.56    5.59
  -9  -2  -2  105.00    6.27
  -9   2  -2   99.27    6.25
  -9  -2  -2  106.47    6.45
   9  -2   2  111.52    6.48
   9  -2   2  109.93    5.27
   9   2   2  103.98    6.06
  10  -2   2   89.23    6.02
  10   2   2   82.65    5.45
 -10   2  -2   76.61    6.00
 -10  -2  -2  100.85    6.11
 -10   2  -2   82.04    5.01
 -10  -2  -2   79.88    5.64
  10  -2   2   87.85    4.74
  11  -2   2   -0.22    1.42
  11  -2   2    4.35    2.26
 -11  -2  -2    2.96    1.96
 -11  -2  -2    2.70    1.77
  11   2   2    1.99    2.07
 -11   2  -2    0.22    1.71
 -11   2  -2    3.87    1.43
 -12   2  -2   21.47    2.82
  12   2   2   22.26    3.57
  12  -2   2   13.47    3.19
 -12   2  -2   19.69    3.43
 -12  -2  -2   24.33    3.74
 -12  -2  -2   14.83    3.48
  13  -2   2   47.65    5.74
 -13  -2  -2   51.99    5.66
 -13   2  -2   55.22    4.48
  13   2   2   50.68    5.04
  13   2   2   52.20    5.75
 -13   2  -2   57.40    5.95
 -14   2  -2  133.56    8.65
  14   2   2  110.96    7.61
 -14  -2  -2  127.23    8.41
  14  -2   2  133.39    8.86
  14   2   2  110.46    8.63
 -15  -2  -2   17.60    3.81
  15  -2   2   17.91    4.15
  15   2   2   14.93    3.88
 -15   2  -2   22.06    4.09
  15   2   2   12.13    3.31
 -16  -2  -2   -0.95    2.48
  16   2   2    0.38    2.46
 -16   2  -2   -0.40    2.21
  16  -2   2   -1.25    2.79
 -17  -2  -2   10.91    3.55
  17  -2   2    2.99    3.66
 -17   2  -2    5.70    3.03
  17   2   2    3.31    3.07
 -18   2  -2   42.16    6.30
  18  -2   2   25.30    5.37
 -18  -2  -2   27.71    5.35
  18   2   2   26.65    5.48
 -19   2  -2    9.62    3.99
 -19  -2  -2   12.39    4.51
  19  -2   2    4.20    4.18
  19   2   2    6.02    3.92
  19  -3  -2    7.00    3.92
  19   3  -2    3.32    3.24
 -19   3   2    5.30    4.01
 -19  -3   2    7.86    3.69
  18  -3  -2   12.80    4.40
  18   3  -2    4.50    3.27
 -18  -3   2   12.13    3.88
 -18   3   2   14.26    4.66
  17  -3  -2    5.17    3.46
 -17  -3   2    9.07    3.50
 -17   3   2    3.98    3.72
  17   3  -2    1.31    2.77
  16  -3  -2   67.31    7.27
 -16  -3   2   72.75    7.54
  16   3  -2   62.00    6.70
  16   3  -2   56.83    6.14
 -16   3   2   62.06    7.40
 -15   3   2   98.06    8.46
  15  -3  -2   92.86    8.03
  15   3  -2   75.12    6.90
 -15  -3   2  114.40    8.61
  15   3  -2   90.16    7.75
 -14   3   2    9.19    2.40
 -14  -3   2    6.18    2.72
 -14   3   2   11.34    3.41
  14  -3  -2   10.01    3.41
  14   3  -2    5.58    2.65
  14   3  -2    9.48    2.97
 -13  -3   2  139.49    8.82
 -13   3   2  139.82    8.85
  13   3  -2  125.43    7.97
  13   3  -2  131.31    8.41
 -13   3   2  141.03    7.83
  13  -3  -2  146.87    9.09
 -12  -3   2   91.10    7.13
  12   3  -2  111.56    7.05
  12   3  -2   73.93    6.28
 -12   3   2   98.24    6.03
 -12   3   2   99.53    7.29
  12  -3  -2   91.24    7.05
  11   3  -2   67.73    5.58
 -11   3   2   80.30    5.10
 -11  -3   2   72.25    5.99
  11  -3  -2   57.74    5.56
 -11   3   2   81.51    6.11
  11   3  -2   68.55    5.49
 -10   3   2   48.01    3.98
  10  -3  -2   39.43    2.62
 -10  -3   2   38.08    4.33
 -10  -3   2   42.83    4.24
  10   3  -2   42.15    4.27
  10  -3  -2   42.07    4.32
 -10   3   2   38.74    4.33
   9  -3  -2  146.77    6.19
  -9   3   2  142.21    7.45
  -9  -3   2  144.99    8.03
  -9   3   2  131.92    7.68
   9   3  -2  153.90    7.93
  -9  -3   2  171.08    8.16
   9  -3  -2  149.23    8.12
  -8   3   2  127.84    6.69
   8  -3  -2  127.72    5.37
   8   3  -2  130.86    7.05
  -8  -3   2  141.60    7.03
  -8  -3   2  128.17    7.12
  -8   3   2  132.88    6.97
   8  -3  -2  121.88    7.01
  -7  -3   2  294.58   12.92
  -7   3   2  294.08   12.73
   7   3  -2  298.02   12.81
   7  -3  -2  303.04   11.11
   7  -3  -2  296.12   12.94
  -7   3   2  296.42   12.57
  -7  -3   2  288.38   12.57
   6  -3  -2   84.22    4.95
   6   3  -2   74.46    4.74
   6  -3  -2   76.71    3.25
  -6   3   2   73.35    4.54
  -6   3   2   80.22    4.60
  -6  -3   2   81.37    3.26
  -6  -3   2   87.38    4.58
  -6  -3   2   72.55    4.62
   5  -3  -2  256.97    9.39
  -5   3   2  247.13   10.63
  -5   3   2  262.68   10.80
   5   3  -2  244.14   10.86
  -5  -3   2  257.98   10.53
  -5  -3   2  253.82    9.55
   5  -3  -2  263.56   11.03
  -5  -3   2  245.59   10.82
  -4  -3   2    0.18    0.99
   4  -3  -2    0.55    0.95
  -4   3   2   -0.64    0.73
   4   3  -2    0.46    0.51
  -4  -3   2    0.47    0.76
   4   3  -2   -0.43    1.02
  -4   3   2    0.96    0.89
   4  -3  -2    0.03    0.39
  -3   3   2   79.77    3.92
   3   3  -2   78.77    4.23
   3   3  -2   78.09    3.51
   3  -3  -2   74.95    4.23
  -3   3   2   72.24    4.08
  -3  -3   2   83.83    4.32
  -3  -3   2   82.31    3.82
   3  -3  -2   77.62    3.26
  -2   3   2   45.20    3.03
   2  -3  -2   53.37    3.22
  -2  -3   2   56.03    3.29
  -2  -3   2   55.28    2.68
  -2   3   2   54.52    2.82
   2   3  -2   50.39    3.17
   2   3  -2   51.61    2.67
  -1  -3   2   71.05    3.28
   1  -3  -2   81.69    3.90
  -1   3   2   72.28    3.89
   1  -3  -2   76.63    3.46
   1  -3  -2   78.87    3.46
  -1  -3   2   72.80    3.90
   1   3  -2   78.12    3.64
  -1   3   2   71.15    3.43
   1   3  -2   73.53    3.87
   0  -3  -2   20.80    1.54
   0  -3  -2   11.57    1.60
   0   3   2   24.88    1.83
   0  -3   2   11.69    1.21
   0   3  -2   17.50    1.66
   0   3  -2   16.00    1.67
   0   3   2   20.26    1.75
   0  -3   2   21.62    1.88
  -1   3  -2  662.26   23.54
  -1  -3  -2  637.67   23.41
   1  -3   2  606.35   23.83
   1  -3   2  638.83   23.89
   1   3   2  623.21   23.58
   1  -3   2  658.25   23.41
   1   3   2  637.59   23.82
  -1  -3  -2  661.14   23.87
  -1   3  -2  629.65   23.86
  -2  -3  -2   84.19    4.15
   2   3   2   79.73    3.66
   2   3   2   78.12    4.10
   2  -3   2   77.39    4.14
   2  -3   2   74.65    4.05
   2  -3   2   74.79    3.76
  -2   3  -2   76.22    4.02
  -2  -3  -2   80.43    3.81
  -2   3  -2   80.47    3.51
  -3  -3  -2   20.51    1.87
  -3  -3  -2   20.50    2.02
  -3   3  -2   19.10    1.31
   3   3   2   19.64    1.38
  -3   3  -2   17.49    2.03
   3  -3   2   21.58    1.86
   3   3   2   18.12    2.08
  -3   3  -2   18.80    1.94
  -4  -3  -2   46.42    2.92
  -4   3  -2   46.41    3.02
   4  -3   2   41.63    2.90
   4   3   2   46.39    2.19
  -4   3  -2   41.29    2.13
  -4   3  -2   47.27    3.19
   4   3   2   42.92    3.19
  -4  -3  -2   44.64    3.10
  -5  -3  -2   20.48    2.37
  -5   3  -2   24.05    2.58
  -5   3  -2   23.69    2.36
  -5   3  -2   22.73    1.48
  -5  -3  -2   26.61    2.42
   5  -3   2   22.09    2.32
   5   3   2   24.22    2.67
   5   3   2   21.81    1.30
   6  -3   2   28.40    2.86
   6   3   2   30.64    3.05
  -6  -3  -2   25.11    2.80
  -6  -3  -2   33.03    2.93
  -6   3  -2   27.92    3.04
   6  -3   2   27.93    1.76
  -6   3  -2   34.42    2.88
  -7   3  -2  750.70   29.98
  -7   3  -2  774.96   29.64
   7  -3   2  757.16   29.89
  -7  -3  -2  794.25   29.91
   7  -3   2  776.87   28.33
   7   3   2  787.62   30.01
  -7  -3  -2  799.98   30.15
  -8   3  -2   10.01    2.41
  -8   3  -2   19.50    2.49
  -8  -3  -2   14.99    2.52
  -8  -3  -2   16.79    2.73
   8  -3   2   15.67    2.68
   8  -3   2   15.49    1.56
   8   3   2   18.96    2.85
   9   3   2    3.27    1.87
  -9  -3  -2    1.25    1.53
  -9  -3  -2    3.07    1.74
   9  -3   2    4.27    1.86
   9  -3   2    3.97    1.23
  -9   3  -2    0.12    1.67
  -9   3  -2    2.13    1.23
 -10  -3  -2   13.45    2.63
  10  -3   2    8.78    2.47
 -10  -3  -2    9.36    2.44
 -10   3  -2    6.23    2.35
  10   3   2   10.07    2.59
 -10   3  -2    6.64    1.82
  10  -3   2    9.68    1.66
  11  -3   2   40.31    4.70
  11   3   2   40.65    4.42
 -11  -3  -2   46.31    4.77
 -11  -3  -2   42.10    4.65
 -11   3  -2   41.46    4.73
 -11   3  -2   42.38    3.97
 -12   3  -2   19.92    2.99
  12   3   2   18.92    3.53
  12  -3   2   16.58    3.52
 -12  -3  -2   20.21    3.57
 -12  -3  -2   16.73    3.53
 -12   3  -2   15.44    3.26
 -13   3  -2   58.60    6.23
 -13  -3  -2   60.85    6.25
 -13  -3  -2   63.11    6.20
  13  -3   2   62.27    6.39
 -13   3  -2   63.89    5.08
  13   3   2   57.36    5.62
  14   3   2   45.45    5.32
  14  -3   2   46.25    5.86
 -14  -3  -2   57.51    6.05
 -14   3  -2   38.23    5.43
  15  -3   2   54.80    6.54
 -15  -3  -2   56.30    6.34
  15   3   2   41.82    5.35
 -15   3  -2   41.68    5.64
  15   3   2   48.58    6.13
  16   3   2   -0.46    2.65
 -16  -3  -2    2.20    2.70
  16   3   2    7.55    2.94
  16  -3   2    4.48    3.36
 -16   3  -2    8.40    3.16
 -17  -3  -2    2.49    2.78
  17  -3   2    1.93    3.59
 -17   3  -2   -0.90    2.60
  17   3   2    2.76    2.93
  18   3   2   -0.88    2.89
  18  -3   2    3.81    3.56
 -18  -3  -2    5.55    3.34
 -18   3  -2    4.77    3.13
 -19   3  -2    9.55    4.13
 -19  -3  -2   17.08    4.65
  19   4  -2   10.07    4.13
 -19  -4   2    9.71    4.12
 -19   4   2    9.60    4.63
  19  -4  -2   18.30    5.22
 -18  -4   2    3.65    2.93
 -18   4   2    3.74    3.78
  18   4  -2   -1.22    2.33
  18  -4  -2    0.87    3.61
 -17   4   2   12.88    4.47
 -17  -4   2   13.87    3.97
  17   4  -2   13.39    3.81
  17   4  -2    9.60    3.58
  17  -4  -2   16.99    4.61
 -16   4   2   11.26    3.85
 -16  -4   2    3.65    3.11
  16  -4  -2   15.51    4.32
  16   4  -2    8.38    3.27
  16   4  -2   14.50    3.83
  15   4  -2   50.31    5.83
 -15   4   2   45.28    6.11
 -15  -4   2   51.06    6.13
  15   4  -2   52.42    6.08
  15  -4  -2   47.06    6.29
 -14  -4   2   10.15    3.02
  14   4  -2   10.74    3.03
 -14   4   2    5.68    2.99
  14  -4  -2    6.84    3.14
 -14   4   2    5.20    2.11
  14   4  -2    5.54    2.58
 -13  -4   2   13.96    3.20
 -13   4   2   10.26    2.57
 -13   4   2   10.51    3.24
  13   4  -2   10.96    2.84
  13   4  -2    6.31    2.95
  13  -4  -2    9.62    3.32
  12  -4  -2    5.87    2.65
  12   4  -2    3.09    2.51
 -12   4   2    2.27    2.19
 -12  -4   2    2.63    1.99
 -12   4   2    0.84    1.52
 -11   4   2   19.83    3.11
  11  -4  -2   22.11    3.76
 -11  -4   2   27.51    3.97
  11   4  -2   20.33    3.56
 -11  -4   2   19.34    3.31
 -11   4   2   17.69    3.20
 -10   4   2    4.07    1.62
 -10  -4   2    5.00    2.09
  10   4  -2    5.70    2.17
  10  -4  -2    4.38    2.21
 -10   4   2    2.76    1.97
 -10  -4   2    4.47    1.95
   9  -4  -2  275.70   12.96
  -9   4   2  291.37   12.80
  -9   4   2  268.12   12.35
  -9  -4   2  271.73   12.45
  -9  -4   2  296.85   13.05
   9   4  -2  247.17   12.47
  -8   4   2  192.26    9.42
  -8   4   2  204.63    9.42
   8   4  -2  191.36    9.56
  -8  -4   2  188.63    9.52
  -8  -4   2  194.24    9.28
   8  -4  -2  190.09    9.61
  -7   4   2  772.49   29.47
  -7  -4   2  756.08   29.21
   7   4  -2  769.39   29.64
  -7  -4   2  736.32   29.57
  -7   4   2  776.90   29.51
   7  -4  -2  760.96   29.71
   6   4  -2   37.01    3.55
  -6   4   2   38.78    3.39
   6  -4  -2   36.11    3.48
  -6  -4   2   40.77    3.21
  -6  -4   2   40.74    2.06
  -6   4   2   45.65    3.56
  -6  -4   2   51.02    3.91
   5  -4  -2  102.50    5.76
  -5  -4   2   97.66    5.62
  -5   4   2  107.28    5.50
   5   4  -2  113.78    4.54
  -5  -4   2  106.01    5.33
  -5   4   2  115.54    5.85
   5   4  -2  100.01    5.78
   4   4  -2  179.65    7.21
  -4   4   2  177.25    6.82
  -4  -4   2  176.46    8.18
  -4   4   2  182.09    8.27
  -4  -4   2  186.44    7.79
   4  -4  -2  180.34    8.29
  -4   4   2  173.91    7.87
   4   4  -2  178.79    8.28
  -3   4   2  104.91    4.36
   3   4  -2  104.41    4.67
  -3   4   2   94.31    5.23
   3   4  -2  104.88    5.41
  -3  -4   2  107.80    5.37
  -3   4   2  100.23    4.99
  -3  -4   2  106.37    4.87
   3  -4  -2  114.30    5.47
   2   4  -2  313.43   12.23
   2  -4  -2  333.73   12.39
  -2  -4   2  305.29   12.07
  -2   4   2  315.84   12.76
   2   4  -2  320.70   12.80
   2  -4  -2  306.71   12.67
  -2   4   2  330.24   12.00
   2  -4  -2  278.04   12.18
  -2  -4   2  325.48   12.78
  -1   4   2  180.82    7.49
   1  -4  -2  177.67    7.88
   1  -4  -2  180.80    7.51
   1   4  -2  188.44    7.92
  -1  -4   2  182.55    7.99
   1   4  -2  186.02    7.70
  -1  -4   2  185.71    7.35
  -1   4   2  180.65    7.92
   0   4   2   70.48    3.65
   0   4  -2   66.14    3.56
   0   4  -2   61.33    3.49
   0  -4   2   64.29    3.65
   0  -4   2   58.38    3.08
   0   4   2   65.92    3.48
   0  -4  -2   73.89    3.39
   0  -4  -2   55.14    3.45
  -1   4  -2   35.26    2.37
  -1   4  -2   27.86    2.42
  -1  -4  -2   36.08    2.31
   1  -4   2   33.82    2.64
   1   4   2   32.95    2.53
   1  -4   2   36.56    2.22
  -1  -4  -2   37.70    2.64
   1   4   2   32.01    2.33
  -2   4  -2 1085.91   40.02
   2  -4   2 1117.17   40.06
   2   4   2 1095.17   39.44
   2   4   2 1103.59   40.00
   2  -4   2 1021.39   39.91
   2  -4   2 1046.48   39.47
  -2  -4  -2 1060.89   39.86
  -2  -4  -2 1116.22   39.55
  -2   4  -2 1095.15   39.26
  -3   4  -2   10.83    1.81
   3  -4   2    5.98    1.40
  -3   4  -2   11.25    1.73
  -3  -4  -2    8.49    1.46
  -3   4  -2   10.14    1.06
  -3  -4  -2    7.93    1.55
   3   4   2    9.24    1.17
   3   4   2    7.88    1.64
   4   4   2    6.87    0.95
   4  -4   2    7.14    1.47
  -4   4  -2    6.15    1.57
  -4   4  -2    8.18    1.64
  -4  -4  -2    5.52    1.43
   4   4   2    8.82    1.87
  -4  -4  -2    6.37    1.42
  -4   4  -2    7.08    0.83
  -5  -4  -2  176.11    7.85
  -5   4  -2  169.66    8.14
  -5   4  -2  173.37    8.01
  -5  -4  -2  155.97    7.87
  -5   4  -2  166.35    6.48
   5   4   2  171.83    8.16
   5  -4   2  162.78    7.76
   5   4   2  175.10    6.64
   6  -4   2   78.87    3.20
   6   4   2   78.50    4.98
  -6   4  -2   68.15    4.67
  -6  -4  -2   83.44    4.76
   6  -4   2   75.77    4.69
  -6  -4  -2   73.86    4.69
  -6   4  -2   69.93    4.54
   7  -4   2   11.27    1.03
   7   4   2   12.79    2.42
  -7  -4  -2   13.43    2.30
  -7   4  -2    8.64    2.21
   7  -4   2    9.97    2.13
  -7  -4  -2   12.10    2.35
  -7   4  -2   14.89    2.31
  -8   4  -2   -0.72    1.37
   8   4   2    0.28    1.65
  -8  -4  -2   -1.61    1.29
  -8   4  -2    3.16    1.50
  -8  -4  -2    0.18    1.49
   8  -4   2   -0.81    1.28
   8  -4   2    0.59    0.76
  -9  -4  -2  117.64    6.95
   9   4   2  131.71    7.36
  -9  -4  -2  113.60    7.00
  -9   4  -2  121.74    7.23
   9  -4   2  110.75    6.89
  -9   4  -2  113.76    6.62
  10  -4   2   -1.35    1.65
  10   4   2    0.05    2.03
 -10   4  -2    1.84    1.34
 -10  -4  -2    1.39    1.98
 -10  -4  -2    0.86    1.51
 -10   4  -2    3.01    2.07
 -11   4  -2  137.15    8.58
  11   4   2  145.53    8.55
  11  -4   2  127.73    8.30
 -11  -4  -2  155.30    8.89
 -11  -4  -2  139.10    8.34
 -11   4  -2  156.61    8.17
  12   4   2   22.07    3.97
 -12   4  -2   20.21    3.20
 -12  -4  -2   18.64    3.82
 -12   4  -2   23.08    4.10
  12  -4   2   18.93    3.89
 -12  -4  -2   16.86    3.27
 -13   4  -2  280.76   12.66
 -13  -4  -2  260.84   13.24
  13  -4   2  242.89   13.26
 -13   4  -2  262.76   13.48
  13   4   2  244.84   12.85
 -13  -4  -2  230.52   13.05
  14  -4   2   -0.59    2.67
 -14   4  -2    2.53    1.68
 -14  -4  -2    3.58    2.88
 -14  -4  -2    2.42    2.12
  14   4   2    0.75    2.62
 -14   4  -2    1.60    2.62
  15  -4   2   -2.53    2.65
  15   4   2    6.95    3.07
 -15   4  -2    3.38    2.88
 -15  -4  -2    0.59    2.39
 -16   4  -2    2.94    3.30
  16   4   2    0.64    2.88
  16  -4   2   -1.55    3.17
 -16  -4  -2   -1.55    2.00
  16   4   2    4.19    2.88
  17   4   2   10.07    3.66
  17  -4   2   10.28    4.47
  17   4   2   14.79    4.13
 -17  -4  -2    8.24    3.21
 -17   4  -2    8.06    3.82
  18  -4   2    3.17    3.84
 -18   4  -2    4.13    4.05
  18   4   2    0.96    2.86
 -18  -4  -2    3.27    3.36
  18   5  -2    5.06    3.32
  18  -5  -2    5.19    4.13
 -18   5   2    8.18    4.07
 -18  -5   2    9.76    3.79
  18   5  -2    8.56    3.57
 -17  -5   2    0.69    2.66
 -17   5   2    4.18    3.88
  17   5  -2    6.82    3.69
  17  -5  -2   12.40    4.19
  17   5  -2    4.20    3.06
 -16   5   2   -3.09    3.09
  16   5  -2   -1.78    2.45
  16  -5  -2    3.29    3.12
 -16  -5   2   -2.97    2.61
  16   5  -2    5.80    2.99
 -15   5   2   33.99    4.52
  15   5  -2   32.39    5.19
 -15   5   2   38.06    5.56
  15   5  -2   30.60    5.01
 -15  -5   2   36.02    5.38
  15  -5  -2   33.35    5.38
  14  -5  -2    8.87    3.55
  14   5  -2   11.28    3.30
 -14   5   2    8.21    2.57
 -14   5   2    8.76    3.43
 -14  -5   2   15.07    3.54
  14   5  -2   12.66    3.54
 -13  -5   2   28.65    4.51
  13   5  -2   28.03    4.37
 -13   5   2   31.00    4.58
 -13   5   2   31.08    4.13
  13  -5  -2   20.00    4.10
 -12   5   2    3.16    2.57
 -12  -5   2   -0.34    2.20
 -12  -5   2   -1.47    1.54
  12  -5  -2    0.61    2.30
 -12   5   2    2.91    1.74
  12   5  -2   -0.62    2.05
 -11  -5   2    1.03    1.65
 -11   5   2    4.04    2.31
  11   5  -2    1.91    2.33
  11  -5  -2    1.31    2.08
 -11  -5   2   -0.59    1.87
 -11   5   2    1.01    1.45
  10  -5  -2   68.35    5.74
 -10  -5   2   60.23    5.06
 -10   5   2   65.15    5.24
  10   5  -2   56.74    5.46
 -10   5   2   59.44    5.30
 -10  -5   2   58.36    5.40
   9  -5  -2  242.04   11.84
   9   5  -2  249.13   11.81
  -9   5   2  238.95   11.51
  -9  -5   2  225.93   11.13
  -9  -5   2  222.52   11.50
  -9   5   2  253.30   11.59
   8   5  -2  121.28    7.23
  -8   5   2  115.68    6.83
  -8  -5   2  119.80    7.18
  -8  -5   2  134.92    6.94
   8  -5  -2  135.42    7.44
  -8   5   2  120.11    6.96
  -7  -5   2   19.70    2.65
  -7  -5   2   26.83    3.32
   7   5  -2   25.78    3.38
  -7  -5   2   24.27    1.56
  -7   5   2   22.35    3.04
   7  -5  -2   21.31    3.10
  -7   5   2   27.68    3.28
   6   5  -2   27.32    1.80
   6  -5  -2   36.32    3.48
  -6   5   2   26.74    2.99
  -6  -5   2   21.58    2.94
   6   5  -2   32.64    3.53
  -6   5   2   23.45    2.94
  -6  -5   2   27.33    2.76
  -5   5   2  548.49   21.33
   5   5  -2  545.80   20.25
  -5   5   2  542.97   21.69
  -5  -5   2  549.56   21.65
  -5  -5   2  537.03   21.07
   5   5  -2  531.34   21.72
   5  -5  -2  553.54   21.74
   4   5  -2   -1.52    1.12
  -4  -5   2    0.23    1.24
   4   5  -2   -0.80    0.64
   4  -5  -2   -0.74    1.00
  -4   5   2    0.13    0.66
  -4   5   2   -0.55    0.99
  -4   5   2   -1.76    0.77
  -4  -5   2    1.33    0.89
   3  -5  -2  125.03    6.28
  -3  -5   2  128.19    6.31
  -3   5   2  125.22    5.27
  -3   5   2  119.03    6.25
   3   5  -2  118.67    6.32
  -3  -5   2  121.96    5.65
   3   5  -2  118.78    5.55
  -2   5   2   31.67    2.20
   2  -5  -2   30.02    2.41
   2   5  -2   29.87    2.79
   2   5  -2   25.38    2.19
  -2   5   2   23.92    2.57
   2  -5  -2   27.79    2.59
  -2  -5   2   22.33    2.54
  -2  -5   2   29.60    2.15
   2  -5  -2   27.86    2.36
   1  -5  -2  161.38    6.93
   1   5  -2  152.07    6.97
  -1   5   2  154.97    7.25
   1  -5  -2  163.31    7.29
  -1   5   2  157.47    6.82
  -1  -5   2  153.56    6.63
  -1  -5   2  150.21    7.21
   1   5  -2  158.31    7.18
   0  -5   2   11.03    1.39
   0   5   2   12.26    1.75
   0   5  -2   11.86    1.74
   0   5  -2   12.79    1.77
   0  -5  -2    8.74    1.65
   0  -5  -2   12.50    1.66
   0   5   2   12.34    1.73
   0  -5   2   12.68    1.90
   1   5   2  123.33    5.85
   1   5   2  116.46    5.63
  -1  -5  -2  118.61    5.52
  -1  -5  -2  123.49    5.87
   1  -5   2  108.22    5.87
  -1   5  -2  109.07    5.42
   1  -5   2  128.74    5.49
  -1   5  -2  118.62    5.94
   2  -5   2  201.88    8.98
  -2   5  -2  195.20    8.21
   2  -5   2  194.70    8.40
  -2   5  -2  202.30    8.99
  -2  -5  -2  200.56    8.81
   2   5   2  202.25    8.41
  -2  -5  -2  195.37    8.44
   2   5   2  196.58    8.89
   2  -5   2  200.67    8.92
   3  -5   2  167.41    8.09
  -3   5  -2  165.36    8.07
  -3  -5  -2  179.43    7.75
   3   5   2  173.28    7.33
  -3   5  -2  171.25    7.06
   3  -5   2  187.42    7.81
   3  -5   2  158.95    7.97
  -3  -5  -2  176.72    8.03
   3   5   2  173.57    8.13
  -4  -5  -2  202.33    9.16
  -4   5  -2  209.27    8.17
   4   5   2  222.53    8.60
  -4   5  -2  218.53    9.69
   4   5   2  199.15    9.60
  -4   5  -2  199.09    9.53
   4  -5   2  211.28    9.27
  -4  -5  -2  224.08    9.63
  -5   5  -2  790.45   30.08
  -5  -5  -2  788.97   29.67
   5   5   2  781.85   28.47
  -5  -5  -2  797.94   29.99
  -5   5  -2  767.54   30.01
   5   5   2  775.54   30.12
   5  -5   2  786.75   29.75
  -5   5  -2  750.87   28.09
   6   5   2   92.10    3.91
  -6   5  -2  103.66    5.87
  -6  -5  -2   81.90    5.34
  -6  -5  -2   90.64    5.36
   6  -5   2   89.30    5.36
  -6   5  -2   92.11    5.56
   6   5   2   88.32    5.62
  -7  -5  -2  882.74   32.65
   7  -5   2  839.60   32.68
  -7   5  -2  855.36   32.95
   7   5   2  835.65   32.92
  -7  -5  -2  791.76   32.63
  -7   5  -2  866.81   32.86
   8  -5   2  149.98    7.98
  -8   5  -2  156.87    8.28
  -8  -5  -2  150.00    7.93
  -8   5  -2  149.69    7.96
   8   5   2  138.19    8.10
  -8  -5  -2  140.31    7.98
   9  -5   2    5.58    1.98
  -9   5  -2    3.01    1.91
  -9  -5  -2    2.13    1.67
  -9   5  -2    2.34    1.45
   9   5   2    1.70    1.92
  -9  -5  -2    3.74    1.95
 -10  -5  -2    1.43    1.81
  10   5   2   -0.27    2.06
  10  -5   2   -1.06    1.86
 -10   5  -2    0.63    1.48
 -10  -5  -2    1.60    1.69
 -10   5  -2   -0.10    1.90
  11   5   2    6.55    2.72
 -11   5  -2    1.69    1.52
  11  -5   2    4.88    2.49
 -11  -5  -2    8.40    2.30
 -11  -5  -2    8.18    2.66
 -11   5  -2    8.59    2.63
  12  -5   2   40.04    5.16
 -12   5  -2   52.41    5.07
 -12   5  -2   47.75    5.67
  12   5   2   50.54    5.50
 -12  -5  -2   48.71    5.29
 -12  -5  -2   42.91    5.31
 -13  -5  -2   16.71    3.97
 -13   5  -2   26.45    3.93
  13  -5   2   23.43    4.40
 -13  -5  -2   31.27    4.48
  13   5   2   24.01    4.28
 -13   5  -2   21.78    4.34
 -14  -5  -2    5.73    3.28
  14  -5   2    7.57    3.41
  14   5   2   10.41    3.63
 -14  -5  -2    2.96    2.41
 -14   5  -2    4.74    2.00
 -14   5  -2   15.34    3.72
 -15  -5  -2    1.22    3.25
  15  -5   2    4.91    3.40
  15   5   2   -1.31    2.72
 -15  -5  -2    2.64    2.46
 -15   5  -2    0.96    3.11
  16  -5   2    3.53    3.75
  16   5   2   11.71    3.78
 -16   5  -2   -3.03    3.07
 -16  -5  -2    1.63    2.64
  17   5   2    2.15    2.62
 -17  -5  -2    2.67    3.08
  17  -5   2    2.34    3.50
 -17   5  -2   -1.52    3.16
  17   5   2    0.95    3.08
  18  -5   2    2.73    4.04
 -18   5  -2    7.75    4.26
  18   5   2    9.64    3.61
 -18  -5  -2    1.59    2.78
  18   5   2    4.35    3.86
 -18  -6   2    1.75    2.96
  18   6  -2    1.39    3.07
  18   6  -2    3.14    3.83
  18  -6  -2   -0.25    3.97
 -18   6   2    9.25    4.35
  17   6  -2    8.80    3.93
 -17  -6   2    4.69    3.30
  17   6  -2    6.43    3.22
 -17   6   2    5.03    4.18
  17  -6  -2    6.06    4.07
 -16   6   2    2.63    3.69
  16  -6  -2    2.96    3.45
  16   6  -2    1.12    2.69
  16   6  -2    0.54    2.60
 -16  -6   2    9.36    3.24
 -15   6   2   14.23    3.30
 -15   6   2   15.70    4.28
 -15  -6   2   16.24    3.98
  15   6  -2   11.40    3.46
  15  -6  -2    4.52    3.21
  15   6  -2   18.79    4.19
  14  -6  -2    3.36    2.96
 -14  -6   2   -1.74    2.09
 -14   6   2    3.76    2.16
  14   6  -2   -1.37    2.25
 -14   6   2    4.32    3.18
  13   6  -2   -0.58    2.24
 -13   6   2    1.56    1.91
 -13   6   2    1.16    2.41
 -13  -6   2    1.63    2.52
  13  -6  -2   -0.11    2.25
 -13  -6   2   -0.21    2.03
 -12  -6   2   10.71    2.77
 -12   6   2    9.69    3.32
 -12  -6   2    9.84    3.13
 -12   6   2   16.01    3.11
  12  -6  -2   13.27    3.67
  12   6  -2   11.24    3.36
 -11  -6   2   16.00    3.05
 -11  -6   2   18.55    3.34
 -11   6   2   10.67    2.97
  11  -6  -2   15.80    3.57
  11   6  -2   19.48    3.84
  10   6  -2   17.93    3.69
 -10   6   2   26.42    3.65
  10  -6  -2   16.47    3.55
 -10   6   2   29.80    4.05
 -10  -6   2   32.96    4.24
 -10  -6   2   19.76    3.38
   9   6  -2   26.65    4.02
  -9  -6   2   34.88    4.21
   9  -6  -2   33.31    4.15
  -9   6   2   28.75    3.91
  -9   6   2   27.85    3.75
  -9  -6   2   33.62    3.75
  -8   6   2    7.20    2.15
  -8  -6   2    6.26    2.37
   8  -6  -2    9.38    2.44
  -8   6   2    5.80    1.89
  -8  -6   2    6.19    1.97
   8   6  -2    2.27    2.30
  -7  -6   2  276.01   11.82
   7  -6  -2  272.22   12.49
  -7   6   2  263.95   12.31
   7   6  -2  246.97   12.31
  -7  -6   2  256.93   12.25
  -7   6   2  260.31   12.05
   7   6  -2  265.87   10.19
   6   6  -2  136.81    6.05
  -6   6   2  142.11    7.41
  -6  -6   2  154.95    7.27
   6  -6  -2  133.86    7.65
   6   6  -2  141.23    7.76
  -6  -6   2  151.03    7.82
  -6   6   2  135.19    7.56
  -5   6   2   81.81    4.82
   5   6  -2   70.62    4.94
   5   6  -2   71.23    3.79
  -5   6   2   79.05    4.99
  -5   6   2   72.59    3.24
  -5  -6   2   69.79    4.87
  -5  -6   2   72.41    4.35
   5  -6  -2   78.05    5.02
  -4  -6   2  109.48    6.16
   4  -6  -2  122.84    6.40
   4   6  -2  115.41    5.37
  -4  -6   2  114.16    5.67
  -4   6   2  110.00    4.88
  -4   6   2  108.09    6.20
   4   6  -2  109.88    6.32
  -3  -6   2   38.33    2.88
   3   6  -2   44.45    2.91
  -3   6   2   37.98    2.64
   3  -6  -2   42.12    3.48
   3   6  -2   52.29    4.00
  -3   6   2   34.46    3.39
   3  -6  -2   46.56    3.37
   3  -6  -2   48.10    3.20
  -3  -6   2   39.83    3.53
   2  -6  -2  251.99   11.15
   2   6  -2  252.63   11.20
  -2  -6   2  248.71   10.49
  -2  -6   2  258.94   11.28
  -2   6   2  251.47   11.29
   2   6  -2  260.67   10.80
   2  -6  -2  270.98   10.91
  -2   6   2  258.77   10.43
   1  -6  -2  110.83    5.91
  -1  -6   2  110.65    5.39
  -1  -6   2  117.56    6.15
   1   6  -2  119.02    5.82
  -1   6   2  113.86    5.58
   1   6  -2  116.62    5.98
   1  -6  -2  119.80    5.72
  -1   6   2  110.45    6.02
   0   6  -2  181.47    8.29
   0   6  -2  183.24    8.18
   0   6   2  178.89    8.08
   0  -6  -2  179.52    7.96
   0   6   2  179.64    8.26
   0  -6   2  169.81    8.28
   0  -6  -2  180.30    8.30
   0  -6   2  185.36    7.81
   1   6   2  394.67   16.04
  -1   6  -2  400.63   16.38
   1  -6   2  403.33   15.75
   1  -6   2  399.13   16.36
   1   6   2  402.39   16.20
  -1  -6  -2  407.85   15.91
  -1  -6  -2  400.43   16.22
  -1   6  -2  410.00   15.93
   2  -6   2  398.15   16.04
  -2   6  -2  403.10   15.89
   2   6   2  407.92   16.14
   2  -6   2  432.13   16.79
   2   6   2  405.01   16.64
  -2   6  -2  411.97   16.75
  -2  -6  -2  414.19   16.23
  -2  -6  -2  397.63   16.48
  -3  -6  -2    2.37    1.30
   3   6   2    4.67    1.21
  -3  -6  -2    2.41    1.29
   3  -6   2    1.79    1.43
   3  -6   2    4.47    1.66
  -3   6  -2    3.80    1.09
  -3   6  -2    3.01    1.37
   3  -6   2    3.38    1.30
   3   6   2    3.41    1.64
   4   6   2   24.80    2.13
  -4   6  -2   23.17    1.75
   4  -6   2   24.50    2.63
   4   6   2   19.16    2.89
  -4  -6  -2   17.73    2.47
  -4   6  -2   22.36    2.91
   4  -6   2   18.32    2.76
   4  -6   2   29.55    3.28
  -4  -6  -2   25.38    2.87
  -5  -6  -2  398.21   16.00
   5   6   2  380.61   14.52
  -5   6  -2  393.66   16.17
   5   6   2  375.42   16.09
  -5  -6  -2  381.22   15.61
  -5   6  -2  349.73   13.93
   5  -6   2  375.60   15.63
   6   6   2  132.62    7.93
   6  -6   2  156.62    7.75
   6   6   2  141.68    6.14
  -6   6  -2  162.22    8.21
  -6   6  -2  153.82    7.96
  -6  -6  -2  141.06    7.52
  -6  -6  -2  148.29    7.79
  -7  -6  -2   30.28    3.43
   7   6   2   26.07    3.68
  -7  -6  -2   29.82    3.56
  -7   6  -2   31.64    3.76
  -7   6  -2   34.84    4.07
   7  -6   2   32.55    3.55
  -8  -6  -2   58.65    4.93
  -8  -6  -2   40.07    4.27
  -8   6  -2   59.76    5.07
   8   6   2   49.91    4.97
   8  -6   2   55.44    4.70
  -8   6  -2   50.84    4.95
  -9   6  -2   70.92    5.57
  -9   6  -2   60.42    5.61
   9  -6   2   60.03    5.35
  -9  -6  -2   74.87    5.64
   9   6   2   66.38    5.87
 -10   6  -2    4.07    2.39
 -10  -6  -2    2.27    1.99
  10  -6   2   -1.21    1.94
  10   6   2    7.68    2.81
 -10  -6  -2    2.30    1.80
 -10   6  -2    6.55    2.15
  11   6   2   43.08    5.34
 -11   6  -2   45.86    4.94
  11  -6   2   47.26    5.17
 -11  -6  -2   35.57    4.70
 -11  -6  -2   42.15    4.88
 -11   6  -2   41.87    5.22
 -12  -6  -2   28.98    4.50
  12  -6   2   27.04    4.62
 -12   6  -2   37.20    5.08
  12   6   2   36.25    5.16
 -12  -6  -2   28.44    4.23
 -12   6  -2   30.31    4.20
 -13  -6  -2   75.74    6.86
 -13  -6  -2   57.00    6.45
  13   6   2   62.67    6.70
 -13   6  -2   70.78    6.32
 -13   6  -2   75.27    7.32
  13  -6   2   82.65    7.30
  14   6   2    2.76    3.26
 -14   6  -2   -1.11    2.73
 -14  -6  -2    0.57    2.07
  14  -6   2   -0.47    2.88
 -14  -6  -2    6.66    3.30
 -14   6  -2    1.41    2.17
  15   6   2    2.36    3.13
 -15   6  -2    0.86    2.04
 -15  -6  -2   -1.30    2.77
 -15  -6  -2   -0.78    2.31
 -15   6  -2    1.00    3.11
  15  -6   2   -1.42    3.27
 -16   6  -2   -0.04    3.06
  16   6   2    2.53    3.18
 -16  -6  -2    2.50    2.83
 -16  -6  -2    8.68    3.59
  16  -6   2    6.09    3.92
  17  -6   2   -2.72    3.50
 -17   6  -2    3.75    3.80
  17   6   2    4.59    3.68
 -17  -6  -2    2.22    2.98
  17  -7  -2   -2.00    3.65
  17   7  -2    6.95    3.50
  17   7  -2    2.87    2.98
 -17   7   2   -1.28    3.70
 -17  -7   2   -0.35    2.58
 -16   7   2    2.06    3.50
 -16  -7   2    6.48    3.16
  16   7  -2    3.65    3.16
 -16   7   2    2.19    2.36
  16   7  -2    2.28    2.69
  16  -7  -2   -0.46    3.45
 -15   7   2   10.71    3.27
  15   7  -2    9.99    3.65
 -15   7   2    2.93    3.36
 -15  -7   2    7.50    3.01
  15  -7  -2    4.61    3.79
 -14   7   2   -1.35    1.86
  14   7  -2    4.07    2.89
 -14  -7   2   14.39    3.60
  14  -7  -2    6.09    3.35
 -14   7   2    4.92    3.26
 -14  -7   2   10.99    3.57
 -13   7   2   54.07    5.93
  13   7  -2   53.49    6.25
 -13   7   2   51.81    6.12
 -13  -7   2   54.57    6.26
  13  -7  -2   49.90    6.23
 -13  -7   2   53.69    5.83
  12  -7  -2   46.56    5.71
 -12  -7   2   45.42    5.42
 -12   7   2   50.32    5.78
 -12  -7   2   44.40    5.17
  12   7  -2   35.24    5.24
 -12   7   2   41.75    5.11
  11   7  -2   30.25    4.68
 -11  -7   2   27.83    4.41
 -11   7   2   37.63    4.91
 -11   7   2   41.30    4.90
  11  -7  -2   30.54    4.78
 -11  -7   2   43.02    4.77
 -10  -7   2   11.46    2.77
  10   7  -2    1.23    2.42
  10  -7  -2    8.73    3.05
 -10   7   2    9.47    2.49
 -10   7   2    8.65    2.65
 -10  -7   2    6.75    2.72
  -9   7   2   39.50    4.59
   9  -7  -2   41.62    4.77
  -9  -7   2   37.89    4.63
  -9   7   2   39.81    4.57
  -9  -7   2   43.03    4.31
   9   7  -2   44.02    5.07
  -8   7   2  385.28   17.02
  -8  -7   2  408.29   16.79
  -8  -7   2  399.38   17.38
  -8   7   2  363.11   17.07
  -7   7   2  214.10   10.09
   7  -7  -2  215.57   10.56
   7   7  -2  193.55   10.38
  -7   7   2  169.93    9.91
  -7  -7   2  213.10    9.72
  -7  -7   2  198.15   10.13
  -6  -7   2   10.28    2.03
  -6  -7   2    8.94    2.39
   6   7  -2    7.31    2.44
   6   7  -2    8.91    1.48
  -6   7   2    7.54    2.18
  -6   7   2    8.72    2.16
   6  -7  -2   10.21    2.56
   5   7  -2   -1.16    1.37
  -5   7   2    0.75    0.81
   5   7  -2   -0.55    0.89
  -5  -7   2    0.62    1.66
  -5  -7   2   -0.88    1.03
   5  -7  -2    0.90    1.46
  -5   7   2   -0.76    1.00
   5  -7  -2    0.74    1.50
   5  -7  -2    1.37    1.44
   4   7  -2   60.44    3.52
  -4  -7   2   62.21    3.81
   4  -7  -2   54.77    4.21
   4  -7  -2   51.41    4.26
   4   7  -2   53.87    4.60
  -4   7   2   42.29    4.14
   4  -7  -2   54.40    4.20
  -4   7   2   45.91    2.91
  -4  -7   2   48.45    4.35
   3  -7  -2  204.47    9.11
  -3  -7   2  196.48    9.42
  -3   7   2  181.04    9.30
   3  -7  -2  198.58    9.05
   3   7  -2  179.85    9.26
  -3  -7   2  194.47    8.66
   3   7  -2  193.62    8.68
   3  -7  -2  185.45    9.19
  -3   7   2  204.37    8.31
  -2  -7   2   54.85    3.61
  -2   7   2   60.05    4.51
   2  -7  -2   64.76    4.06
   2   7  -2   64.22    4.59
   2  -7  -2   54.99    4.21
   2   7  -2   60.14    3.89
  -2  -7   2   60.39    4.53
  -2   7   2   58.60    3.64
   1  -7  -2  216.33    9.68
   1  -7  -2  203.23    9.27
  -1   7   2  212.69    9.77
  -1  -7   2  205.85    9.70
  -1  -7   2  213.77    9.08
   1   7  -2  208.15    9.61
   1   7  -2  203.85    9.43
  -1   7   2  202.96    9.18
   0  -7  -2  326.83   13.32
   0  -7  -2  339.65   13.72
   0  -7   2  312.41   13.72
   0  -7   2  306.89   12.99
   0   7   2  305.07   13.51
   0   7   2  328.66   13.47
   0   7  -2  327.80   13.67
   0   7  -2  323.03   13.47
  -1   7  -2  253.82   11.15
  -1   7  -2  245.56   10.56
   1  -7   2  238.35   11.00
   1   7   2  249.56   10.95
   1  -7   2  246.14   10.44
  -1  -7  -2  237.10   10.84
  -1  -7  -2  253.38   10.70
   1   7   2  238.53   10.74
  -2   7  -2   41.36    3.84
   2   7   2   49.43    3.41
  -2   7  -2   47.23    3.22
   2   7   2   47.69    4.00
  -2  -7  -2   49.05    3.85
   2  -7   2   53.87    4.23
  -2  -7  -2   50.98    3.67
   2  -7   2   42.38    3.34
   3  -7   2    5.74    1.67
   3   7   2    8.54    1.62
   3   7   2    7.19    2.04
  -3   7  -2    5.56    1.75
  -3   7  -2    4.76    1.35
  -3  -7  -2    8.05    1.87
   3  -7   2    6.50    2.00
  -3  -7  -2    2.95    1.59
  -4  -7  -2  230.22   10.18
   4  -7   2  218.80   10.61
   4  -7   2  224.61   10.70
  -4   7  -2  217.90   10.60
   4   7   2  219.59    9.50
   4  -7   2  228.65   10.18
   4   7   2  219.33   10.62
  -4   7  -2  222.74    9.07
  -4  -7  -2  217.54   10.33
  -5  -7  -2    2.63    1.46
   5   7   2    4.23    1.27
   5  -7   2    1.80    1.61
  -5  -7  -2    3.67    1.61
   5  -7   2    2.34    1.73
   5  -7   2    1.17    1.48
  -5   7  -2    2.61    1.47
   5   7   2    4.01    2.01
  -5   7  -2    2.93    0.92
   6   7   2   19.05    1.81
   6  -7   2   12.04    2.65
  -6  -7  -2   15.88    2.72
   6  -7   2   18.57    2.91
   6  -7   2   19.45    3.14
   6   7   2   17.39    3.11
  -6   7  -2   21.41    3.25
  -6  -7  -2   17.53    2.83
   7  -7   2  350.69   15.81
  -7  -7  -2  408.18   16.12
  -7  -7  -2  365.53   16.01
  -7   7  -2  370.52   16.33
  -7   7  -2  319.04   15.90
  -8   7  -2  229.35   11.16
  -8  -7  -2  210.53   10.83
   8   7   2  212.97   11.16
  -8  -7  -2  200.09   10.51
   8  -7   2  214.38   10.75
  -8   7  -2  208.36   10.84
   9  -7   2    0.97    2.07
  -9   7  -2   -0.60    1.23
  -9  -7  -2   -0.83    1.35
  -9   7  -2    2.77    2.38
   9   7   2    0.24    2.12
  -9  -7  -2   -1.87    1.81
  10   7   2    9.77    2.98
 -10   7  -2    9.86    3.16
 -10  -7  -2    6.74    2.63
  10  -7   2    9.25    3.17
 -10  -7  -2    6.94    2.37
 -10   7  -2    8.03    2.53
 -11   7  -2   13.75    3.29
  11  -7   2    3.16    2.65
 -11  -7  -2    8.31    2.82
 -11  -7  -2    9.16    2.65
 -11   7  -2    6.28    2.36
  11   7   2    4.89    3.01
 -12   7  -2   51.04    5.59
 -12  -7  -2   39.97    5.26
  12   7   2   41.69    5.70
 -12   7  -2   41.83    5.59
 -12  -7  -2   42.15    5.27
  12  -7   2   53.75    5.88
 -13  -7  -2   20.31    3.75
 -13   7  -2   13.55    3.17
  13   7   2   11.98    3.91
 -13  -7  -2   18.44    4.17
 -13   7  -2   20.70    4.41
  13  -7   2   11.45    3.75
 -14   7  -2   29.95    4.72
 -14  -7  -2   27.37    4.82
 -14   7  -2   24.25    4.93
  14   7   2   31.75    5.63
  14  -7   2   30.90    5.25
 -14  -7  -2   29.90    4.85
  15   7   2   28.26    5.51
 -15  -7  -2   37.41    5.89
 -15  -7  -2   38.70    5.63
 -15   7  -2   25.98    5.12
 -15   7  -2   37.35    5.28
  15  -7   2   38.68    6.01
  16  -7   2    0.95    3.56
 -16  -7  -2    4.99    3.77
 -16   7  -2    8.89    4.14
 -16  -7  -2    7.17    3.30
 -16   7  -2    8.68    2.77
  16   7   2    0.99    3.65
 -17   7  -2   -0.35    3.88
  17   7   2    3.50    3.86
  17  -7   2    1.19    3.80
 -17  -7  -2    5.74    3.31
 -17  -7  -2    1.49    3.80
  17   8  -2   -0.51    3.76
 -17  -8   2    4.15    3.23
  17   8  -2   -1.83    2.97
  17  -8  -2    3.90    3.98
 -17   8   2    6.09    4.02
 -16  -8   2    8.09    3.28
 -16   8   2   -0.99    3.77
  16   8  -2    6.66    3.14
  16   8  -2    1.26    3.14
 -16   8   2    6.59    3.22
  16  -8  -2   -2.80    3.56
 -15  -8   2    2.91    3.14
 -15  -8   2    0.88    2.36
 -15   8   2   -0.07    2.52
  15   8  -2   -2.04    2.88
 -15   8   2    0.03    3.14
  15  -8  -2   -0.59    3.24
 -14   8   2  104.23    8.52
  14   8  -2  101.77    8.91
 -14   8   2  119.93    9.39
 -14  -8   2   94.93    8.65
  14  -8  -2  100.58    9.05
 -14  -8   2   96.69    8.17
 -13  -8   2    5.04    3.06
 -13   8   2   -4.63    2.53
  13   8  -2   -4.28    2.89
 -13  -8   2   -0.82    2.05
  13  -8  -2    2.26    3.11
 -13   8   2    0.83    2.17
 -12   8   2   16.16    4.12
 -12  -8   2   18.89    3.82
  12  -8  -2   21.48    4.35
 -12   8   2   16.24    3.56
 -12  -8   2   25.93    4.33
  12   8  -2   15.81    3.88
  11   8  -2   48.30    5.89
 -11   8   2   53.20    5.85
 -11  -8   2   48.18    5.25
  11  -8  -2   47.32    5.85
 -11   8   2   49.82    5.67
 -11  -8   2   48.29    5.61
 -10   8   2   62.50    5.89
  10   8  -2   52.09    5.95
 -10  -8   2   42.25    4.81
 -10   8   2   54.31    5.75
 -10  -8   2   57.39    5.86
  10  -8  -2   51.64    5.66
  -9   8   2   44.63    4.93
  -9  -8   2   49.87    4.65
  -9   8   2   39.97    4.97
  -9  -8   2   42.91    5.05
   9   8  -2   44.31    5.51
   9  -8  -2   34.21    4.89
  -8   8   2   86.30    6.32
   8   8  -2   74.58    6.52
   8  -8  -2   68.58    6.12
  -8  -8   2   69.66    5.39
  -8  -8   2   77.28    6.32
  -8   8   2   75.85    6.28
   7  -8  -2   45.59    4.82
  -7   8   2   40.56    4.67
  -7  -8   2   42.14    4.73
   7   8  -2   36.17    4.79
  -7  -8   2   50.15    4.31
  -7   8   2   56.06    5.02
  -6   8   2  131.96    8.12
  -6  -8   2  146.93    8.33
   6  -8  -2  137.44    7.83
   6  -8  -2  145.64    8.34
   6   8  -2  152.11    6.81
  -6  -8   2  143.49    7.54
   6   8  -2  141.71    8.42
   6  -8  -2  150.12    8.14
  -5   8   2   22.80    3.50
  -5  -8   2   26.19    2.94
   5  -8  -2   31.93    3.69
   5   8  -2   22.98    3.53
   5  -8  -2   27.59    3.59
  -5  -8   2   25.81    3.58
   5  -8  -2   28.91    3.55
   5   8  -2   24.90    2.57
   4   8  -2    3.72    1.47
  -4   8   2    4.25    1.21
   4   8  -2    2.22    1.87
  -4   8   2    1.46    1.49
  -4  -8   2    1.81    1.88
   4  -8  -2    3.54    1.82
   4  -8  -2    2.63    1.56
   4  -8  -2    3.56    1.82
  -4  -8   2    1.01    1.29
   3   8  -2   91.27    5.92
  -3  -8   2   95.84    5.20
   3  -8  -2   92.22    5.75
   3   8  -2   82.70    5.03
  -3  -8   2   91.92    5.92
  -3   8   2   87.47    4.75
  -3   8   2   93.47    5.94
   3  -8  -2   85.99    5.41
   2  -8  -2   42.32    3.74
  -2  -8   2   50.72    3.45
   2   8  -2   41.35    3.65
  -2   8   2   40.91    3.31
   2  -8  -2   45.26    3.96
  -2   8   2   47.05    4.26
  -2  -8   2   47.74    4.30
   2   8  -2   41.12    4.04
   1  -8  -2    3.39    1.52
  -1  -8   2    4.54    1.81
   1  -8  -2    2.34    1.42
   1   8  -2    2.50    1.66
  -1  -8   2    2.02    1.36
  -1   8   2    1.99    1.43
   1   8  -2    1.33    1.22
  -1   8   2    4.64    1.72
   0  -8  -2  104.52    6.15
   0  -8  -2  107.67    6.01
   0   8  -2  111.26    6.14
   0   8   2  118.74    6.43
   0  -8   2  110.45    6.45
   0   8  -2  112.84    6.30
   0   8   2  107.54    6.05
   0  -8   2  115.83    5.84
  -1  -8  -2   44.92    3.75
   1   8   2   37.09    3.49
   1  -8   2   30.25    3.63
   1  -8   2   36.13    3.11
  -1  -8  -2   37.77    3.50
  -1   8  -2   39.62    3.81
   1   8   2   38.24    3.70
  -1   8  -2   39.02    3.42
   2  -8   2    0.59    1.23
  -2   8  -2    0.07    1.22
   2  -8   2    0.55    1.52
  -2   8  -2    1.11    1.26
  -2  -8  -2   -1.26    1.30
  -2  -8  -2    1.49    1.38
   2   8   2    1.51    1.25
   2   8   2   -0.17    1.33
   3   8   2   -0.20    1.01
   3   8   2   -0.57    1.38
   3  -8   2    0.46    1.28
   3  -8   2    1.90    1.78
  -3   8  -2    0.38    1.02
  -3  -8  -2   -0.19    1.38
  -3  -8  -2    1.56    1.39
  -3   8  -2   -0.55    1.35
  -4  -8  -2    7.59    2.15
  -4   8  -2   10.07    2.38
   4   8   2   11.41    2.63
  -4   8  -2    7.46    1.54
   4  -8   2    6.26    1.97
   4   8   2   10.03    1.82
  -4  -8  -2    9.23    2.19
   4  -8   2    7.33    2.35
   4  -8   2    5.57    2.14
   5  -8   2    3.54    2.17
   5   8   2    8.87    1.65
  -5  -8  -2    5.64    1.95
  -5  -8  -2    8.20    2.22
   5  -8   2   10.04    2.63
  -5   8  -2    9.73    2.40
   5  -8   2    5.60    2.00
   5   8   2   11.38    2.73
   6   8   2  232.11    9.91
  -6  -8  -2  228.52   11.19
   6  -8   2  268.33   11.67
  -6   8  -2  210.95   11.54
   6  -8   2  242.79   11.79
  -6  -8  -2  227.12   11.38
   6   8   2  240.27   11.93
   6  -8   2  246.77   11.93
   7   8   2   -1.47    1.91
  -7  -8  -2    1.26    1.95
   7  -8   2   -0.47    1.95
  -7  -8  -2   -0.10    1.98
   7  -8   2    0.05    1.83
   7  -8   2   -1.70    1.52
  -7   8  -2   -0.76    1.52
   8   8   2  144.54    8.67
  -8   8  -2  129.14    8.09
   8  -8   2  133.04    8.06
  -8  -8  -2  134.37    8.09
  -8  -8  -2  127.57    7.75
  -9  -8  -2    0.97    1.73
  -9   8  -2    3.15    1.82
   9  -8   2    3.53    2.41
  -9  -8  -2    0.53    2.27
   9   8   2    0.64    2.27
  -9   8  -2    2.07    2.19
 -10  -8  -2   32.85    4.42
 -10   8  -2   46.11    5.55
  10   8   2   39.94    5.47
  10  -8   2   42.10    5.00
 -10  -8  -2   46.54    5.20
 -10   8  -2   38.44    5.03
 -11  -8  -2    2.34    2.35
  11  -8   2    2.40    2.73
 -11   8  -2   -0.66    2.44
  11   8   2   -2.88    2.44
 -11  -8  -2    0.43    1.84
 -11   8  -2    2.74    1.91
  12  -8   2   -1.57    2.66
 -12  -8  -2    1.14    2.67
  12   8   2   10.00    3.71
 -12   8  -2   -1.04    1.76
 -12   8  -2    3.69    3.38
 -12  -8  -2    6.31    2.64
  13  -8   2    4.57    3.30
  13   8   2   -1.36    3.36
 -13  -8  -2    7.40    2.70
 -13   8  -2    4.71    2.34
 -13   8  -2   11.48    3.97
 -13  -8  -2    6.24    3.05
 -14   8  -2   55.72    6.51
 -14   8  -2   51.11    6.68
 -14  -8  -2   44.67    5.94
 -14  -8  -2   46.72    6.44
  14   8   2   46.55    6.51
  14  -8   2   55.85    6.95
 -15  -8  -2    4.71    3.73
 -15  -8  -2    3.78    2.95
 -15   8  -2    3.65    3.28
 -15   8  -2    3.17    2.86
  15   8   2   -0.11    3.58
  15  -8   2    7.15    3.96
 -16  -8  -2    3.61    3.31
  16   8   2   11.45    4.49
 -16  -8  -2    1.59    3.66
  16  -8   2    9.59    4.12
 -16   8  -2    7.20    3.74
 -16   8  -2    6.05    3.11
 -16  -9   2    7.07    3.34
 -16   9   2   -4.86    2.29
  16   9  -2    5.37    3.91
 -16   9   2    4.21    3.85
  16  -9  -2    8.24    4.67
 -15  -9   2   10.10    3.70
 -15  -9   2   -0.54    3.46
  15   9  -2   10.72    4.24
 -15   9   2    9.83    3.43
  15  -9  -2    6.23    4.20
 -15   9   2   11.53    4.34
 -14   9   2    1.27    2.57
 -14  -9   2    3.22    3.52
 -14  -9   2    2.38    2.73
  14   9  -2   -0.31    3.08
 -14   9   2    5.92    3.84
  14  -9  -2    2.27    3.43
 -13  -9   2    4.72    3.06
  13   9  -2    2.81    3.09
 -13   9   2   12.69    3.89
 -13  -9   2    8.20    3.39
 -13   9   2    4.67    2.52
  13  -9  -2    6.77    3.77
  12   9  -2   28.75    5.19
 -12   9   2   33.83    5.02
 -12   9   2   31.78    5.04
  12  -9  -2   44.97    6.10
 -12  -9   2   30.93    4.97
 -12  -9   2   34.59    5.11
 -11  -9   2   37.70    5.16
 -11  -9   2   37.03    4.84
  11   9  -2   31.10    5.09
 -11   9   2   32.04    4.84
  11  -9  -2   35.29    5.40
 -11   9   2   28.33    4.58
 -10  -9   2    3.85    2.54
 -10   9   2    4.34    2.20
  10   9  -2    2.07    2.90
 -10  -9   2    5.70    2.69
 -10   9   2    0.31    2.42
  10  -9  -2   -1.95    2.55
  -9  -9   2    7.44    2.64
   9  -9  -2    6.54    3.05
   9   9  -2    4.39    2.63
  -9   9   2    1.58    1.80
  -9   9   2    6.93    2.91
  -9  -9   2    4.44    2.47
  -8   9   2  119.34    7.78
  -8  -9   2  114.81    7.61
   8  -9  -2  104.21    7.14
   8  -9  -2  148.95    8.13
   8  -9  -2  119.56    7.83
  -8  -9   2   97.96    6.74
   8   9  -2  106.36    8.06
  -7   9   2   14.96    3.08
   7   9  -2   13.94    3.44
  -7  -9   2   10.24    2.45
   7  -9  -2    9.73    2.73
   7  -9  -2   13.12    3.22
   7  -9  -2   12.83    2.78
  -7  -9   2   14.59    3.02
   6   9  -2   62.16    3.97
  -6  -9   2   64.39    4.72
  -6   9   2   46.93    5.22
   6  -9  -2   51.24    5.06
   6  -9  -2   58.74    5.44
   6   9  -2   58.99    5.64
  -6  -9   2   50.89    5.24
   6  -9  -2   58.58    5.25
  -5  -9   2   41.85    3.87
  -5  -9   2   49.89    4.83
   5   9  -2   47.79    5.09
   5  -9  -2   55.05    4.83
  -5   9   2   39.42    4.70
   5  -9  -2   46.06    4.60
   5  -9  -2   41.93    4.61
   5   9  -2   48.69    3.74
   4  -9  -2   22.61    3.23
  -4   9   2   20.58    2.27
   4   9  -2   15.23    2.38
  -4  -9   2   16.92    3.29
  -4  -9   2   20.39    2.75
   4   9  -2   17.51    3.45
  -4   9   2   11.81    2.70
   4  -9  -2   27.51    3.63
  -3   9   2    5.82    2.17
   3   9  -2    8.08    1.93
   3   9  -2   10.18    2.53
  -3   9   2    9.41    2.00
  -3  -9   2    6.44    2.52
   3  -9  -2   15.22    2.77
  -3  -9   2    8.70    2.02
   3  -9  -2    7.33    2.41
  -2   9   2    3.49    1.60
  -2  -9   2    0.74    1.73
   2  -9  -2    4.98    1.96
   2   9  -2    0.11    1.32
  -2  -9   2    2.09    1.47
   2  -9  -2    2.20    1.78
  -2   9   2    1.51    1.60
   2   9  -2    3.71    2.06
  -1  -9   2   14.64    2.78
   1   9  -2   14.81    2.78
   1  -9  -2   11.71    2.42
   1   9  -2    9.89    2.21
   1  -9  -2   13.81    2.54
  -1   9   2   15.42    2.74
  -1   9   2   16.19    2.64
  -1  -9   2   13.28    2.26
   0  -9   2  165.30    8.75
   0   9  -2  152.45    8.20
   0   9  -2  159.26    8.50
   0  -9   2  158.23    7.84
   0   9   2  152.97    8.16
   0   9   2  175.30    8.64
   0  -9  -2  164.66    8.45
   0  -9  -2  163.31    8.24
   1  -9   2    0.14    1.35
  -1  -9  -2    0.32    1.47
  -1  -9  -2   -4.10    1.35
  -1   9  -2    1.14    1.38
   1   9   2   -0.10    1.29
   1  -9   2   -0.21    1.77
  -1   9  -2   -1.67    1.44
   1   9   2    0.80    1.52
   2  -9   2   41.85    3.71
   2  -9   2   42.06    4.45
  -2  -9  -2   42.42    4.05
   2   9   2   48.26    4.43
  -2  -9  -2   48.78    4.24
   2   9   2   40.24    3.86
  -2   9  -2   43.19    4.44
  -2   9  -2   50.10    3.84
   3   9   2   49.65    4.01
   3  -9   2   44.56    4.75
   3   9   2   42.15    4.48
   3  -9   2   46.09    3.99
  -3  -9  -2   38.54    4.04
  -3  -9  -2   51.63    4.39
  -3   9  -2   49.54    3.66
  -3   9  -2   56.75    5.07
   4   9   2  177.76    8.34
  -4  -9  -2  163.47    8.84
  -4   9  -2  172.82    9.39
   4   9   2  163.43    9.23
   4  -9   2  174.58    8.73
   4  -9   2  166.04    9.15
  -4  -9  -2  158.22    8.66
  -4   9  -2  169.06    7.69
   5  -9   2   -0.39    1.67
   5   9   2   -0.86    1.22
   5  -9   2   -0.24    1.76
  -5  -9  -2    0.61    1.93
   5   9   2    4.05    2.29
  -5  -9  -2    1.79    1.75
  -5   9  -2   -0.30    1.47
   5  -9   2    3.11    2.32
   6   9   2  101.82    7.02
   6  -9   2   96.85    6.74
  -6   9  -2   95.91    6.71
   6  -9   2   94.63    6.40
  -6  -9  -2  102.27    6.42
   6  -9   2   94.91    6.61
  -6  -9  -2   82.46    6.45
  -7  -9  -2    2.72    2.08
  -7  -9  -2   -0.14    2.11
   7  -9   2    2.49    2.23
  -7   9  -2    3.12    1.94
   7   9   2    3.42    2.44
   7  -9   2    1.64    2.36
   7  -9   2    0.71    2.15
   8  -9   2   12.11    3.08
   8   9   2   20.39    3.92
   8  -9   2    9.93    3.03
  -8  -9  -2   14.88    3.40
  -8  -9  -2   16.11    3.16
  -8   9  -2   12.10    2.84
   8  -9   2   15.06    3.26
  -9   9  -2   58.02    6.07
   9  -9   2   52.20    5.74
   9   9   2   47.82    5.93
  -9  -9  -2   60.19    5.58
   9  -9   2   57.68    6.26
  -9  -9  -2   46.00    5.38
   9  -9   2   64.58    5.87
 -10  -9  -2   15.20    3.07
 -10   9  -2    3.88    2.44
 -10  -9  -2    6.38    2.93
  10  -9   2    3.85    2.76
  10   9   2    5.20    3.17
 -11  -9  -2   31.41    4.82
 -11   9  -2   28.04    5.03
  11   9   2   23.39    5.10
 -11   9  -2   36.05    5.15
  11  -9   2   33.32    5.16
 -11  -9  -2   33.74    4.78
 -12   9  -2   58.50    6.82
 -12  -9  -2   77.26    7.24
 -12   9  -2   88.36    8.18
 -12  -9  -2   62.56    6.56
  12   9   2   73.03    7.71
  12  -9   2   85.69    7.58
 -13  -9  -2    4.52    2.56
 -13  -9  -2    3.93    3.40
  13   9   2    1.35    3.20
 -13   9  -2   -0.91    3.07
  13  -9   2    3.78    3.31
 -13   9  -2    4.32    2.64
  14  -9   2   20.44    5.05
 -14  -9  -2   14.62    4.47
  14   9   2   10.22    4.25
 -14   9  -2   19.30    4.93
 -14  -9  -2   19.77    4.20
 -14   9  -2   16.87    4.18
  15  -9   2    6.67    3.86
 -15   9  -2    9.56    4.34
 -15  -9  -2    2.74    4.02
 -15  -9  -2    8.91    3.73
  15   9   2    6.85    4.10
 -15   9  -2   10.52    3.45
  16   9   2   11.48    4.74
 -16   9  -2    3.59    4.00
 -16  -9  -2    5.09    3.20
 -16  -9  -2    6.25    4.16
  16  -9   2    8.32    4.47
 -16   9  -2    4.65    3.28
 -15 -10   2    6.07    3.31
 -15  10   2    9.51    4.24
  15 -10  -2    9.86    4.81
  15  10  -2    3.42    3.63
 -15  10   2    2.27    3.16
 -15 -10   2   11.14    4.16
 -14 -10   2   19.27    4.28
 -14  10   2   19.78    5.05
  14  10  -2   13.91    4.62
 -14  10   2   10.78    3.77
  14 -10  -2   11.01    4.61
 -14 -10   2   17.93    4.62
 -13 -10   2   12.40    4.01
  13 -10  -2   16.18    4.70
 -13 -10   2   19.27    4.06
 -13  10   2   12.71    3.38
  13  10  -2    7.24    3.94
 -13  10   2   11.46    4.00
 -12  10   2   24.01    4.93
 -12 -10   2   25.31    4.62
  12  10  -2   37.27    5.82
 -12 -10   2   33.11    4.96
  12 -10  -2   39.57    6.07
 -12  10   2   32.88    5.20
 -11  10   2    1.30    2.99
  11 -10  -2   -3.23    2.77
 -11  10   2   -0.04    2.16
 -11 -10   2    6.32    2.88
  11  10  -2    2.71    2.79
 -11 -10   2    2.14    2.92
  10 -10  -2    6.48    2.51
 -10 -10   2    3.39    2.68
  10 -10  -2    7.20    2.77
  10 -10  -2    5.59    3.18
 -10  10   2    4.53    2.55
 -10 -10   2    9.18    3.12
  10  10  -2    6.81    3.21
   9 -10  -2   50.78    5.86
   9 -10  -2   36.11    4.86
  -9 -10   2   44.60    4.93
  -9 -10   2   51.48    5.72
   9 -10  -2   57.65    5.95
   9  10  -2   52.61    6.17
  -9  10   2   50.38    5.95
  -8  10   2    0.28    1.77
  -8 -10   2    1.68    2.08
   8 -10  -2   -1.31    1.90
   8  10  -2   -0.43    2.41
  -8 -10   2   -3.57    2.07
   8 -10  -2   -0.19    1.81
   8 -10  -2   -0.04    2.50
   7 -10  -2    1.46    2.13
   7 -10  -2    1.72    1.93
  -7 -10   2    5.39    2.26
  -7  10   2   -1.14    1.76
  -7 -10   2    2.94    2.27
   7  10  -2    2.10    2.84
   7 -10  -2    4.40    2.68
   6 -10  -2   33.82    4.16
  -6  10   2   28.48    4.32
   6 -10  -2   33.32    4.61
  -6 -10   2   31.15    4.34
   6  10  -2   24.73    4.26
  -6 -10   2   33.63    3.73
   6 -10  -2   35.39    4.35
   5  10  -2    7.09    1.98
   5  10  -2    2.74    2.40
  -5 -10   2    2.76    1.70
   5 -10  -2    4.65    2.61
  -5 -10   2    8.44    2.53
  -5  10   2    9.13    2.84
   5 -10  -2    6.26    2.36
   4 -10  -2   59.75    5.31
   4 -10  -2   52.77    5.04
  -4 -10   2   49.36    4.30
  -4 -10   2   67.49    5.66
   4  10  -2   49.66    5.27
  -4  10   2   53.41    5.38
   4  10  -2   51.94    4.33
   3  10  -2  163.01    8.97
  -3 -10   2  154.76    7.89
  -3  10   2  143.03    8.64
   3  10  -2  150.15    8.07
  -3 -10   2  146.22    8.53
   3 -10  -2  145.48    8.30
   3 -10  -2  145.41    8.46
  -3  10   2  154.13    7.56
   2 -10  -2   88.43    6.18
  -2  10   2  100.52    5.84
   2  10  -2   92.70    6.45
   2 -10  -2  101.07    6.31
  -2 -10   2   99.63    6.49
  -2 -10   2   93.61    5.66
  -2  10   2   94.16    6.45
   2  10  -2  105.78    6.30
   1 -10  -2    0.05    1.65
  -1  10   2    0.00    1.65
   1  10  -2   -0.96    1.57
  -1  10   2   -3.26    1.48
  -1 -10   2   -2.11    1.59
   1 -10  -2    1.51    1.79
  -1 -10   2   -0.35    1.44
   1  10  -2   -0.19    1.31
   0  10  -2   66.43    5.62
   0 -10  -2   81.19    5.55
   0 -10   2   72.81    5.85
   0 -10   2   84.05    5.15
   0 -10  -2   71.13    5.51
   0  10   2   82.28    5.59
   0  10  -2   78.94    5.49
   0  10   2   68.09    5.35
   1  10   2   46.59    4.63
  -1 -10  -2   54.08    4.71
  -1 -10  -2   60.78    4.92
   1 -10   2   48.07    4.12
  -1  10  -2   51.08    4.43
   1  10   2   53.04    4.67
   1 -10   2   49.47    5.00
  -1  10  -2   48.21    4.92
   2 -10   2  137.13    8.02
   2  10   2  134.92    7.46
   2  10   2  127.87    7.81
  -2  10  -2  127.33    7.07
  -2 -10  -2  126.36    7.56
  -2  10  -2  131.85    7.92
   2 -10   2  125.74    7.17
  -2 -10  -2  146.52    7.75
   3 -10   2   -0.24    1.72
   3  10   2   -0.90    1.39
  -3  10  -2    0.38    1.72
  -3 -10  -2    1.52    2.00
  -3 -10  -2   -1.49    1.67
   3 -10   2    1.51    2.11
  -3  10  -2   -0.29    1.41
   3  10   2    0.20    2.12
  -4  10  -2   58.96    5.68
   4 -10   2   56.60    4.82
   4  10   2   58.02    5.67
   4  10   2   55.62    4.47
  -4 -10  -2   65.20    5.27
   4 -10   2   57.05    5.62
  -4 -10  -2   48.47    4.92
   5 -10   2    5.44    2.37
   5 -10   2   -0.85    2.09
  -5  10  -2    5.56    2.39
  -5 -10  -2    5.04    2.31
  -5 -10  -2    4.52    2.34
   5  10   2    4.12    1.71
   5  10   2    4.25    2.52
   6 -10   2  286.34   14.81
  -6 -10  -2  291.81   14.60
   6 -10   2  339.35   15.49
  -6  10  -2  333.42   15.55
  -6 -10  -2  303.32   14.40
   6  10   2  323.59   15.49
   7 -10   2    1.41    2.33
   7 -10   2    2.02    2.26
  -7 -10  -2    2.54    1.92
   7 -10   2    0.48    2.47
   7  10   2    1.08    2.56
  -7  10  -2    1.26    1.83
  -7 -10  -2   -0.24    2.21
  -8  10  -2   35.14    4.95
   8 -10   2   30.84    4.71
  -8 -10  -2   37.19    4.80
   8 -10   2   34.22    4.70
   8 -10   2   33.80    4.75
  -8 -10  -2   38.99    4.72
   8  10   2   24.37    4.51
   9 -10   2    0.61    2.38
  -9 -10  -2    3.89    2.67
   9 -10   2   -2.89    2.10
  -9 -10  -2    4.91    2.13
   9  10   2    3.80    2.81
  -9  10  -2   -0.04    1.94
   9 -10   2    1.34    2.04
 -10 -10  -2   10.86    2.96
  10 -10   2   12.81    3.73
  10 -10   2    8.13    3.18
  10 -10   2    9.72    3.28
 -10  10  -2    9.03    2.85
 -10 -10  -2    7.26    2.98
  10  10   2   11.04    3.72
 -11 -10  -2    1.29    2.16
  11  10   2    1.07    3.10
  11 -10   2    5.08    2.77
  11 -10   2    3.41    2.91
 -11 -10  -2    9.22    3.35
 -11  10  -2    5.83    2.77
  11 -10   2    8.14    3.61
  12 -10   2    5.21    3.18
  12 -10   2    0.68    3.11
  12  10   2   -2.49    3.00
 -12 -10  -2    4.07    2.36
 -12 -10  -2    5.19    3.37
 -12  10  -2    4.63    2.79
  12 -10   2    6.28    2.97
 -13 -10  -2   30.22    5.28
 -13  10  -2   39.73    5.88
  13 -10   2   38.15    6.05
  13  10   2   26.89    5.93
 -13 -10  -2   33.40    5.42
 -14 -10  -2    6.57    3.40
 -14  10  -2   10.51    4.06
 -14 -10  -2    9.68    4.09
 -14  10  -2    9.57    3.23
  14  10   2    8.85    4.39
  14 -10   2    5.23    3.92
  15 -10   2   -1.32    4.01
 -15 -10  -2   -2.73    2.52
 -15 -10  -2   -0.64    3.93
 -15  10  -2   -5.65    3.00
 -15  10  -2   -0.81    2.83
  15  10   2   -0.67    3.62
  14 -11  -2    4.29    4.02
  14  11  -2    5.84    3.60
 -14 -11   2    0.31    3.05
 -14  11   2   12.03    3.69
  13  11  -2   11.03    4.30
 -13 -11   2   11.02    3.79
 -13 -11   2   13.76    3.97
  13 -11  -2    9.38    4.38
  13 -11  -2   15.77    4.08
 -13  11   2   10.81    3.47
  13 -11  -2   13.40    4.16
 -12 -11   2    5.09    3.46
  12 -11  -2    2.59    3.16
 -12  11   2    1.79    2.57
 -12 -11   2    2.75    2.77
  12 -11  -2   -1.71    3.26
  12  11  -2    1.41    3.39
  12 -11  -2    2.84    2.78
 -11  11   2    3.03    2.63
  11 -11  -2    0.11    2.79
  11 -11  -2   -0.15    2.23
  11 -11  -2   -2.39    2.97
  11  11  -2    0.85    2.90
 -11 -11   2    3.23    2.90
 -11 -11   2   -1.94    2.33
 -10  11   2   -0.37    2.01
  10 -11  -2   -1.84    3.09
  10 -11  -2    0.27    1.98
  10 -11  -2    0.33    2.38
 -10 -11   2    5.08    2.71
 -10 -11   2   -0.58    2.76
  10  11  -2   -0.19    3.10
  -9  11   2    1.61    2.34
   9 -11  -2    0.24    2.31
   9  11  -2   -0.28    2.51
   9 -11  -2    0.19    2.87
   9 -11  -2    5.83    2.85
  -9 -11   2    2.93    2.59
  -9 -11   2    2.06    2.57
   8 -11  -2   71.45    6.87
   8  11  -2   79.75    7.43
  -8 -11   2   64.60    5.84
   8 -11  -2   60.56    6.31
  -8  11   2   53.83    6.46
   8 -11  -2   68.87    6.53
  -8 -11   2   72.65    6.79
  -7  11   2   15.58    3.74
   7 -11  -2   17.51    3.58
   7  11  -2    6.76    3.24
   7 -11  -2   13.07    3.76
   7 -11  -2   12.52    3.18
  -7 -11   2   10.47    3.23
  -7 -11   2   18.03    3.41
  -6 -11   2   26.29    3.66
  -6 -11   2   18.30    3.67
   6  11  -2   19.95    4.04
  -6  11   2   18.83    3.92
   6 -11  -2   24.90    4.16
   6 -11  -2   19.56    3.65
   5  11  -2   87.33    7.24
  -5  11   2   84.81    7.17
  -5 -11   2   82.22    6.90
   5 -11  -2   88.07    6.87
  -5 -11   2   79.77    5.90
   5 -11  -2   88.92    6.74
  -4  11   2   -2.34    1.51
  -4 -11   2   -1.25    1.85
   4  11  -2    0.26    1.57
   4  11  -2   -0.39    2.18
   4 -11  -2   -0.37    1.84
  -4 -11   2    2.19    1.77
   4 -11  -2    1.98    2.34
  -3  11   2   -0.20    1.68
   3  11  -2   -0.91    2.15
   3 -11  -2    0.42    2.02
  -3 -11   2   -1.08    1.93
   3 -11  -2    0.24    1.84
  -3 -11   2    1.27    1.79
   3  11  -2    3.38    1.76
  -2  11   2   10.31    2.61
   2 -11  -2   12.81    2.92
  -2  11   2   14.80    3.12
   2  11  -2    6.61    2.59
  -2 -11   2    7.05    2.79
   2 -11  -2   11.49    3.00
  -2 -11   2   11.17    2.52
   2  11  -2   14.44    2.85
  -1  11   2  227.11   11.47
  -1  11   2  204.69   10.50
  -1 -11   2  227.23   10.60
   1  11  -2  213.63   11.03
   1 -11  -2  204.82   10.74
   1 -11  -2  232.98   11.35
   1  11  -2  209.84   11.08
   0  11  -2   85.51    6.09
   0  11   2   85.94    6.27
   0  11   2   89.49    6.66
   0 -11  -2   92.09    6.62
   0  11  -2   91.36    6.36
   0 -11   2   93.38    6.94
   0 -11   2   82.49    5.68
   0 -11  -2   98.21    6.33
   1 -11   2   39.08    4.70
   1  11   2   37.71    4.39
  -1  11  -2   36.94    4.13
   1 -11   2   42.81    4.09
  -1 -11  -2   34.96    4.34
  -1 -11  -2   46.68    4.71
  -1  11  -2   39.78    4.81
   1  11   2   39.64    4.50
   2  11   2    8.73    2.80
  -2  11  -2    6.80    2.49
  -2 -11  -2    7.51    2.75
   2  11   2    8.90    2.50
   2 -11   2   10.01    2.85
  -2 -11  -2   11.70    2.90
  -2  11  -2    7.54    2.31
   2 -11   2   11.83    2.61
  -3  11  -2   39.47    5.00
   3  11   2   34.37    3.95
  -3 -11  -2   26.82    4.10
   3 -11   2   33.17    3.86
   3 -11   2   29.86    4.35
   3  11   2   33.17    4.44
  -3 -11  -2   34.83    4.13
  -4  11  -2    4.05    2.32
   4 -11   2   -1.66    1.82
   4  11   2    6.56    2.71
   4 -11   2    1.50    1.99
  -4 -11  -2    2.34    2.28
   4  11   2    0.82    1.65
  -4 -11  -2    6.75    2.24
   5  11   2  112.80    8.22
   5 -11   2  114.59    7.94
  -5  11  -2  113.63    7.95
  -5 -11  -2  120.29    7.58
   5 -11   2  111.48    7.20
  -5 -11  -2   95.90    6.91
  -6 -11  -2    8.61    2.86
   6  11   2    7.81    3.33
  -6 -11  -2    4.97    2.79
   6 -11   2    5.94    2.79
   6 -11   2    8.56    3.17
  -6  11  -2    9.28    2.94
  -7 -11  -2    6.68    2.81
   7 -11   2   11.44    3.22
   7 -11   2    7.09    3.07
  -7  11  -2    1.21    2.46
  -7 -11  -2    5.40    2.46
   7  11   2    1.60    2.88
   8 -11   2   12.60    3.48
   8 -11   2    9.74    3.10
   8  11   2   12.14    3.68
  -8 -11  -2   10.15    3.23
  -8 -11  -2   12.82    3.18
  -8  11  -2   14.33    3.66
   8 -11   2    1.03    2.64
  -9 -11  -2   -0.73    2.58
   9 -11   2   -1.58    2.49
   9  11   2   -1.44    2.65
  -9 -11  -2    1.91    2.23
   9 -11   2    4.24    2.56
  -9  11  -2    5.44    2.42
   9 -11   2    0.73    2.56
  10 -11   2    2.84    2.70
 -10 -11  -2    2.11    2.76
 -10  11  -2    0.08    2.53
  10 -11   2    2.48    3.07
 -10 -11  -2    8.09    2.74
  10 -11   2    3.20    2.78
  10  11   2    6.33    3.51
  11 -11   2    3.51    2.77
  11  11   2    3.77    3.29
 -11 -11  -2    6.54    2.63
  11 -11   2    5.34    3.40
 -11 -11  -2    6.31    3.51
 -11  11  -2    3.31    2.35
  11 -11   2    6.30    3.47
 -12 -11  -2   11.67    3.94
  12 -11   2    5.46    3.28
  12 -11   2    7.17    3.04
  12  11   2    3.41    3.86
  12 -11   2   11.19    4.08
 -12  11  -2    4.45    2.80
 -12 -11  -2   16.29    3.73
  13 -11   2    8.46    3.74
 -13 -11  -2    7.48    3.84
 -13  11  -2   16.78    4.06
  13 -11   2   10.72    3.57
  13  11   2    6.95    4.47
 -13 -11  -2   12.68    3.78
  13 -11   2   13.53    4.71
 -14 -11  -2    3.05    3.27
  14 -11   2    6.96    3.84
 -14 -11  -2   11.31    4.36
  14 -11   2    4.19    4.37
 -14  11  -2    5.31    3.37
  14  11   2    6.41    4.22
  14 -11   2   -2.22    2.68
  13 -12  -2    8.77    3.88
  13  12  -2    0.87    3.43
  13 -12  -2   -1.45    4.18
  13 -12  -2    2.20    3.24
 -13 -12   2    0.28    2.91
 -13  12   2    9.64    3.46
 -12  12   2    0.56    2.67
  12 -12  -2    5.53    4.09
  12 -12  -2   -0.71    2.45
  12  12  -2    6.25    4.05
 -12 -12   2    5.21    3.06
  12 -12  -2    6.39    3.57
  11 -12  -2    1.59    2.57
 -11  12   2    1.90    2.65
  11 -12  -2    0.97    2.98
 -11 -12   2    3.34    2.95
  11  12  -2    3.22    3.62
  11 -12  -2    4.81    3.70
  10 -12  -2   33.79    5.51
 -10 -12   2   43.93    5.83
  10  12  -2   29.75    5.60
 -10  12   2   37.97    5.69
  10 -12  -2   49.12    6.74
  10 -12  -2   39.22    5.39
   9  12  -2    1.31    3.23
  -9 -12   2    5.48    2.77
   9 -12  -2    3.87    2.72
   9 -12  -2    8.53    3.68
   9 -12  -2   -0.90    2.47
  -9  12   2    6.59    2.85
  -8 -12   2   26.38    4.54
  -8  12   2   27.47    4.95
   8  12  -2   25.63    5.12
   8 -12  -2   28.21    4.76
   8 -12  -2   28.09    4.91
   7 -12  -2   56.29    6.11
   7 -12  -2   57.90    6.54
  -7  12   2   56.58    6.59
   7  12  -2   56.41    6.72
  -7 -12   2   60.05    6.43
  -6 -12   2    2.21    2.31
   6 -12  -2   -0.03    2.37
  -6 -12   2   -2.12    2.12
   6  12  -2   -2.31    2.54
   6 -12  -2   -3.96    2.15
  -6  12   2   -0.78    2.05
  -5 -12   2   16.60    3.27
  -5  12   2   16.04    3.77
  -5 -12   2   20.52    3.87
   5 -12  -2   17.38    3.53
   5 -12  -2   16.75    3.92
   5  12  -2   12.25    3.64
  -4  12   2   31.08    4.91
   4  12  -2   37.20    5.09
  -4 -12   2   22.08    4.08
   4 -12  -2   25.94    4.22
   4  12  -2   23.81    3.71
   4 -12  -2   32.84    4.59
  -4 -12   2   31.28    4.07
  -3 -12   2   20.58    3.94
  -3 -12   2   13.56    3.02
   3  12  -2   16.69    3.68
   3 -12  -2   18.47    3.46
  -3  12   2   12.54    3.22
   3  12  -2   15.87    3.09
   3 -12  -2   20.41    3.70
   2 -12  -2   10.08    2.83
  -2  12   2    6.12    2.69
   2 -12  -2    5.23    2.91
  -2 -12   2    6.10    2.85
  -2 -12   2   11.64    2.75
   2  12  -2    6.41    2.84
   2  12  -2    5.45    2.39
   1 -12  -2   18.91    3.52
  -1  12   2   25.62    3.71
   1 -12  -2   17.41    3.53
   1  12  -2   18.52    3.60
   1  12  -2   12.41    2.98
  -1  12   2   19.07    3.64
  -1 -12   2   23.45    4.00
  -1 -12   2   19.19    3.18
   0 -12   2   13.48    2.90
   0  12   2   11.03    2.85
   0  12  -2   10.33    3.08
   0 -12   2    8.43    3.00
   0  12  -2    7.82    2.68
   0  12   2    8.97    2.68
   0 -12  -2   14.38    3.30
   0 -12  -2    9.60    2.76
   1  12   2  103.67    7.15
   1  12   2  100.47    7.06
  -1  12  -2  112.07    6.94
   1 -12   2   91.96    6.37
  -1 -12  -2  101.00    6.92
  -1 -12  -2  103.32    7.14
   1 -12   2  102.48    7.66
  -1  12  -2  115.28    7.51
   2  12   2    8.78    2.90
  -2 -12  -2    5.54    2.67
   2 -12   2   11.22    2.88
  -2 -12  -2    8.60    2.80
   2  12   2    8.86    2.74
   2 -12   2    7.33    2.99
  -2  12  -2    9.70    3.06
  -3 -12  -2   43.90    4.99
  -3 -12  -2   49.58    5.02
   3 -12   2   46.35    4.63
   3  12   2   42.00    4.60
   3  12   2   38.32    5.07
  -3  12  -2   42.57    5.35
   3 -12   2   45.83    5.43
  -4 -12  -2   22.43    3.73
   4  12   2   17.13    3.97
   4 -12   2   22.40    4.08
  -4 -12  -2   14.16    3.31
   4 -12   2   17.48    3.52
  -4  12  -2   17.13    3.76
   5 -12   2   26.38    4.54
  -5 -12  -2   20.22    3.67
  -5 -12  -2   23.55    3.97
  -5  12  -2   22.34    4.20
   5 -12   2   21.55    3.82
   5  12   2   21.18    4.32
   6 -12   2   27.66    4.45
  -6 -12  -2   30.24    4.48
  -6  12  -2   20.40    4.30
   6 -12   2   20.65    4.29
   6  12   2   28.39    5.08
  -6 -12  -2   31.39    4.77
   7 -12   2    4.50    3.00
  -7  12  -2    1.79    2.81
   7  12   2    5.16    3.18
  -7 -12  -2    9.98    3.32
  -7 -12  -2    4.05    2.54
   7 -12   2    8.52    3.07
   8 -12   2   37.06    5.35
  -8 -12  -2   29.88    5.03
   8 -12   2   37.53    5.57
  -8 -12  -2   42.36    5.24
  -8  12  -2   43.53    5.71
   8  12   2   32.63    5.31
  -9 -12  -2   16.20    3.83
   9  12   2   22.59    4.81
   9 -12   2   17.28    4.11
  -9  12  -2   17.31    4.05
   9 -12   2   18.75    4.39
  -9 -12  -2   21.37    4.45
   9 -12   2   20.79    4.45
  10 -12   2    7.24    3.43
 -10 -12  -2    2.02    2.34
  10 -12   2    5.33    3.63
 -10  12  -2    6.26    3.12
  10  12   2   -0.39    3.23
  10 -12   2    8.91    3.34
 -10 -12  -2    5.57    3.37
 -11 -12  -2   16.30    4.17
  11  12   2   21.35    5.17
  11 -12   2   23.16    4.98
  11 -12   2   12.42    4.24
  11 -12   2   12.09    4.47
 -11  12  -2   18.38    4.17
 -11 -12  -2   15.78    4.43
  12 -12   2    2.45    3.67
  12 -12   2    2.22    3.13
  12 -12   2    3.84    3.81
 -12 -12  -2    1.04    2.89
 -12  12  -2    3.82    3.02
  12  12   2   10.24    4.45
 -12 -12  -2   14.84    4.72
  13 -12   2   23.04    5.45
  13  12   2   23.59    5.85
  13 -12   2   35.33    6.34
  13 -12   2   30.11    5.55
 -13  12  -2   31.36    5.75
 -13 -12  -2   37.11    5.60
 -13 -12  -2   23.07    5.46
  12  13  -2    3.66    3.79
 -12 -13   2   -3.10    2.55
  12 -13  -2    3.29    3.01
  12 -13  -2   -2.21    3.38
 -12  13   2    7.22    3.28
  12 -13  -2    2.86    3.90
  11 -13  -2   11.28    3.99
  11  13  -2    6.41    4.27
 -11 -13   2   19.75    4.76
 -11  13   2   14.54    4.17
  11 -13  -2    5.67    4.38
  11 -13  -2   17.38    4.21
  10 -13  -2   -2.00    3.82
 -10 -13   2    4.27    2.95
  10 -13  -2    2.41    3.30
  10 -13  -2    1.79    2.88
 -10  13   2    1.37    2.60
  10  13  -2    3.35    3.33
  -9  13   2    3.93    3.24
   9 -13  -2    9.42    4.24
  -9 -13   2   14.66    3.80
   9 -13  -2    0.74    3.14
   9  13  -2    9.48    3.91
  -8 -13   2   12.40    3.65
   8 -13  -2    8.39    3.39
  -8  13   2   11.85    3.76
   8  13  -2   14.00    4.14
   8 -13  -2   14.51    4.41
   7 -13  -2   26.49    4.80
   7  13  -2   25.80    5.11
  -7  13   2   23.43    4.78
   7 -13  -2   38.07    5.51
  -7 -13   2   33.24    5.16
   6  13  -2   -0.30    2.77
   6 -13  -2    0.38    2.67
  -6  13   2    0.02    2.39
   6 -13  -2   -0.34    2.89
  -6 -13   2   -2.76    2.32
  -5  13   2   16.20    3.99
  -5 -13   2   23.45    4.16
   5  13  -2   15.01    3.96
   5 -13  -2   17.14    3.95
   5 -13  -2   20.65    3.92
   4  13  -2    6.28    3.13
   4 -13  -2    1.86    2.41
  -4 -13   2    5.71    2.90
   4 -13  -2    8.00    3.03
  -4  13   2    4.52    2.66
  -3 -13   2   46.62    5.79
   3  13  -2   46.94    5.82
   3 -13  -2   54.04    5.68
   3  13  -2   48.07    5.28
  -3  13   2   49.92    6.02
   3 -13  -2   64.79    6.14
   2  13  -2   -3.12    2.20
  -2 -13   2    1.22    2.35
  -2  13   2    2.13    2.41
   2  13  -2   -1.63    2.07
   2 -13  -2   -5.02    2.10
   2 -13  -2   -1.82    2.23
   1  13  -2   29.75    4.57
   1 -13  -2   37.40    4.71
   1 -13  -2   27.74    4.45
  -1 -13   2   30.61    4.64
  -1  13   2   29.85    4.64
   1  13  -2   31.74    4.55
   0  13  -2    3.84    2.51
   0  13   2    3.46    2.65
   0  13  -2    3.06    2.42
   0 -13  -2   -0.44    2.41
   0 -13   2    6.03    2.82
   0  13   2   -0.22    2.24
   0 -13  -2    0.28    2.08
   1 -13   2   -2.19    2.05
  -1 -13  -2   -0.86    2.39
  -1 -13  -2    2.33    2.12
  -1  13  -2   -1.78    2.19
   1  13   2    0.20    2.22
   1  13   2    2.98    2.35
   2  13   2   -2.97    2.21
  -2 -13  -2    0.90    2.28
  -2 -13  -2    3.38    2.32
   2 -13   2    3.46    2.76
  -2  13  -2   -1.41    2.06
   2  13   2    1.07    2.01
  -3  13  -2    8.63    2.98
  -3 -13  -2    8.00    3.02
   3  13   2   10.73    3.40
  -3 -13  -2    6.23    2.70
   3  13   2    9.91    2.94
   3 -13   2    8.56    3.18
  -4 -13  -2    2.22    2.37
  -4  13  -2   -0.24    2.10
   4 -13   2   -1.97    2.32
  -4 -13  -2   -2.77    2.37
   4  13   2    1.50    2.47
  -5 -13  -2    5.54    2.92
   5  13   2    3.40    3.07
  -5 -13  -2    2.30    2.21
   5 -13   2   -4.46    2.30
  -5  13  -2   -0.24    2.19
   6  13   2    5.00    3.21
  -6 -13  -2    3.31    3.21
   6 -13   2    3.20    3.05
  -6 -13  -2    8.50    2.92
  -6  13  -2    3.69    2.95
  -7  13  -2   43.78    6.25
  -7 -13  -2   32.03    4.77
  -7 -13  -2   32.36    4.97
   7 -13   2   28.02    5.14
   7  13   2   31.40    5.54
  -8  13  -2   -1.48    2.77
   8  13   2    5.38    3.68
   8 -13   2    3.04    3.16
  -8 -13  -2    3.12    3.59
  -8 -13  -2    3.48    2.56
   9  13   2    8.20    4.29
   9 -13   2   24.48    5.04
  -9 -13  -2   19.35    4.46
  -9 -13  -2   24.51    4.50
  -9  13  -2   22.36    4.73
 -10 -13  -2    3.97    3.95
  10  13   2   -3.10    3.43
 -10  13  -2    0.29    2.66
  10 -13   2    0.04    3.23
  11 -13   2   26.89    5.56
 -11 -13  -2   27.60    5.28
 -11  13  -2   35.71    5.91
  11  13   2   25.94    5.70
  11 -13   2   31.21    5.79
 -10  14   2    6.74    3.52
 -10 -14   2    5.22    3.33
  10  14  -2   -1.05    3.96
  10 -14  -2    5.24    4.60
  10 -14  -2    4.13    3.45
   9  14  -2    2.11    3.52
  -9 -14   2    4.52    3.14
  -9  14   2    7.84    3.72
   9 -14  -2   -1.05    3.75
   9 -14  -2   -1.34    2.88
  -8  14   2   10.52    4.12
   8  14  -2   15.67    4.65
  -8 -14   2   17.07    4.09
   8 -14  -2    4.42    4.19
   8 -14  -2   13.27    4.08
  -7  14   2   25.80    5.12
   7  14  -2   21.65    4.94
   7 -14  -2   13.77    4.50
  -7 -14   2   23.56    4.75
   7 -14  -2   15.21    4.12
  -6  14   2   14.58    4.16
   6 -14  -2   11.09    3.66
   6  14  -2   15.46    4.36
  -6 -14   2   14.10    3.93
   6 -14  -2   18.73    4.66
  -5 -14   2   10.22    3.41
   5 -14  -2   13.89    4.12
   5 -14  -2    9.38    3.65
  -5  14   2    9.97    3.47
   5  14  -2   13.99    4.21
   4 -14  -2   13.63    3.66
   4  14  -2    9.10    3.51
  -4 -14   2    9.04    3.18
  -4  14   2    7.87    3.36
   4 -14  -2   19.27    4.28
  -3  14   2    9.83    3.34
   3 -14  -2   11.31    3.40
   3 -14  -2   12.88    3.67
   3  14  -2    9.66    3.30
  -3 -14   2   15.01    3.83
   2  14  -2    4.60    3.09
  -2 -14   2    1.01    2.57
   2  14  -2    0.45    2.34
  -2  14   2    3.06    2.70
   2 -14  -2    0.59    2.35
   2 -14  -2   -2.82    2.44
   1 -14  -2   10.40    3.54
  -1  14   2   11.31    3.38
  -1 -14   2   17.45    3.85
   1  14  -2   14.60    3.63
   1  14  -2   10.45    3.43
   1 -14  -2   13.60    3.38
   0 -14  -2    6.51    2.80
   0  14   2   -0.99    2.20
   0 -14   2   -3.42    2.26
   0 -14  -2    5.94    3.03
   0  14  -2    2.05    2.42
   1  14   2   25.86    4.50
   1 -14   2   25.15    4.47
  -1 -14  -2   26.19    4.27
   1  14   2   26.68    4.49
  -1  14  -2   20.59    4.21
  -1 -14  -2   26.29    4.63
  -2  14  -2   19.60    4.09
   2  14   2   21.63    4.02
  -2 -14  -2   11.79    3.93
  -2 -14  -2   23.54    4.10
   2 -14   2   22.16    4.21
   2  14   2   18.09    4.26
  -3 -14  -2    1.85    2.54
   3  14   2    2.97    2.84
  -3  14  -2    4.50    3.07
   3 -14   2    6.78    3.04
  -3 -14  -2    0.00    2.92
   4  14   2    3.65    3.03
  -4  14  -2    7.85    3.34
   4 -14   2    7.51    3.52
  -4 -14  -2   11.14    3.70
  -5  14  -2    3.47    3.07
   5 -14   2   12.29    3.73
  -5 -14  -2   12.05    3.99
   5  14   2    7.49    3.49
   6  14   2   -1.78    3.15
  -6 -14  -2    0.34    2.89
  -6  14  -2    4.01    3.04
   6 -14   2    0.23    2.97
   7 -14   2   -0.32    3.21
  -7 -14  -2   -0.65    3.01
  -7  14  -2   -1.72    2.90
   7  14   2    0.69    3.26
   8  14   2    2.03    3.53
   8 -14   2    5.80    3.88
  -8  14  -2    3.19    3.58
  -8 -14  -2   10.26    4.40
  -9 -14  -2    5.69    3.58
   9 -14   2    8.27    4.27
  -9  14  -2    7.40    3.46
   9  14   2    9.22    4.35
 -10  14  -2   -1.55    2.40
  10  14   2    5.12    4.29
  10 -14   2    3.10    3.18
 -10 -14  -2    7.11    4.12
   8 -15  -2   11.54    4.57
  -8 -15   2   17.42    4.55
   8  15  -2   10.86    4.50
  -8  15   2   12.08    4.20
   7  15  -2   -2.12    3.53
   7 -15  -2    6.88    4.30
  -7  15   2    5.07    3.42
  -7 -15   2    3.98    3.35
  -6  15   2    1.55    3.04
   6 -15  -2    4.52    3.62
   6  15  -2   -3.14    2.88
  -6 -15   2    1.77    3.07
  -5  15   2   35.86    5.70
  -5 -15   2   33.57    5.33
   5 -15  -2   22.44    5.00
   5  15  -2   21.92    4.90
  -4  15   2   -2.67    2.67
  -4 -15   2    2.92    3.00
   4 -15  -2    0.36    3.49
   4  15  -2    1.37    2.81
   3 -15  -2    2.13    3.21
   3  15  -2    1.73    3.11
  -3  15   2    6.26    3.30
  -3 -15   2    6.18    3.39
   2 -15  -2    0.63    3.30
  -2  15   2    3.43    2.79
  -2 -15   2   -5.79    2.38
  -1 -15   2   60.39    6.90
   1  15  -2   49.50    6.28
  -1  15   2   57.68    6.80
   1 -15  -2   53.27    6.32
   0  15  -2    2.93    3.06
   0 -15   2    0.43    2.90
   0 -15  -2    1.36    3.40
   0  15   2    5.46    3.31
   1 -15   2   11.80    3.81
  -1  15  -2    6.22    3.47
  -1 -15  -2    5.47    3.47
   1  15   2   12.26    3.38
  -2 -15  -2   -2.81    3.22
   2 -15   2    1.65    2.83
  -2  15  -2    4.56    2.88
  -3 -15  -2    1.53    3.48
   3  15   2   -2.55    2.88
   3 -15   2    0.47    2.79
  -3  15  -2    4.51    3.10
  -4  15  -2   -0.68    2.77
   4 -15   2    0.19    2.95
  -4 -15  -2    3.62    3.34
   4  15   2   -0.54    3.07
  -5  15  -2   21.13    4.88
   5  15   2   29.78    5.58
   5 -15   2   35.69    5.68
  -6  15  -2    7.79    3.25
   6  15   2    0.10    3.23
   6 -15   2    9.60    3.90
   7 -15   2    6.21    3.86
  -7  15  -2   11.42    4.04
   7  15   2   13.76    4.54
   4  16  -2    4.62    4.00
  -4  16   2    5.82    3.60
  -4 -16   2    3.90    3.38
  -3  16   2    2.21    3.20
  -3 -16   2    9.88    3.82
  -2  16   2   14.08    4.19
  -2 -16   2   15.45    4.48
  -1  16   2   10.61    3.70
  -1 -16   2   16.03    4.27
   1  16  -2   15.02    4.06
   0  16   2    1.63    2.96
   0 -16   2   10.06    3.77
   0  16  -2    7.17    3.51
  -1  16  -2    3.78    3.35
   1 -16   2    3.22    3.38
   2 -16   2    9.27    3.84
  -2  16  -2   13.28    4.33
   3 -16   2    4.18    3.33
  -3  16  -2   -0.55    3.21
   4  16   2   -0.85    3.31
  -4  16  -2    0.09    3.22
   4 -16   2   -2.10    3.13
 -19   0   3   -3.09    3.83
  19   0  -3    2.32    3.28
 -18   0   3    1.59    3.39
  18   0  -3   -1.13    2.79
  17   0  -3   16.31    4.24
 -17   0   3   17.40    4.50
  16   0  -3   -0.43    2.52
 -16   0   3    2.04    3.23
 -15   0   3    6.17    3.33
  15   0  -3    4.62    2.88
 -14   0   3   -1.50    2.18
  14   0  -3    0.27    1.95
  14   0  -3    0.20    1.81
 -13   0   3  116.97    7.78
  13   0  -3   96.72    6.11
  13   0  -3  104.21    7.23
 -12   0   3   -1.40    2.20
  12   0  -3    3.25    1.87
  12   0  -3   -0.16    1.51
  11   0  -3  204.41    9.58
 -11   0   3  208.91   10.66
  11   0  -3  189.73   10.41
 -11   0   3  212.33    9.08
  10   0  -3    0.64    1.42
 -10   0   3    1.20    1.67
  10   0  -3    0.55    1.57
 -10   0   3    1.79    0.97
  -9   0   3  162.84    7.06
   9   0  -3  147.94    7.32
  -9   0   3  165.23    8.25
   9   0  -3  139.23    7.93
   8   0  -3   -1.50    0.94
  -8   0   3   -0.26    0.74
   8   0  -3    0.34    1.12
  -8   0   3    0.87    1.37
   7   0  -3  283.22   12.14
  -7   0   3  285.44   11.34
  -7   0   3  277.39   12.15
   7   0  -3  285.61   11.61
   6   0  -3   -0.28    0.99
  -6   0   3   -0.95    0.95
  -6   0   3   -0.97    0.65
   6   0  -3    0.25    0.95
   5   0  -3   89.01    4.75
  -5   0   3   97.59    4.88
  -5   0   3   98.54    4.42
   5   0  -3   85.61    4.42
  -4   0   3   -0.38    0.76
  -4   0   3   -1.09    0.95
   4   0  -3   -2.27    0.75
   4   0  -3    0.49    0.95
   3   0  -3  414.90   16.32
  -3   0   3  454.00   16.45
   3   0  -3  431.61   16.33
  -3   0   3  438.00   16.28
   2   0  -3   -0.28    0.58
  -2   0   3   -0.01    0.53
   2   0  -3   -0.17    0.50
  -2   0   3    0.45    0.64
   1   0  -3 1937.64   69.19
   1   0  -3 1897.56   69.03
  -1   0   3 1937.42   69.22
  -1   0   3 1936.20   69.05
   0   0  -3    0.10    0.54
   0   0   3   -0.68    0.44
   0   0   3   -0.12    0.41
   0   0  -3    0.20    0.45
  -1   0  -3 1376.05   50.42
  -1   0  -3 1445.76   50.68
  -1   0  -3 1464.97   50.55
  -1   0  -3 1344.25   50.57
  -2   0  -3   -0.49    0.87
  -2   0  -3   -3.45    0.55
  -2   0  -3   -0.15    0.83
  -2   0  -3   -0.92    0.87
  -3   0  -3  152.82    6.38
  -3   0  -3  151.73    6.20
  -3   0  -3  147.07    6.45
  -3   0  -3  147.58    6.34
  -4   0  -3    0.71    0.93
  -4   0  -3    0.15    0.57
  -4   0  -3   -0.49    0.73
   5   0   3   21.20    2.06
  -5   0  -3   33.77    2.68
  -5   0  -3   22.86    1.81
  -5   0  -3   20.80    2.27
  -6   0  -3   -0.62    0.59
  -6   0  -3    0.36    1.13
  -6   0  -3   -0.46    0.99
   6   0   3   -1.00    1.03
  -7   0  -3  130.20    6.92
  -7   0  -3  161.17    7.40
   7   0   3  133.69    6.57
  -7   0  -3  139.85    6.20
  -8   0  -3    2.73    1.71
   8   0   3    0.05    1.19
  -8   0  -3   -0.57    0.71
  -8   0  -3    0.49    1.33
   9   0   3    5.19    1.72
  -9   0  -3    2.99    2.02
  -9   0  -3    5.74    1.19
  -9   0  -3    2.85    1.62
 -10   0  -3   -0.13    0.83
 -10   0  -3    0.07    1.58
  10   0   3    2.43    1.62
  10   0   3   -0.76    1.63
 -11   0  -3   66.49    3.95
  11   0   3   61.81    4.81
 -11   0  -3   73.89    5.88
  11   0   3   70.83    5.95
  12   0   3    0.11    1.83
  12   0   3   -2.75    1.67
 -12   0  -3   -0.96    1.65
  13   0   3   21.07    4.09
  13   0   3   24.78    3.57
 -13   0  -3   23.60    4.05
 -14   0  -3   -2.79    1.76
  14   0   3    3.66    2.74
  15   0   3    6.30    3.24
 -15   0  -3   13.46    3.35
  16   0   3   -2.98    2.58
 -16   0  -3   -0.21    2.60
 -17   0  -3    1.03    2.98
  17   0   3    0.73    3.10
  18   0   3    0.55    3.48
 -18   0  -3   -2.38    2.62
  19   0   3   17.94    5.36
 -19   0  -3   16.06    4.77
 -19  -1   3   20.91    5.45
  19  -1  -3   26.62    5.24
  19   1  -3   14.82    4.60
 -19   1   3   21.77    4.94
  18   1  -3    3.15    2.78
  18  -1  -3    3.61    3.07
 -18  -1   3    1.94    3.46
 -18   1   3   -0.24    3.51
 -17   1   3    0.05    2.97
 -17  -1   3    0.19    3.05
  17   1  -3   -0.48    2.42
  17  -1  -3    1.38    2.69
  16  -1  -3   -0.86    2.05
 -16  -1   3   -0.63    2.73
  16   1  -3    2.10    2.55
 -16   1   3    1.83    2.75
 -15   1   3   46.81    6.13
 -15  -1   3   46.20    6.09
  15   1  -3   45.66    5.90
  15  -1  -3   50.80    5.96
  15   1  -3   55.41    5.12
 -14   1   3   27.40    4.56
  14   1  -3   34.21    4.12
 -14  -1   3   25.61    4.34
  14  -1  -3   30.11    4.66
  14   1  -3   26.59    4.28
 -13   1   3    4.29    2.56
 -13  -1   3    3.01    2.29
  13   1  -3   -1.38    1.78
  13   1  -3   -0.99    1.59
  13  -1  -3    5.49    2.64
  12  -1  -3   38.71    4.71
  12   1  -3   43.38    4.71
 -12   1   3   41.33    3.58
  12   1  -3   39.78    4.16
 -12  -1   3   48.40    5.31
  12  -1  -3   49.27    3.86
 -12   1   3   41.96    4.95
  11  -1  -3    0.47    1.69
  11  -1  -3   -0.18    1.39
 -11   1   3    1.97    1.89
  11   1  -3   -2.66    1.44
 -11  -1   3    2.27    0.96
 -11   1   3    0.80    1.01
  11   1  -3    1.12    1.87
 -11  -1   3   -0.14    1.80
 -10   1   3   23.25    2.53
  10   1  -3   19.88    3.16
  10   1  -3   17.76    2.81
  10  -1  -3   22.53    2.48
 -10   1   3   23.69    3.45
  10  -1  -3   21.83    3.28
 -10  -1   3   16.27    3.03
 -10  -1   3   21.98    1.96
  -9  -1   3  166.85    6.85
   9   1  -3  163.71    8.29
   9  -1  -3  153.46    7.17
   9  -1  -3  155.45    8.29
   9   1  -3  154.81    7.69
  -9   1   3  150.60    7.30
  -9  -1   3  146.37    8.10
  -9   1   3  156.80    8.26
  -8  -1   3  200.77    9.59
  -8   1   3  207.63    8.85
  -8  -1   3  203.53    8.28
   8  -1  -3  194.43    9.50
   8  -1  -3  208.25    8.66
   8   1  -3  196.22    9.46
   8   1  -3  196.63    9.10
  -8   1   3  196.42    9.51
  -7   1   3 1535.80   55.90
  -7   1   3 1533.74   56.50
   7   1  -3 1545.59   56.20
  -7  -1   3 1539.55   55.34
   7   1  -3 1499.76   56.39
  -7  -1   3 1598.19   56.71
   7  -1  -3 1504.65   55.60
   7  -1  -3 1511.64   56.57
  -6   1   3   31.28    2.90
  -6  -1   3   36.16    3.10
   6  -1  -3   34.78    3.04
   6   1  -3   37.55    2.92
   6  -1  -3   38.37    2.45
  -6   1   3   39.23    2.69
   6   1  -3   38.10    2.95
  -6  -1   3   38.62    2.28
  -5  -1   3    2.13    0.80
   5  -1  -3    5.13    1.42
   5  -1  -3    2.50    0.94
  -5  -1   3    0.62    1.08
   5   1  -3    4.76    1.26
  -5   1   3    0.48    1.00
  -5   1   3    1.03    0.87
   5   1  -3    4.83    1.24
   4   1  -3 2330.76   85.57
  -4  -1   3 2434.81   85.15
  -4   1   3 2334.41   85.47
  -4  -1   3 2404.46   85.72
   4  -1  -3 2361.23   85.69
   4   1  -3 2407.64   85.46
   4  -1  -3 2423.91   85.20
  -4   1   3 2339.70   85.46
  -3  -1   3  786.72   29.07
   3  -1  -3  761.41   29.08
  -3   1   3  782.11   29.01
  -3  -1   3  807.80   28.72
   3   1  -3  789.24   28.79
  -3   1   3  799.01   28.86
   3   1  -3  777.83   29.09
   3  -1  -3  791.53   28.71
  -2   1   3 1194.26   43.18
  -2  -1   3 1229.38   43.48
  -2  -1   3 1218.89   43.31
   2  -1  -3 1166.78   43.47
  -2   1   3 1222.23   43.53
   2   1  -3 1193.51   43.14
   2  -1  -3 1182.61   43.25
  -1   1   3  224.35    8.42
   1   1  -3  235.33    8.42
   1  -1  -3  238.74    8.89
   1  -1  -3  232.19    8.80
   1   1  -3  234.03    8.97
  -1  -1   3  223.39    8.82
   1   1  -3  223.18    8.81
  -1   1   3  210.50    8.89
   0   1  -3  419.17   15.24
   0   1  -3  414.97   15.61
   0   1   3  425.70   15.63
   0  -1  -3  402.65   15.54
   0  -1   3  430.00   15.56
   0  -1  -3  421.38   15.63
  -1  -1  -3  134.21    6.03
  -1   1  -3  147.27    5.71
   1  -1   3  153.45    6.04
   1  -1   3  144.59    5.97
  -1   1  -3  144.70    5.96
  -1  -1  -3  146.67    5.59
  -1  -1  -3  150.93    6.08
  -1   1  -3  139.95    6.06
   1   1   3  155.27    6.00
  -2   1  -3   -0.18    0.65
  -2  -1  -3    0.20    0.56
   2   1   3    1.71    0.67
  -2  -1  -3    1.09    0.87
  -2  -1  -3    0.29    0.76
  -2   1  -3    1.00    0.72
  -2   1  -3    0.16    0.67
  -2   1  -3   -0.32    0.77
  -3   1  -3  294.59   11.31
  -3   1  -3  286.85   11.09
  -3  -1  -3  287.40   11.48
  -3  -1  -3  294.85   11.20
  -3   1  -3  291.74   11.43
  -3   1  -3  277.96   11.25
   4   1   3  725.44   27.15
  -4  -1  -3  750.77   27.04
  -4  -1  -3  755.81   26.54
  -4  -1  -3  700.94   27.23
  -4   1  -3  705.60   26.71
  -4   1  -3  771.00   27.01
  -4   1  -3  667.84   27.01
  -4   1  -3  735.01   27.22
  -5  -1  -3 1172.06   43.16
   5   1   3 1156.69   43.15
  -5   1  -3 1178.11   43.34
  -5   1  -3 1190.29   42.92
  -5  -1  -3 1153.52   43.38
   5  -1   3 1167.79   42.73
  -5  -1  -3 1196.32   42.43
  -5   1  -3 1175.88   43.27
  -6   1  -3  136.05    6.30
  -6   1  -3  141.04    6.85
  -6  -1  -3  144.01    6.77
  -6  -1  -3  143.63    5.86
  -6  -1  -3  132.90    6.90
   6  -1   3  135.21    6.18
   6   1   3  143.38    6.64
  -7   1  -3  486.35   18.78
   7  -1   3  470.35   18.64
  -7  -1  -3  489.63   19.67
  -7  -1  -3  500.36   19.52
   7   1   3  490.42   19.23
  -7   1  -3  461.25   19.41
   7  -1   3  507.76   19.70
  -7  -1  -3  489.86   18.22
   8   1   3    1.58    1.43
   8  -1   3    5.23    1.49
  -8  -1  -3   12.97    1.33
  -8   1  -3    8.85    2.04
  -8  -1  -3    3.35    1.76
  -8   1  -3    5.15    1.27
  -8  -1  -3    6.64    1.82
   8  -1   3    4.31    1.65
   9  -1   3  167.73    7.74
  -9   1  -3  160.03    8.55
   9  -1   3  186.05    8.98
   9   1   3  171.02    8.26
  -9  -1  -3  157.73    6.96
  -9  -1  -3  161.26    8.53
  -9  -1  -3  170.85    8.75
  -9   1  -3  161.44    7.58
 -10  -1  -3    1.09    1.65
  10   1   3    3.26    1.82
  10  -1   3    2.45    1.99
 -10   1  -3    5.70    1.35
 -10   1  -3    6.50    2.20
 -10  -1  -3    2.73    1.91
 -10  -1  -3    3.55    0.99
  10  -1   3    4.69    1.65
  11   1   3    3.46    2.13
  11  -1   3    1.91    1.87
 -11  -1  -3    0.43    1.56
 -11  -1  -3    3.10    1.86
 -11   1  -3    0.53    1.06
  11  -1   3    2.24    1.76
 -11   1  -3    1.15    1.76
  12   1   3   17.10    3.59
 -12  -1  -3   21.43    3.81
 -12   1  -3   17.76    3.26
  12   1   3   16.73    3.12
  12  -1   3   13.36    2.64
 -12   1  -3   18.88    2.52
  12  -1   3   21.57    3.89
  13  -1   3  152.33    9.39
 -13  -1  -3  139.93    8.79
  13   1   3  145.75    8.28
 -13   1  -3  131.40    8.69
  13   1   3  146.22    9.34
  14  -1   3    3.02    2.72
 -14   1  -3   -2.19    1.87
  14   1   3   -0.20    2.53
  14   1   3    0.70    2.22
 -14  -1  -3    2.77    2.38
  15  -1   3   -1.67    2.56
 -15   1  -3    1.77    2.50
 -15  -1  -3    4.76    2.43
  15   1   3    0.31    2.80
 -16   1  -3   -3.55    2.03
  16   1   3    4.65    3.08
 -16  -1  -3    4.80    2.90
  16  -1   3   -4.22    2.39
  17  -1   3   -4.98    2.99
 -17   1  -3    8.80    3.18
  17   1   3    5.32    3.43
 -17  -1  -3    1.05    2.61
 -18  -1  -3   -0.18    2.87
  18   1   3    4.95    3.66
 -18   1  -3    3.36    3.13
  18  -1   3    6.64    4.25
  19  -1   3    9.10    4.48
 -19  -1  -3    5.30    3.64
 -19   1  -3   11.18    4.00
  19   1   3    5.71    3.78
 -19  -2   3    2.03    3.33
 -19   2   3    6.71    3.99
  19   2  -3    9.28    3.64
  19  -2  -3    7.30    3.66
 -18  -2   3    1.25    2.81
 -18   2   3    8.59    4.05
  18  -2  -3    1.63    3.02
  18   2  -3    5.19    3.15
  17  -2  -3   21.39    4.70
  17   2  -3   26.10    4.78
 -17   2   3   22.94    5.00
 -17  -2   3   24.47    4.76
  16  -2  -3   10.52    3.74
  16   2  -3   15.09    3.60
 -16  -2   3   18.15    4.09
  16   2  -3   13.77    3.58
 -16   2   3   16.97    4.32
 -15  -2   3   -0.29    1.98
  15  -2  -3    2.29    2.28
  15   2  -3   -6.20    1.80
  15   2  -3    1.58    2.39
 -15   2   3   -1.03    2.70
  14   2  -3   42.38    4.71
  14   2  -3   43.44    5.38
 -14  -2   3   45.14    5.58
  14  -2  -3   42.52    5.35
 -14   2   3   49.37    5.92
 -13  -2   3   67.15    6.43
  13  -2  -3   86.27    6.80
  13   2  -3   60.34    5.63
 -13   2   3   86.26    5.38
  13   2  -3   68.76    6.26
 -13   2   3   84.53    6.97
 -12   2   3   46.44    5.39
 -12   2   3   54.29    4.30
  12  -2  -3   59.90    5.42
  12   2  -3   53.74    4.89
 -12  -2   3   45.80    5.18
  12   2  -3   55.11    5.25
 -11  -2   3    7.69    2.44
  11   2  -3    5.84    2.28
  11   2  -3    8.09    2.53
  11  -2  -3   10.93    1.88
 -11   2   3   12.22    2.30
 -11   2   3    7.05    2.42
  11  -2  -3    8.43    2.49
  10  -2  -3   30.18    3.78
  10  -2  -3   35.65    2.71
 -10   2   3   27.65    3.00
 -10   2   3   28.03    3.69
 -10  -2   3   26.53    3.73
  10   2  -3   30.25    3.57
  10   2  -3   32.36    3.76
 -10  -2   3   32.61    2.09
   9  -2  -3  420.93   17.99
   9   2  -3  420.91   17.58
  -9  -2   3  424.58   16.00
  -9   2   3  440.77   18.05
   9  -2  -3  421.98   16.47
  -9   2   3  413.66   17.24
   9   2  -3  450.89   18.02
  -9  -2   3  418.73   18.03
   8   2  -3   25.97    3.02
   8  -2  -3   31.69    2.31
  -8  -2   3   30.73    1.99
  -8  -2   3   29.44    3.39
   8  -2  -3   30.86    3.31
   8   2  -3   29.63    3.17
  -8   2   3   35.92    3.01
  -8   2   3   35.02    3.56
  -7  -2   3  231.89    9.02
   7   2  -3  230.77   10.29
   7  -2  -3  227.25   10.48
   7  -2  -3  231.95    9.26
  -7   2   3  225.46    9.99
  -7   2   3  237.05   10.38
   7   2  -3  242.89   10.37
  -7  -2   3  223.18   10.45
  -6  -2   3    4.39    0.88
   6  -2  -3    2.41    0.81
   6   2  -3    2.62    1.25
  -6   2   3    5.61    1.52
  -6   2   3    3.72    1.24
   6  -2  -3    2.09    1.31
  -6  -2   3    3.44    1.45
   6   2  -3    3.62    1.32
  -5   2   3   14.07    1.90
   5  -2  -3   14.52    2.02
  -5   2   3   14.69    1.85
  -5  -2   3   11.61    1.60
  -5  -2   3   16.57    1.31
   5  -2  -3   14.38    1.27
   5   2  -3   17.36    2.16
  -5  -2   3   15.04    2.13
  -4  -2   3   11.22    1.77
   4   2  -3   11.42    1.72
  -4   2   3   12.75    1.60
  -4  -2   3   10.35    1.10
   4  -2  -3   12.25    1.11
  -4   2   3   10.11    1.56
  -4  -2   3   12.33    1.40
   4  -2  -3   12.19    1.75
   3   2  -3   47.75    3.04
   3   2  -3   48.32    2.48
  -3   2   3   46.77    2.64
   3  -2  -3   51.28    3.18
   3  -2  -3   47.90    2.40
  -3  -2   3   49.91    2.55
  -3   2   3   48.97    3.06
  -3  -2   3   58.81    3.19
   2  -2  -3  675.82   25.28
  -2   2   3  673.49   24.76
   2   2  -3  693.05   24.93
  -2   2   3  663.66   25.25
  -2  -2   3  687.32   24.63
   2   2  -3  685.17   25.35
  -2  -2   3  666.61   25.23
   2  -2  -3  694.85   24.83
   1  -2  -3  485.81   18.32
  -1  -2   3  480.23   17.68
  -1   2   3  486.12   17.70
  -1  -2   3  501.44   18.36
   1   2  -3  490.80   18.19
   1  -2  -3  486.82   18.07
   1   2  -3  469.26   18.32
  -1   2   3  502.67   18.39
   0  -2   3  104.91    3.79
   0  -2   3   93.12    4.49
   0   2  -3   94.87    4.45
   0  -2  -3   96.28    3.81
   0  -2  -3  103.46    4.44
   0   2   3   97.63    4.49
   0  -2  -3  105.83    4.62
   0   2  -3   93.79    4.42
   1  -2   3 7311.74  255.64
  -1  -2  -3 7300.37  255.68
  -1   2  -3 7127.62  255.50
   1   2   3 7004.47  255.52
  -1   2  -3 7017.93  255.67
  -1  -2  -3 7323.94  255.69
  -1  -2  -3 7024.63  255.75
   1  -2   3 7277.17  255.67
   1  -2   3 7327.47  255.68
  -2  -2  -3    1.47    0.66
   2   2   3    0.51    0.88
  -2   2  -3    1.54    0.73
   2  -2   3    1.21    0.74
  -2   2  -3   -0.53    0.60
   2   2   3    1.23    0.75
  -2   2  -3    1.06    0.84
  -2  -2  -3    1.25    0.93
   3   2   3  626.69   22.54
  -3  -2  -3  617.56   22.77
   3  -2   3  628.93   22.92
  -3   2  -3  609.92   23.18
   3   2   3  602.37   23.20
  -3   2  -3  608.72   22.56
  -3   2  -3  602.97   23.09
  -3  -2  -3  619.78   23.24
  -4   2  -3  185.01    7.81
   4   2   3  170.69    7.87
  -4  -2  -3  183.22    7.99
  -4   2  -3  177.29    7.92
  -4  -2  -3  169.99    7.56
  -4   2  -3  183.79    7.23
   4   2   3  178.39    7.08
   4  -2   3  191.32    7.83
  -5   2  -3    8.00    1.16
  -5  -2  -3    8.00    1.51
  -5   2  -3    6.85    1.52
   5   2   3    7.14    0.91
   5  -2   3    9.86    1.64
   5   2   3    8.41    1.66
  -5  -2  -3    8.29    1.71
  -5   2  -3    6.75    1.33
  -6  -2  -3  327.62   14.38
   6   2   3  360.33   13.07
  -6   2  -3  348.24   14.48
   6  -2   3  340.57   14.33
   6   2   3  330.47   14.25
   6  -2   3  342.33   13.40
  -6  -2  -3  361.23   14.28
  -6   2  -3  372.59   14.15
   7   2   3  494.25   20.10
  -7   2  -3  498.03   19.74
  -7  -2  -3  528.58   20.54
   7   2   3  499.00   18.62
  -7  -2  -3  494.26   20.10
  -7   2  -3  496.14   20.32
   7  -2   3  501.06   19.13
   7  -2   3  543.23   20.46
  -8  -2  -3   50.98    4.17
   8  -2   3   50.96    4.20
   8  -2   3   45.21    3.11
  -8   2  -3   52.50    4.45
   8   2   3   59.56    4.38
  -8  -2  -3   58.49    4.50
   8   2   3   51.49    2.63
  -8   2  -3   52.42    3.55
  -9   2  -3  321.91   14.67
  -9  -2  -3  329.09   14.77
   9   2   3  336.29   14.43
  -9  -2  -3  344.06   14.72
  -9   2  -3  339.64   13.98
   9  -2   3  328.08   14.71
   9   2   3  321.38   12.54
   9  -2   3  345.24   13.42
  10  -2   3   10.18    1.89
 -10   2  -3    5.98    2.18
  10   2   3    4.56    2.01
 -10  -2  -3    7.86    2.49
 -10   2  -3   10.38    1.94
  10  -2   3    6.44    2.36
 -10  -2  -3   10.22    2.42
 -11   2  -3  109.30    6.07
 -11  -2  -3  103.51    7.01
  11   2   3  111.80    6.80
 -11   2  -3  109.74    6.97
 -11  -2  -3  104.12    6.78
  11  -2   3  106.98    7.09
  11  -2   3  107.00    5.80
 -12   2  -3   23.45    2.86
 -12  -2  -3   18.00    3.47
  12   2   3   18.33    3.38
 -12  -2  -3   17.15    3.70
  12  -2   3   17.02    3.57
 -12   2  -3   21.25    3.53
  13  -2   3   98.61    7.85
 -13  -2  -3   88.86    7.69
 -13  -2  -3  112.13    7.51
  13   2   3  107.29    7.12
 -13   2  -3  128.51    8.03
  14   2   3   43.82    5.07
  14  -2   3   51.58    6.10
 -14   2  -3   48.76    5.75
 -14  -2  -3   40.37    5.46
  14   2   3   49.19    5.88
 -15   2  -3   13.72    3.38
  15  -2   3   15.99    4.21
  15   2   3   11.99    3.53
  15   2   3    8.08    3.09
 -15  -2  -3   19.02    3.93
  16  -2   3   -3.68    2.38
  16   2   3    3.09    2.71
 -16   2  -3    5.47    2.73
 -16  -2  -3    5.25    2.81
 -17   2  -3    0.02    2.59
  17  -2   3   -0.42    3.20
  17   2   3   -0.53    2.59
 -17  -2  -3   -3.11    2.57
 -18   2  -3   18.09    4.59
 -18  -2  -3   21.98    4.81
  18  -2   3   17.23    5.29
  18   2   3   13.00    4.34
  19  -2   3   28.35    6.20
 -19  -2  -3   31.12    5.54
  19   2   3   27.54    5.88
 -19   2  -3   13.29    4.22
 -19   3   3   15.27    4.78
  19  -3  -3    6.64    3.98
 -19  -3   3   11.05    3.98
  19   3  -3   10.92    3.88
  18  -3  -3    2.38    2.97
 -18  -3   3   -1.22    2.56
  18   3  -3    0.97    2.81
 -18   3   3    2.74    3.95
 -17  -3   3    5.30    3.15
  17   3  -3    4.21    2.99
 -17   3   3    1.15    3.46
  17  -3  -3    2.55    2.87
 -16   3   3   19.77    4.74
  16  -3  -3   25.28    4.62
  16   3  -3   23.81    4.63
 -16  -3   3   27.79    4.84
  16   3  -3   23.58    4.26
 -15  -3   3   32.10    4.88
  15   3  -3   29.47    4.53
  15  -3  -3   28.06    4.88
  15   3  -3   25.94    4.42
 -15   3   3   26.13    4.72
  14  -3  -3   47.97    5.76
 -14  -3   3   60.20    6.29
 -14   3   3   50.86    5.93
  14   3  -3   51.51    5.47
  14   3  -3   47.48    5.58
 -14   3   3   60.89    5.10
 -13   3   3   16.24    3.65
 -13   3   3   19.50    3.11
  13   3  -3   18.99    3.49
 -13  -3   3   16.78    3.54
  13   3  -3   19.19    3.48
  13  -3  -3   15.13    3.65
 -12  -3   3   40.35    4.93
  12   3  -3   49.30    4.87
 -12   3   3   48.83    4.41
  12   3  -3   49.35    4.92
  12  -3  -3   39.56    4.80
 -12   3   3   49.17    5.25
 -11   3   3   31.68    3.59
  11   3  -3   29.49    3.96
 -11   3   3   31.74    4.22
 -11  -3   3   42.07    4.57
  11  -3  -3   35.36    4.27
  11   3  -3   31.44    4.01
 -10   3   3  354.40   15.20
 -10   3   3  326.31   14.41
 -10  -3   3  315.97   14.97
  10   3  -3  320.97   14.69
  10  -3  -3  348.56   13.05
  10  -3  -3  297.66   14.83
  10   3  -3  361.48   15.15
   9   3  -3    1.93    1.67
  -9  -3   3    0.73    1.50
  -9   3   3   -0.73    1.08
  -9   3   3    2.77    1.76
   9  -3  -3    4.01    1.01
  -9  -3   3    3.91    0.68
   9  -3  -3    5.41    2.07
  -8  -3   3   60.28    4.12
  -8   3   3   43.33    3.69
  -8  -3   3   41.64    2.26
   8  -3  -3   49.43    2.57
   8   3  -3   37.85    3.74
   8  -3  -3   54.77    4.36
  -8  -3   3   38.84    3.98
  -8   3   3   41.30    3.85
   7   3  -3  269.83   11.84
   7  -3  -3  250.31   11.89
  -7   3   3  281.56   11.80
  -7  -3   3  266.12   10.21
  -7  -3   3  259.72   11.91
  -7  -3   3  272.65   11.58
   7  -3  -3  278.89   10.34
  -7   3   3  266.41   11.66
   6   3  -3   13.42    2.29
  -6  -3   3   18.22    2.53
  -6   3   3   13.81    2.11
  -6   3   3   13.81    2.01
   6  -3  -3   16.66    2.41
  -6  -3   3   19.28    2.14
  -6  -3   3   14.79    1.27
   6  -3  -3   18.78    1.29
  -5   3   3   35.76    3.01
   5  -3  -3   38.91    2.04
   5  -3  -3   43.65    3.38
  -5  -3   3   37.98    2.74
  -5   3   3   38.62    2.97
  -5  -3   3   39.31    3.22
   5   3  -3   40.63    3.26
  -5  -3   3   42.60    2.25
  -4   3   3   85.01    4.15
   4  -3  -3   76.51    4.47
  -4  -3   3   73.88    4.41
   4  -3  -3   77.93    3.42
   4   3  -3   80.02    4.47
  -4   3   3   76.76    4.33
   4   3  -3   74.39    3.57
  -4  -3   3   83.92    3.95
  -3   3   3    0.27    0.77
   3  -3  -3    0.50    0.56
   3  -3  -3    0.73    0.88
   3   3  -3    0.62    0.59
   3   3  -3   -1.65    0.81
  -3  -3   3    0.85    1.08
  -3   3   3   -1.28    0.61
  -3  -3   3    0.15    0.66
  -2   3   3   80.02    3.68
  -2  -3   3   74.51    4.17
   2   3  -3   76.01    4.21
  -2  -3   3   81.50    3.51
  -2   3   3   78.56    4.23
   2  -3  -3   77.93    4.18
   2   3  -3   80.51    3.84
   2  -3  -3   84.11    3.68
  -1  -3   3  131.27    6.31
   1  -3  -3  149.13    6.00
   1  -3  -3  138.02    6.29
   1  -3  -3  151.00    5.73
  -1   3   3  130.80    6.26
  -1  -3   3  149.04    5.52
   1   3  -3  139.77    6.11
   1  -3  -3  140.15    5.69
   1   3  -3  138.24    6.35
   0   3  -3 2796.03   98.67
   0   3   3 2718.75   98.66
   0   3  -3 2717.64   98.70
   0  -3  -3 2817.26   98.18
   0  -3   3 2745.65   98.14
   0  -3  -3 2713.49   98.74
  -1  -3  -3  244.93   10.16
  -1  -3  -3  255.10    9.55
  -1   3  -3  253.19    9.89
   1  -3   3  253.27   10.22
   1   3   3  243.66   10.13
   1  -3   3  249.32    9.53
  -1   3  -3  250.16   10.20
   1   3   3  248.46    9.97
  -2   3  -3  232.82    9.39
  -2  -3  -3  246.11    9.44
   2   3   3  242.81   10.02
   2  -3   3  237.83    9.98
  -2  -3  -3  236.63    9.96
   2   3   3  242.97    9.56
   2  -3   3  255.23   10.10
  -2   3  -3  242.93   10.01
   2  -3   3  240.84    9.47
   3   3   3  198.79    8.89
  -3  -3  -3  208.90    8.44
  -3   3  -3  202.88    8.09
   3  -3   3  208.80    8.51
  -3   3  -3  218.77    8.94
  -3   3  -3  199.83    8.84
   3   3   3  212.57    8.22
  -3  -3  -3  200.74    8.85
  -4  -3  -3  192.79    8.45
  -4  -3  -3  182.03    7.92
  -4   3  -3  191.75    8.42
  -4   3  -3  185.32    8.27
   4  -3   3  182.12    8.08
  -4   3  -3  188.92    7.42
   4   3   3  188.13    7.40
   4   3   3  182.24    8.37
  -5  -3  -3   56.44    3.53
  -5   3  -3   57.88    2.93
   5   3   3   62.03    2.83
  -5   3  -3   68.73    4.11
  -5  -3  -3   52.40    3.69
  -5   3  -3   63.92    3.76
   5  -3   3   60.36    3.72
   5   3   3   53.61    3.75
  -6   3  -3   -0.32    0.75
   6   3   3    0.58    0.57
  -6  -3  -3   -1.38    0.93
  -6   3  -3   -0.48    0.79
  -6   3  -3    0.82    1.19
   6   3   3    0.30    1.24
  -6  -3  -3    1.95    1.16
   6  -3   3   -0.19    1.07
  -7   3  -3   79.47    4.75
  -7   3  -3   78.98    5.18
   7   3   3   86.19    5.43
   7  -3   3   76.09    3.86
  -7  -3  -3   80.97    4.93
  -7  -3  -3   82.48    5.20
   7   3   3   83.64    3.45
   7  -3   3   86.39    5.16
   8  -3   3  394.57   15.16
   8   3   3  394.55   16.68
  -8  -3  -3  394.88   16.89
  -8   3  -3  392.82   16.82
  -8  -3  -3  399.49   16.62
  -8   3  -3  421.40   16.51
   8  -3   3  373.64   16.62
   9  -3   3    2.67    1.29
  -9  -3  -3    2.14    1.58
  -9   3  -3    3.07    1.36
  -9  -3  -3    3.01    1.82
   9   3   3    3.47    1.91
  -9   3  -3    3.29    1.85
   9  -3   3    2.64    1.72
 -10  -3  -3    1.56    1.56
  10  -3   3    2.63    1.40
  10   3   3    0.14    1.89
  10  -3   3    2.37    1.80
 -10   3  -3    1.40    1.25
 -10  -3  -3    2.04    1.87
 -10   3  -3   -2.00    1.24
 -11   3  -3   21.98    3.49
 -11   3  -3   18.49    2.90
  11  -3   3   19.09    3.59
  11   3   3   22.94    3.73
 -11  -3  -3   18.32    3.42
 -11  -3  -3   27.40    3.74
 -12  -3  -3  245.10   12.41
 -12   3  -3  265.73   12.87
 -12   3  -3  244.17   11.62
  12  -3   3  221.23   12.41
 -12  -3  -3  251.50   12.73
  12   3   3  241.07   12.07
  13   3   3    8.96    3.32
 -13  -3  -3   14.46    3.41
 -13  -3  -3   21.46    3.98
 -13   3  -3   12.92    3.26
 -13   3  -3   18.67    3.02
  13  -3   3   12.43    3.53
  14  -3   3   18.96    4.27
 -14  -3  -3   18.62    3.63
 -14   3  -3   12.89    3.45
  14   3   3   18.12    3.82
 -14  -3  -3    8.27    3.51
  15  -3   3    3.39    3.27
  15   3   3    1.71    2.56
 -15  -3  -3    2.98    2.29
 -15   3  -3    5.26    2.69
  15   3   3    1.95    2.70
 -16  -3  -3   25.67    4.59
 -16   3  -3   19.71    4.23
  16   3   3   26.04    4.56
  16   3   3   23.53    4.87
  16  -3   3   19.65    4.88
 -17  -3  -3    0.25    2.55
  17  -3   3    0.00    3.35
 -17   3  -3   -1.80    2.66
  17   3   3   -1.00    2.67
  18  -3   3   24.96    5.59
 -18   3  -3   31.35    5.59
  18   3   3   23.53    5.26
 -18  -3  -3   27.57    5.35
  19  -4  -3    3.42    3.76
 -19  -4   3    1.81    3.52
  19   4  -3   -0.86    3.05
 -19   4   3    4.50    3.79
 -18  -4   3    7.26    3.64
  18   4  -3    2.36    2.92
 -18   4   3    9.03    4.39
  18  -4  -3    8.81    4.38
 -17   4   3    7.71    3.94
  17  -4  -3    3.58    3.35
  17   4  -3    0.57    3.01
 -17  -4   3    7.63    3.11
  17   4  -3    2.20    2.52
 -16  -4   3   67.04    7.29
  16   4  -3   53.44    6.19
  16  -4  -3   68.76    7.56
 -16   4   3   56.17    6.93
  16   4  -3   49.80    6.15
  15  -4  -3    8.43    3.75
  15   4  -3    7.37    3.13
 -15  -4   3   13.42    3.45
  15   4  -3    6.34    2.85
 -15   4   3   10.73    3.79
  14   4  -3   42.10    5.23
 -14   4   3   44.62    4.65
 -14  -4   3   51.97    6.02
  14  -4  -3   34.23    5.24
 -14   4   3   44.43    5.81
  14   4  -3   41.47    5.20
  13  -4  -3   39.97    5.30
 -13   4   3   44.69    4.49
 -13   4   3   42.87    5.19
  13   4  -3   30.88    4.66
 -13  -4   3   38.04    5.04
  13   4  -3   39.52    4.82
  12  -4  -3   16.36    3.59
 -12   4   3   12.65    2.69
  12   4  -3   12.79    3.12
 -12   4   3   18.55    3.44
  12   4  -3   11.00    2.79
 -12  -4   3   21.49    3.60
  11   4  -3   -0.56    1.99
 -11   4   3    5.12    1.72
 -11  -4   3    2.16    1.90
  11  -4  -3    5.15    2.45
 -11   4   3    2.76    2.03
 -10  -4   3   11.85    2.59
 -10  -4   3   14.98    2.72
 -10   4   3    9.53    2.27
 -10   4   3   16.62    3.07
  10  -4  -3   12.16    2.91
  10   4  -3   12.57    2.68
   9  -4  -3    4.44    2.18
  -9  -4   3    2.80    1.80
  -9  -4   3    3.71    1.63
  -9   4   3    4.37    1.64
   9   4  -3    2.46    1.80
  -9   4   3    6.90    2.14
   8   4  -3  320.50   13.49
  -8  -4   3  298.87   13.43
  -8   4   3  306.77   13.15
  -8  -4   3  271.10   12.67
   8  -4  -3  297.19   13.46
  -8   4   3  306.46   13.16
   8  -4  -3  285.45   10.95
   7  -4  -3   55.79    4.48
  -7  -4   3   59.90    4.55
  -7  -4   3   54.26    2.70
  -7   4   3   65.31    4.32
  -7  -4   3   55.06    3.90
   7  -4  -3   54.89    2.45
  -7   4   3   48.28    4.07
   7   4  -3   58.29    4.59
   6  -4  -3  321.29   13.64
  -6   4   3  307.39   13.37
  -6  -4   3  301.16   13.41
  -6   4   3  303.74   13.06
   6  -4  -3  311.70   11.57
  -6  -4   3  309.57   11.91
  -6  -4   3  336.44   13.02
   6   4  -3  316.89   13.53
   5  -4  -3   40.76    1.97
  -5   4   3   38.56    3.07
   5  -4  -3   37.62    3.35
  -5  -4   3   32.64    2.71
   5   4  -3   38.13    2.22
  -5   4   3   35.92    3.22
  -5  -4   3   44.10    3.52
   5   4  -3   34.61    3.29
  -4   4   3  322.70   12.82
  -4  -4   3  329.93   13.35
   4   4  -3  321.22   13.35
   4  -4  -3  308.78   11.94
   4   4  -3  329.76   12.35
  -4  -4   3  310.17   12.52
  -4   4   3  313.88   13.23
   4  -4  -3  317.87   13.34
  -3  -4   3  293.75   11.35
   3   4  -3  299.10   11.46
   3  -4  -3  296.99   12.17
   3   4  -3  299.57   12.24
  -3  -4   3  284.29   12.05
  -3   4   3  271.30   12.04
  -3   4   3  290.83   11.58
  -2   4   3  438.10   16.84
  -2   4   3  443.09   17.59
   2   4  -3  458.52   17.64
   2  -4  -3  439.59   17.51
  -2  -4   3  441.50   17.54
   2   4  -3  461.46   17.16
  -2  -4   3  453.30   16.71
   1   4  -3   84.15    4.34
  -1  -4   3   85.53    4.65
   1  -4  -3   89.27    4.06
   1  -4  -3   84.44    4.54
  -1   4   3   80.29    4.50
  -1   4   3   83.98    4.19
  -1  -4   3   93.20    3.87
   1   4  -3   97.28    4.74
   0   4  -3  872.36   32.81
   0  -4   3  889.28   32.08
   0   4  -3  890.04   32.77
   0   4   3  878.36   32.69
   0  -4  -3  920.06   32.25
   0  -4  -3  892.98   32.93
   0   4   3  852.92   32.75
   0  -4   3  879.89   32.92
  -1   4  -3   96.02    4.75
  -1  -4  -3   83.35    4.61
   1   4   3   91.03    4.49
   1  -4   3   80.22    3.99
   1   4   3   91.88    4.64
  -1  -4  -3  102.25    4.23
  -1   4  -3   85.46    4.35
   1  -4   3   91.27    4.72
   2  -4   3   54.24    2.96
   2   4   3   51.71    3.44
   2   4   3   50.78    3.00
  -2  -4  -3   59.55    3.50
   2  -4   3   52.76    3.42
   2  -4   3   46.93    3.30
  -2   4  -3   46.94    3.30
  -2   4  -3   53.34    2.93
  -2  -4  -3   54.94    2.97
   3  -4   3   86.58    5.02
   3  -4   3  100.24    5.24
  -3  -4  -3   96.27    5.12
   3   4   3   98.32    5.20
  -3   4  -3   94.33    4.26
  -3  -4  -3  100.78    4.67
   3  -4   3   92.19    4.65
  -3   4  -3   89.07    5.03
   3   4   3  101.24    4.49
   4  -4   3  438.11   17.14
  -4  -4  -3  437.36   17.06
  -4   4  -3  438.17   17.63
   4   4   3  415.77   17.57
   4   4   3  446.71   16.51
  -4  -4  -3  458.13   17.67
  -4   4  -3  430.51   17.53
  -4   4  -3  442.88   16.35
  -5  -4  -3   39.10    3.05
  -5   4  -3   35.24    2.14
   5   4   3   31.27    3.25
  -5  -4  -3   47.17    3.54
  -5   4  -3   37.25    3.42
  -5   4  -3   39.10    3.31
   5  -4   3   41.29    3.12
   5   4   3   37.43    2.19
  -6  -4  -3  629.14   24.84
   6   4   3  694.72   25.55
  -6  -4  -3  633.93   25.26
   6  -4   3  616.53   24.88
   6   4   3  641.97   23.44
  -6   4  -3  634.34   23.52
  -6   4  -3  645.87   25.34
  -6   4  -3  658.06   25.21
   7   4   3   95.44    5.92
  -7   4  -3   94.58    5.44
  -7   4  -3   87.52    5.53
  -7  -4  -3   86.87    5.28
  -7  -4  -3   88.24    5.52
   7  -4   3   94.34    4.04
   7  -4   3   78.21    5.18
   8  -4   3    8.97    1.24
   8   4   3   10.64    2.46
  -8  -4  -3    8.86    2.16
   8  -4   3    8.06    2.05
  -8   4  -3    7.35    1.78
  -8  -4  -3    8.20    2.22
  -8   4  -3    7.83    2.27
  -9   4  -3    4.17    1.96
   9  -4   3    2.86    1.61
  -9  -4  -3    1.58    1.65
  -9  -4  -3    3.18    1.80
   9   4   3    3.85    2.02
  -9   4  -3    4.85    1.70
 -10  -4  -3   14.88    3.19
 -10   4  -3   18.65    3.22
 -10   4  -3   17.82    2.87
  10   4   3   13.24    3.07
  10  -4   3   25.15    3.69
 -10  -4  -3   15.80    2.95
 -11  -4  -3    4.14    2.08
  11   4   3    2.76    2.35
 -11  -4  -3    3.41    2.33
 -11   4  -3    3.41    1.81
  11  -4   3    3.14    2.27
 -11   4  -3    2.59    1.92
 -12   4  -3   16.93    3.72
 -12  -4  -3   23.55    3.81
  12   4   3   19.33    3.96
 -12   4  -3   25.07    3.56
  12  -4   3   26.24    4.12
 -12  -4  -3   24.38    4.13
 -13   4  -3    7.14    2.55
 -13  -4  -3    7.92    2.55
  13   4   3    7.76    3.11
 -13  -4  -3   13.28    3.34
 -13   4  -3    9.90    2.42
  13  -4   3    9.78    3.44
 -14   4  -3   65.34    6.77
 -14  -4  -3   69.01    6.87
  14   4   3   63.13    6.39
 -14   4  -3   65.24    5.64
  14  -4   3   64.80    6.81
 -14  -4  -3   62.02    6.72
 -15   4  -3    1.07    2.25
 -15  -4  -3    4.45    2.44
  15  -4   3    2.39    3.12
 -15  -4  -3   -1.45    3.09
  15   4   3   -1.07    2.53
 -16  -4  -3    7.67    3.19
  16  -4   3    5.65    3.65
 -16   4  -3   15.63    3.96
  16   4   3   11.74    3.62
  16   4   3    9.82    3.83
 -17   4  -3   13.54    3.80
 -17  -4  -3    9.90    3.84
  17   4   3    5.55    3.54
  17  -4   3    4.82    4.02
  17   4   3    5.67    3.31
  18   4   3   17.78    4.55
 -18  -4  -3   26.35    5.00
 -18   4  -3   29.30    5.45
  18  -4   3   23.07    5.93
  18  -5  -3    5.27    4.03
 -18   5   3   10.73    4.47
  18   5  -3    3.72    3.00
 -18  -5   3    6.15    3.26
  18   5  -3    3.80    3.39
 -17  -5   3    5.69    3.33
  17  -5  -3    5.05    3.50
  17   5  -3    0.63    2.57
  17   5  -3   -0.29    3.07
 -17   5   3    0.51    3.18
  16  -5  -3   -1.06    2.98
  16   5  -3    1.48    2.48
 -16  -5   3   -3.20    2.35
 -16   5   3    2.27    3.15
  16   5  -3    3.29    2.87
  15   5  -3   10.28    3.16
 -15   5   3    9.88    2.65
  15  -5  -3    8.47    3.51
 -15   5   3    8.81    3.44
 -15  -5   3    5.51    3.00
  15   5  -3    6.85    3.20
 -14   5   3    2.78    2.84
  14   5  -3   -1.71    2.00
 -14   5   3    5.45    2.20
  14  -5  -3    1.94    2.66
  14   5  -3    3.12    2.80
 -14  -5   3    3.07    2.13
  13  -5  -3    0.92    2.52
 -13  -5   3    3.93    2.11
  13   5  -3   -3.59    2.05
  13   5  -3    1.59    1.96
 -13   5   3   -2.18    1.91
 -13   5   3   -1.08    1.38
  12   5  -3   63.58    6.02
  12  -5  -3   61.92    6.10
 -12  -5   3   69.10    6.31
 -12   5   3   68.94    5.73
 -12   5   3   65.50    6.09
 -11   5   3    7.26    2.32
  11   5  -3    8.30    2.88
 -11  -5   3   11.30    2.88
 -11   5   3   11.64    2.79
 -11  -5   3    6.28    2.62
  11  -5  -3    6.95    2.73
 -10   5   3   -0.42    1.38
 -10   5   3   -1.03    1.61
 -10  -5   3    0.02    1.49
  10   5  -3   -0.66    1.79
 -10  -5   3    0.00    1.64
  10  -5  -3   -0.70    1.73
  -9  -5   3   31.32    3.45
   9  -5  -3   25.62    3.77
   9   5  -3   21.10    3.46
  -9  -5   3   22.55    3.54
  -9   5   3   31.14    3.71
  -9   5   3   31.43    3.84
  -8  -5   3  212.52    9.80
  -8  -5   3  204.69   10.29
  -8   5   3  201.63   10.07
  -8  -5   3  206.22    7.92
   8  -5  -3  190.18   10.25
  -8   5   3  225.01   10.18
   8   5  -3  202.82   10.27
  -7  -5   3    0.85    0.76
  -7  -5   3   -0.73    1.29
   7   5  -3   -1.67    1.39
  -7   5   3   -0.76    1.26
  -7  -5   3    1.04    1.09
   7  -5  -3    1.50    1.46
  -7   5   3    1.54    1.30
  -6  -5   3    0.14    1.37
   6   5  -3   -0.55    0.69
  -6   5   3    0.65    1.17
   6  -5  -3    2.55    1.51
  -6   5   3    0.20    1.28
   6   5  -3   -0.67    1.38
  -6  -5   3   -0.75    1.08
  -5   5   3    0.39    0.97
  -5   5   3    0.76    0.67
   5   5  -3    0.24    1.31
  -5  -5   3   -0.26    1.24
   5   5  -3    0.58    0.76
  -5   5   3    2.44    1.31
  -5  -5   3    2.48    1.26
   5  -5  -3    2.31    1.41
  -4   5   3  793.37   30.18
  -4  -5   3  775.97   29.24
  -4  -5   3  774.71   30.08
   4   5  -3  780.27   30.17
   4   5  -3  796.54   29.09
  -4   5   3  798.52   28.66
   4  -5  -3  764.14   30.08
  -4   5   3  793.61   29.56
  -3  -5   3   -0.65    1.20
   3  -5  -3   -0.82    0.86
  -3   5   3   -1.87    0.80
   3   5  -3   -0.42    0.65
  -3  -5   3    1.57    0.87
   3   5  -3   -0.20    1.11
  -3   5   3    0.40    0.82
  -3   5   3   -0.60    0.96
   2  -5  -3   58.76    3.90
  -2   5   3   68.46    4.11
   2  -5  -3   64.51    3.52
  -2  -5   3   61.80    3.96
   2   5  -3   56.40    3.48
  -2   5   3   63.62    3.36
   2   5  -3   59.83    3.96
   2  -5  -3   56.38    3.38
  -2  -5   3   58.59    3.19
   1  -5  -3  282.08   11.55
  -1  -5   3  280.74   10.64
   1  -5  -3  267.13   10.83
  -1   5   3  271.39   11.01
  -1  -5   3  258.34   11.49
  -1   5   3  266.79   11.45
   1   5  -3  274.58   11.44
   1   5  -3  272.30   11.25
   0   5   3 2447.09   87.45
   0   5   3 2431.15   87.60
   0   5  -3 2431.61   87.65
   0  -5   3 2372.78   87.69
   0   5  -3 2402.24   87.50
   0  -5  -3 2390.52   87.66
   0  -5   3 2443.38   86.85
   0  -5  -3 2469.67   87.03
  -1  -5  -3   22.58    2.00
  -1   5  -3   22.50    2.16
   1   5   3   18.06    2.11
   1   5   3   23.78    2.41
  -1  -5  -3   20.64    2.31
   1  -5   3   25.35    1.89
  -1   5  -3   20.70    2.35
   1  -5   3   20.02    2.49
   2  -5   3   17.88    2.41
  -2  -5  -3   17.26    2.20
   2   5   3   19.45    1.96
  -2  -5  -3   22.06    2.00
   2  -5   3   15.04    2.30
  -2   5  -3   14.68    1.71
  -2   5  -3   14.87    2.10
   2   5   3   14.77    2.16
   2  -5   3   14.78    1.66
  -3   5  -3    3.51    0.98
   3  -5   3    3.06    1.14
   3   5   3    3.72    1.10
  -3   5  -3    3.12    1.33
   3   5   3    4.26    1.54
   3  -5   3    2.69    1.38
  -3  -5  -3    4.33    1.25
  -3  -5  -3    3.21    1.27
   3  -5   3    4.04    1.50
   4  -5   3   89.57    5.30
   4  -5   3   73.15    4.93
  -4  -5  -3   85.03    4.62
   4   5   3   86.16    4.20
  -4   5  -3   93.65    5.19
  -4   5  -3   84.25    3.90
   4   5   3   80.76    5.05
  -4  -5  -3   88.04    5.07
   4  -5   3   82.70    4.67
  -5  -5  -3    2.24    1.38
   5   5   3   -0.06    1.38
  -5   5  -3    1.11    0.78
  -5  -5  -3    1.74    1.32
   5  -5   3    2.78    1.34
   5   5   3    3.35    0.93
  -5   5  -3    1.66    1.58
  -5   5  -3    2.12    1.30
  -6  -5  -3  131.15    6.64
  -6   5  -3  128.27    6.96
   6   5   3  127.34    7.10
  -6   5  -3  121.88    5.17
   6   5   3  125.66    5.33
  -6   5  -3  132.67    7.17
   6  -5   3  124.81    6.66
  -6  -5  -3  130.38    6.91
  -7   5  -3   43.97    4.43
   7  -5   3   48.62    2.43
  -7   5  -3   50.17    4.37
   7   5   3   51.89    2.46
  -7  -5  -3   56.58    4.24
   7   5   3   53.92    4.77
  -7  -5  -3   53.14    4.50
   7  -5   3   57.71    4.31
   8  -5   3  133.83    7.71
  -8   5  -3  153.57    7.96
  -8   5  -3  159.95    8.45
  -8  -5  -3  136.64    7.65
  -8  -5  -3  144.59    8.04
   8   5   3  143.12    8.11
  -9   5  -3   11.87    2.77
  -9  -5  -3    8.63    2.23
   9   5   3    8.34    2.53
  -9  -5  -3   11.94    2.84
  -9   5  -3   11.64    2.40
   9  -5   3   11.11    2.57
  10  -5   3   71.56    5.66
 -10   5  -3   73.46    5.63
  10   5   3   61.93    5.73
 -10   5  -3   67.28    5.97
 -10  -5  -3   71.70    5.95
 -10  -5  -3   58.02    5.32
  11  -5   3    7.78    2.77
  11   5   3   15.81    3.35
 -11   5  -3    7.76    2.22
 -11   5  -3    7.34    2.65
 -11  -5  -3   10.35    3.06
 -11  -5  -3    9.86    2.53
  12  -5   3  119.27    8.02
 -12  -5  -3  114.46    8.10
 -12   5  -3  119.12    7.48
 -12   5  -3  115.80    8.20
  12   5   3  119.61    7.96
 -12  -5  -3  115.42    7.56
 -13  -5  -3    2.96    2.48
  13  -5   3    2.13    2.67
 -13  -5  -3    0.24    2.07
  13   5   3    4.16    2.64
 -13   5  -3    3.93    1.98
 -13   5  -3   -1.08    2.36
 -14  -5  -3   24.30    4.70
 -14   5  -3   34.22    4.50
 -14  -5  -3   40.14    5.27
  14  -5   3   26.57    4.93
  14   5   3   17.76    4.30
 -14   5  -3   30.69    4.93
 -15  -5  -3    2.30    3.15
  15  -5   3    6.08    3.42
  15   5   3    0.57    2.90
 -15   5  -3    2.95    3.06
 -15  -5  -3    6.59    2.89
 -16   5  -3    8.16    3.89
 -16  -5  -3    3.20    2.75
  16   5   3   -0.24    2.80
 -16  -5  -3    3.99    3.42
  16  -5   3    5.78    3.40
  17  -5   3   14.30    4.89
  17   5   3    6.33    3.78
 -17  -5  -3   10.67    3.72
  17   5   3   10.17    3.81
 -17   5  -3    9.38    4.31
 -18   5  -3   17.66    4.52
  18  -5   3   14.97    5.20
  18   5   3   17.14    4.43
  18   5   3   16.03    4.58
 -18  -5  -3   13.99    4.30
 -18   6   3    1.64    3.81
  18   6  -3    6.91    3.36
 -18  -6   3    3.80    3.30
  18  -6  -3   -0.39    3.94
  18   6  -3    5.46    4.16
  17   6  -3   -2.60    2.93
 -17  -6   3    8.00    3.27
  17   6  -3    2.64    2.81
 -17   6   3    0.54    3.52
  17  -6  -3   -2.66    3.44
  16   6  -3   15.49    4.21
 -16   6   3   19.69    4.55
  16   6  -3   20.92    4.40
 -16  -6   3   21.01    4.57
  16  -6  -3   26.36    5.36
  15  -6  -3    6.33    4.01
 -15  -6   3    5.96    3.01
  15   6  -3    4.13    3.12
 -15   6   3    7.79    2.84
 -15   6   3    6.37    3.29
  15   6  -3    9.98    3.15
  14   6  -3   54.30    6.32
 -14   6   3   54.97    6.25
 -14   6   3   49.92    5.59
 -14  -6   3   59.17    6.48
  14   6  -3   39.98    5.45
  14  -6  -3   57.21    6.78
  13   6  -3    8.50    3.28
 -13  -6   3    5.79    2.62
 -13  -6   3    6.43    2.92
 -13   6   3    8.18    3.22
  13  -6  -3   12.87    3.51
 -13   6   3    5.35    2.38
  12   6  -3    2.18    2.34
 -12  -6   3    1.51    1.93
 -12   6   3    3.89    2.67
 -12  -6   3    1.39    2.23
  12  -6  -3    2.67    2.69
 -12   6   3    6.94    2.25
 -11  -6   3   15.98    3.32
  11   6  -3   17.77    3.59
 -11   6   3   19.57    3.50
  11  -6  -3   16.94    3.61
 -11   6   3   13.20    2.79
 -11  -6   3   19.93    3.38
  10   6  -3    7.13    2.66
 -10   6   3    6.15    2.47
 -10   6   3    7.41    2.21
 -10  -6   3    8.96    2.33
 -10  -6   3    6.97    2.36
  10  -6  -3    4.98    2.54
  -9   6   3   13.67    2.82
  -9  -6   3   19.71    3.24
   9   6  -3   18.45    3.42
  -9  -6   3   20.77    3.04
   9  -6  -3   16.73    3.27
  -9   6   3   15.91    2.97
   8   6  -3   14.03    3.01
  -8   6   3   21.26    3.21
   8  -6  -3   19.16    3.35
  -8  -6   3   17.94    2.68
  -8  -6   3   16.62    2.99
  -8   6   3   18.53    3.02
  -7   6   3   92.00    5.84
   7  -6  -3   99.60    6.17
   7   6  -3   90.60    4.11
  -7   6   3   84.06    5.42
   7   6  -3   79.67    6.02
  -7  -6   3   79.79    5.02
  -7  -6   3   73.84    5.77
   6   6  -3  446.42   17.14
  -6   6   3  452.23   18.39
  -6  -6   3  446.81   18.82
  -6  -6   3  451.95   18.02
  -6   6   3  448.08   18.91
   6  -6  -3  449.57   18.94
   6   6  -3  455.83   19.02
  -5  -6   3  132.16    6.46
   5   6  -3  136.24    7.31
   5  -6  -3  126.48    7.12
   5   6  -3  135.38    6.05
  -5   6   3  133.72    6.75
  -5   6   3  134.57    5.53
  -5   6   3  118.48    7.00
  -5  -6   3  139.49    7.38
   4   6  -3   19.38    2.86
   4   6  -3   23.14    2.20
  -4   6   3   23.02    1.88
  -4  -6   3   27.32    2.38
   4  -6  -3   24.88    2.96
  -4  -6   3   25.49    3.11
  -4   6   3   23.19    2.63
  -4   6   3   24.43    3.00
   3  -6  -3   20.68    2.36
   3   6  -3   17.58    2.62
  -3   6   3   24.59    2.03
   3   6  -3   21.13    2.22
  -3  -6   3   18.56    2.68
  -3   6   3   24.73    2.93
  -3  -6   3   21.23    2.03
   3  -6  -3   21.51    2.67
   3  -6  -3   19.80    2.35
   2  -6  -3  296.41   11.92
   2   6  -3  302.49   12.12
  -2   6   3  275.96   12.47
  -2  -6   3  311.38   12.73
   2  -6  -3  283.59   12.44
  -2  -6   3  273.88   11.54
   2   6  -3  291.70   12.51
  -2   6   3  290.29   11.73
  -1  -6   3 1395.24   51.51
  -1   6   3 1389.02   51.46
   1   6  -3 1424.58   51.42
  -1  -6   3 1375.84   50.47
   1  -6  -3 1379.09   51.41
   1   6  -3 1396.35   51.22
  -1   6   3 1371.08   50.88
   1  -6  -3 1394.04   50.73
   0  -6   3   19.22    1.80
   0   6  -3   15.01    2.18
   0  -6   3   15.50    2.33
   0   6   3   11.91    1.99
   0   6   3   13.47    2.13
   0   6  -3   16.74    2.28
   0  -6  -3   19.16    2.44
   0  -6  -3   16.03    1.93
  -1   6  -3  197.09    8.98
  -1  -6  -3  188.37    8.28
  -1   6  -3  188.63    8.46
   1  -6   3  205.27    9.08
   1  -6   3  197.36    8.19
  -1  -6  -3  194.90    8.90
   1   6   3  167.53    8.54
   1   6   3  196.99    8.68
  -2   6  -3   17.72    2.01
   2   6   3   20.40    2.20
   2  -6   3   15.60    2.59
   2  -6   3   15.40    1.90
  -2  -6  -3   19.10    2.15
   2   6   3   18.50    2.55
  -2  -6  -3   17.18    2.39
  -2   6  -3   18.54    2.46
   3   6   3  795.22   29.30
  -3   6  -3  775.97   28.93
   3   6   3  779.92   30.09
  -3   6  -3  768.41   30.15
  -3  -6  -3  766.76   29.36
   3  -6   3  765.03   30.13
  -3  -6  -3  793.44   30.06
   3  -6   3  797.55   30.24
   3  -6   3  778.38   29.36
   4  -6   3  506.49   20.51
  -4   6  -3  503.84   20.50
  -4  -6  -3  502.70   20.32
   4   6   3  537.28   20.65
  -4   6  -3  483.70   18.83
   4  -6   3  518.26   19.87
  -4  -6  -3  490.96   19.72
   4   6   3  504.42   19.28
   4  -6   3  484.20   20.40
   5  -6   3    1.76    1.55
   5   6   3    0.42    1.70
  -5  -6  -3   -0.11    1.29
  -5  -6  -3    1.39    1.42
  -5   6  -3    1.12    1.27
   5  -6   3   -0.63    1.34
   5  -6   3    0.12    1.25
  -5   6  -3    1.16    0.84
   5   6   3    0.15    0.90
   6  -6   3  137.82    7.63
  -6  -6  -3  147.56    7.99
  -6  -6  -3  147.39    7.60
   6   6   3  154.03    6.46
  -6   6  -3  152.78    8.12
   6   6   3  154.02    8.31
  -6   6  -3  151.24    6.06
  -6   6  -3  164.31    8.36
  -7  -6  -3  161.09    8.27
  -7  -6  -3  142.56    8.37
  -7   6  -3  173.30    8.80
   7  -6   3  166.40    8.43
   7   6   3  158.67    8.79
  -7   6  -3  173.60    8.94
  -8   6  -3   26.57    3.67
   8   6   3   22.36    3.56
   8  -6   3   23.31    3.34
  -8  -6  -3   19.26    3.24
  -8   6  -3   27.69    3.91
  -8  -6  -3   29.94    3.58
  -9   6  -3    2.33    2.29
  -9  -6  -3    0.66    1.82
  -9   6  -3    0.03    1.37
   9   6   3   -0.13    1.96
   9  -6   3   -0.05    1.72
  -9  -6  -3    0.83    1.73
 -10   6  -3   -0.57    1.79
  10   6   3   -0.49    2.13
  10  -6   3    3.29    2.34
 -10   6  -3    0.41    1.38
 -10  -6  -3   -3.39    1.82
 -10  -6  -3    1.93    1.85
  11  -6   3   25.03    4.04
 -11   6  -3   23.36    3.56
 -11   6  -3   15.08    3.45
 -11  -6  -3   16.15    3.47
  11   6   3   13.47    3.43
 -11  -6  -3   19.48    3.33
  12  -6   3    8.77    3.17
 -12   6  -3   14.69    2.91
  12   6   3    5.65    3.11
 -12  -6  -3   10.30    2.70
 -12  -6  -3    9.55    3.23
 -12   6  -3    6.64    2.87
 -13   6  -3    1.58    2.10
  13   6   3    3.39    2.94
 -13   6  -3    0.40    2.74
  13  -6   3    6.71    3.25
 -13  -6  -3    0.22    2.02
 -13  -6  -3    4.15    2.61
 -14  -6  -3   48.14    6.46
 -14   6  -3   60.95    6.06
 -14   6  -3   35.12    5.82
 -14  -6  -3   53.22    6.21
  14   6   3   39.88    5.83
  14  -6   3   60.68    6.62
 -15  -6  -3   -0.98    2.19
  15  -6   3    3.76    3.55
 -15  -6  -3   -2.16    2.99
 -15   6  -3   10.95    3.80
 -15   6  -3    2.23    2.10
  15   6   3    1.11    3.33
 -16   6  -3    4.72    3.79
  16  -6   3    0.78    3.33
 -16  -6  -3    0.38    3.43
 -16  -6  -3    4.17    2.92
  16   6   3   -1.52    3.10
 -17   6  -3    2.73    3.55
 -17  -6  -3    8.10    3.14
  17  -6   3   10.41    4.58
  17   6   3    1.70    3.32
 -17  -6  -3    7.82    4.23
  17  -7  -3    3.20    3.80
  17   7  -3    3.80    3.26
 -17   7   3    3.59    3.75
 -17  -7   3    0.93    2.83
  17   7  -3    8.90    3.88
  16  -7  -3    6.94    4.25
  16   7  -3    7.87    3.07
  16   7  -3    7.39    3.68
 -16  -7   3   17.07    4.09
 -16   7   3    9.99    3.90
 -16   7   3   -0.10    2.64
  15   7  -3   23.12    4.86
  15  -7  -3   28.13    5.38
 -15   7   3   43.39    5.64
  15   7  -3   28.05    4.94
 -15  -7   3   38.22    5.57
 -15   7   3   27.67    5.23
 -14   7   3   11.35    3.35
  14   7  -3   20.16    4.54
  14  -7  -3   13.88    4.32
 -14   7   3   15.76    4.08
 -14  -7   3   21.89    4.04
 -13   7   3   10.07    2.97
  13   7  -3    5.31    3.06
 -13   7   3   13.73    3.88
 -13  -7   3   16.16    3.81
  13  -7  -3   23.38    4.71
 -13  -7   3   11.94    3.15
  12  -7  -3   56.28    6.23
 -12   7   3   44.90    5.38
  12   7  -3   43.05    5.67
 -12  -7   3   50.17    5.77
 -12   7   3   43.70    5.38
 -12  -7   3   41.58    5.02
 -11   7   3   14.55    3.03
 -11   7   3   10.21    2.82
 -11  -7   3    4.60    2.58
 -11  -7   3    7.31    2.61
  11   7  -3    1.48    2.43
  11  -7  -3    9.49    3.24
 -10   7   3  111.91    7.26
  10   7  -3   94.06    7.54
 -10  -7   3  108.92    6.95
 -10  -7   3  113.20    7.48
 -10   7   3  103.87    7.06
  10  -7  -3  118.08    7.85
   9  -7  -3    9.80    3.04
  -9  -7   3   12.62    2.59
  -9   7   3   14.78    3.15
  -9   7   3    8.80    2.41
  -9  -7   3   15.81    3.32
   9   7  -3   16.22    3.41
  -8  -7   3    3.42    1.90
  -8   7   3    5.56    2.17
   8  -7  -3    9.46    2.91
  -8  -7   3    7.03    2.41
   8   7  -3    3.44    2.32
  -8   7   3    6.22    2.02
  -7   7   3   63.51    5.04
   7   7  -3   66.79    3.63
   7   7  -3   61.05    5.48
  -7   7   3   68.46    5.57
  -7  -7   3   65.92    4.46
  -7  -7   3   58.72    5.34
   7  -7  -3   79.00    5.88
  -6  -7   3    3.27    1.46
  -6   7   3    4.41    1.85
   6   7  -3    5.26    1.28
  -6   7   3    3.96    1.89
   6  -7  -3   10.09    2.55
  -6  -7   3    2.53    1.96
   6   7  -3    5.90    2.12
   5   7  -3    8.64    1.53
   5  -7  -3    9.07    2.35
  -5  -7   3    4.26    1.47
  -5  -7   3    6.13    2.05
  -5   7   3    6.26    1.21
   5   7  -3    5.97    2.19
  -5   7   3    2.76    1.59
  -4   7   3    5.24    1.81
   4   7  -3    4.18    1.28
   4  -7  -3    5.04    1.68
   4   7  -3    3.81    1.90
  -4  -7   3    5.28    1.48
   4  -7  -3    8.59    2.03
  -4   7   3    4.65    1.26
  -4  -7   3    2.37    1.84
   4  -7  -3    4.01    1.64
   3   7  -3  246.96   10.66
   3  -7  -3  247.14   10.79
  -3  -7   3  235.24   11.30
  -3   7   3  245.99   11.45
   3  -7  -3  255.30   10.87
   3   7  -3  233.38   11.26
   3  -7  -3  256.05   11.44
  -3  -7   3  250.86   10.40
  -3   7   3  244.67   10.23
  -2   7   3   33.88    2.79
   2  -7  -3   34.46    3.33
  -2  -7   3   30.14    3.48
  -2   7   3   32.66    3.37
  -2  -7   3   26.69    2.41
   2   7  -3   27.58    2.83
   2   7  -3   28.06    3.24
   2  -7  -3   26.76    2.78
   1   7  -3  149.16    7.22
   1  -7  -3  144.17    6.80
   1  -7  -3  146.35    7.39
   1   7  -3  134.57    7.22
  -1  -7   3  140.40    7.40
  -1   7   3  142.98    6.95
  -1   7   3  140.92    7.32
  -1  -7   3  138.45    6.47
   0   7   3   68.22    4.35
   0  -7  -3   61.30    4.34
   0  -7  -3   62.22    3.89
   0  -7   3   62.33    4.63
   0   7  -3   70.44    4.40
   0   7   3   65.62    4.39
   0  -7   3   60.80    3.65
   0   7  -3   64.35    4.24
  -1  -7  -3  166.95    7.54
  -1   7  -3  152.96    7.60
  -1  -7  -3  170.23    8.07
  -1   7  -3  168.95    8.13
   1   7   3  142.87    7.76
   1  -7   3  161.20    7.27
   1   7   3  161.92    7.77
   1  -7   3  159.78    8.12
  -2  -7  -3   -0.70    1.17
  -2   7  -3    0.42    1.15
   2   7   3   -1.21    1.31
   2   7   3   -1.34    0.89
   2  -7   3    0.50    1.03
  -2   7  -3    0.82    1.12
  -2  -7  -3   -0.12    1.16
   2  -7   3   -1.16    1.31
  -3   7  -3   -0.34    1.10
   3   7   3   -0.35    1.36
  -3  -7  -3    0.28    1.25
   3  -7   3    2.06    1.61
   3  -7   3    3.64    1.35
  -3  -7  -3    1.52    1.33
  -3   7  -3   -0.30    0.98
   3   7   3    1.17    1.11
   4  -7   3   10.42    2.36
   4  -7   3    6.02    2.05
  -4  -7  -3    7.95    1.88
   4  -7   3   11.48    2.08
  -4   7  -3   10.49    1.50
   4   7   3   10.69    1.73
   4   7   3   16.01    2.86
  -4   7  -3    9.98    2.22
  -4  -7  -3   11.00    2.19
   5  -7   3  380.07   16.27
   5  -7   3  342.44   15.99
   5   7   3  371.44   14.62
  -5  -7  -3  366.20   15.45
  -5   7  -3  381.27   16.30
  -5   7  -3  356.63   14.05
   5  -7   3  375.62   15.53
  -5  -7  -3  382.48   16.00
   5   7   3  362.61   16.10
   6  -7   3    7.04    2.34
   6  -7   3   10.08    2.56
  -6  -7  -3    7.05    2.17
   6  -7   3   10.01    2.31
   6   7   3    7.37    1.38
  -6   7  -3    8.39    2.29
   6   7   3    7.20    2.49
  -6  -7  -3    4.75    1.90
  -7   7  -3    0.85    1.54
  -7  -7  -3   -0.19    1.74
  -7   7  -3    5.56    2.39
   7   7   3    0.78    1.96
   7  -7   3    1.31    1.69
  -8  -7  -3   48.70    4.51
   8  -7   3   42.01    4.36
  -8   7  -3   36.07    4.64
  -8   7  -3   39.67    4.56
   8   7   3   34.76    4.57
  -8  -7  -3   45.56    4.75
   9  -7   3    4.38    2.40
   9   7   3    6.51    2.74
  -9  -7  -3    9.08    2.67
  -9   7  -3    2.72    1.95
  -9   7  -3    6.41    2.53
  -9  -7  -3    7.02    2.16
  10  -7   3    6.35    2.58
 -10   7  -3    4.46    2.44
 -10   7  -3    4.62    2.00
  10   7   3    2.97    2.55
 -10  -7  -3    4.62    1.91
 -10  -7  -3    3.21    2.44
 -11  -7  -3   12.32    3.25
 -11   7  -3    8.64    3.38
  11  -7   3    0.23    2.42
 -11   7  -3    8.98    2.70
 -11  -7  -3    7.66    2.37
  11   7   3   13.17    3.60
  12  -7   3   53.06    5.85
 -12   7  -3   50.10    5.64
 -12  -7  -3   43.02    5.61
  12   7   3   41.76    5.77
 -12  -7  -3   45.78    5.35
 -12   7  -3   46.11    5.87
 -13  -7  -3   25.06    4.68
 -13   7  -3   23.59    4.74
 -13   7  -3   28.87    4.39
  13  -7   3   29.47    5.24
  13   7   3   23.87    4.97
 -13  -7  -3   32.20    4.79
 -14   7  -3   12.51    3.26
 -14  -7  -3   12.89    4.08
 -14   7  -3   10.56    4.28
 -14  -7  -3    9.41    3.19
  14   7   3    9.45    3.80
  14  -7   3   11.13    3.92
  15  -7   3    9.08    4.18
 -15  -7  -3   15.87    3.77
  15   7   3    9.07    4.01
 -15   7  -3   19.95    4.66
 -15  -7  -3    5.25    3.84
 -15   7  -3   12.52    3.26
 -16  -7  -3   11.25    3.64
 -16  -7  -3    9.76    4.15
 -16   7  -3   11.05    4.30
  16   7   3   19.66    4.59
  16  -7   3   24.18    5.45
  17   7   3   13.58    4.62
 -17  -7  -3   12.79    4.81
 -17  -7  -3   18.72    4.50
 -17   7  -3   18.30    5.06
  17  -7   3   20.04    5.63
  17   8  -3   14.35    4.17
  17  -8  -3    9.00    4.82
 -17  -8   3   18.20    4.84
 -17   8   3   18.86    4.95
  17   8  -3   21.13    5.34
  16   8  -3   -3.75    2.92
 -16  -8   3    1.67    2.88
 -16   8   3    4.98    3.49
 -16   8   3    3.10    2.72
  16  -8  -3    2.65    3.88
  16   8  -3    1.95    2.77
 -15   8   3    6.95    3.72
 -15   8   3   -1.47    2.61
 -15  -8   3    1.71    2.64
  15   8  -3   10.11    3.64
  15  -8  -3   -1.23    3.53
  14  -8  -3    2.22    3.30
  14   8  -3    3.93    3.35
 -14   8   3    2.15    2.54
 -14   8   3    4.18    3.24
 -14  -8   3    2.74    3.09
 -14  -8   3    5.90    3.00
 -13   8   3  127.47    8.81
 -13  -8   3  110.34    8.95
  13  -8  -3  120.64    9.43
  13   8  -3  103.27    9.02
 -13  -8   3  108.98    8.21
 -13   8   3  126.56    9.17
 -12  -8   3    6.20    2.66
 -12   8   3   -0.30    1.78
  12  -8  -3   -0.39    2.66
 -12  -8   3    1.24    2.08
 -12   8   3    4.80    2.99
  12   8  -3   -0.94    2.48
 -11  -8   3    0.46    2.16
 -11  -8   3    2.34    2.09
 -11   8   3   -0.45    1.80
  11  -8  -3   -1.31    2.37
 -11   8   3   -0.25    2.37
  11   8  -3   -0.22    2.31
 -10   8   3   -0.68    1.66
  10   8  -3    4.13    2.75
 -10   8   3    0.93    2.46
  10  -8  -3    5.26    2.86
 -10  -8   3    3.34    2.15
 -10  -8   3    2.48    2.39
   9  -8  -3  209.24   11.36
   9   8  -3  203.19   11.19
  -9  -8   3  195.17   10.82
  -9   8   3  189.97   10.53
  -9   8   3  200.95   10.92
  -9  -8   3  209.43   10.32
  -8   8   3  117.60    7.46
  -8  -8   3  102.56    7.06
  -8   8   3  109.99    7.04
   8   8  -3  105.18    7.44
   8  -8  -3  115.13    7.65
  -8  -8   3  113.91    6.68
  -7  -8   3    5.08    2.16
  -7  -8   3    5.91    1.98
   7  -8  -3    4.57    2.51
   7   8  -3    6.14    2.60
  -7   8   3    4.03    1.99
  -7   8   3    6.02    2.35
  -6   8   3    6.61    2.09
   6  -8  -3    6.65    2.06
  -6  -8   3    7.04    2.23
  -6  -8   3    5.52    1.71
   6   8  -3    8.15    2.61
   6   8  -3    3.58    1.31
   6  -8  -3    2.82    2.21
   6  -8  -3    8.50    2.32
   5   8  -3   22.74    3.50
  -5  -8   3   20.53    3.28
   5  -8  -3   18.15    2.93
   5  -8  -3   18.34    3.15
  -5   8   3   14.29    2.94
  -5  -8   3   14.83    2.33
   5  -8  -3   21.10    3.07
   5   8  -3   16.10    2.23
   4  -8  -3    0.64    1.73
   4   8  -3    1.61    1.83
   4   8  -3    0.62    1.26
  -4   8   3    1.62    1.18
  -4   8   3    1.28    1.48
   4  -8  -3    1.15    1.45
  -4  -8   3    2.36    1.95
  -4  -8   3    0.85    1.20
   4  -8  -3   -0.56    1.53
   3  -8  -3    4.01    1.69
   3   8  -3   -0.60    1.50
  -3   8   3    1.27    1.30
  -3  -8   3    2.40    1.96
  -3  -8   3    1.55    1.25
   3  -8  -3    0.70    1.46
   3   8  -3    2.65    1.32
  -3   8   3    0.71    1.49
  -2  -8   3   34.58    3.86
  -2   8   3   34.34    3.75
   2  -8  -3   36.28    3.38
   2  -8  -3   34.31    3.57
   2   8  -3   36.59    3.46
   2   8  -3   30.96    3.59
  -2   8   3   35.63    3.16
  -2  -8   3   32.18    2.83
  -1  -8   3  176.97    8.40
  -1   8   3  205.84    9.00
  -1   8   3  183.88    9.32
   1  -8  -3  195.27    8.90
   1   8  -3  190.73    9.35
   1   8  -3  196.93    9.25
   1  -8  -3  189.55    9.35
  -1  -8   3  192.63    9.54
   0   8   3    0.35    1.22
   0  -8  -3    0.24    1.41
   0  -8   3    0.64    1.49
   0  -8  -3    1.50    1.45
   0  -8   3    1.63    1.26
   0   8  -3    0.11    1.28
   0   8  -3   -0.53    1.11
   0   8   3    0.28    1.42
   1   8   3  220.86   10.07
  -1  -8  -3  217.64    9.74
   1   8   3  209.85   10.05
   1  -8   3  215.25    9.45
  -1  -8  -3  220.19   10.23
   1  -8   3  201.58   10.20
  -1   8  -3  203.24    9.71
  -1   8  -3  219.92   10.35
   2   8   3    0.27    1.19
  -2  -8  -3    0.64    1.39
   2  -8   3   -0.50    1.15
  -2  -8  -3    1.38    1.52
   2  -8   3    1.12    1.50
  -2   8  -3    2.08    1.34
   2   8   3    1.05    1.57
  -2   8  -3   -1.10    1.13
  -3   8  -3    0.05    1.18
   3  -8   3    1.65    1.26
  -3   8  -3    1.34    1.43
  -3  -8  -3   -0.90    1.28
   3   8   3    0.56    1.69
   3   8   3    0.98    1.19
   3  -8   3    1.08    1.80
  -3  -8  -3    3.02    1.66
  -4  -8  -3    1.44    1.53
  -4   8  -3    1.84    1.27
  -4   8  -3    1.89    1.52
  -4  -8  -3    3.30    1.63
   4   8   3    2.21    1.81
   4   8   3    3.72    1.33
   4  -8   3    1.74    1.46
   4  -8   3   -1.08    1.70
   5   8   3    8.17    1.67
  -5   8  -3    8.01    2.24
   5  -8   3    3.57    2.11
   5  -8   3    7.79    2.51
   5  -8   3    4.85    1.92
  -5  -8  -3    7.51    2.17
  -5  -8  -3    5.96    1.95
   5   8   3    6.84    2.35
   6   8   3   20.94    3.60
  -6  -8  -3   16.05    3.20
   6   8   3   27.27    2.42
   6  -8   3   17.63    3.00
  -6  -8  -3   22.77    3.24
  -6   8  -3   24.07    3.54
   6  -8   3   13.83    3.00
   6  -8   3   24.14    3.73
  -7   8  -3   80.51    6.39
   7  -8   3   67.35    6.00
   7  -8   3   69.47    6.22
   7  -8   3   75.33    5.65
   7   8   3   71.47    6.30
  -7  -8  -3   81.90    5.80
  -7  -8  -3   67.55    5.77
   8  -8   3    3.94    2.48
   8  -8   3    1.52    1.81
  -8  -8  -3    1.85    2.23
   8   8   3   -0.76    1.94
   8  -8   3    2.77    2.27
  -8  -8  -3    1.08    1.85
  -8   8  -3    2.35    1.77
  -9   8  -3   34.35    4.69
   9  -8   3   27.00    4.05
  -9  -8  -3   32.57    4.13
  -9  -8  -3   26.59    4.10
   9   8   3   18.32    3.97
  -9   8  -3   41.19    4.90
 -10  -8  -3    0.43    2.36
  10  -8   3    0.88    2.43
  10   8   3   -1.34    2.65
 -10  -8  -3   -1.24    1.63
 -10   8  -3   -1.66    2.37
 -10   8  -3    1.72    1.72
  11   8   3   68.09    7.01
 -11  -8  -3   70.27    6.20
 -11   8  -3   77.45    6.94
 -11   8  -3   61.13    6.75
  11  -8   3   63.29    6.29
 -11  -8  -3   51.73    6.07
 -12   8  -3    6.93    3.51
 -12  -8  -3    9.11    3.06
  12   8   3   17.49    4.22
 -12   8  -3   10.11    2.98
 -12  -8  -3   19.28    4.33
  12  -8   3   17.55    4.18
  13   8   3   15.86    4.51
 -13   8  -3   29.25    5.41
 -13   8  -3   28.32    4.82
 -13  -8  -3   32.50    4.77
  13  -8   3   30.46    5.26
 -13  -8  -3   26.15    4.94
  14  -8   3   23.59    5.25
 -14  -8  -3   10.99    3.98
 -14   8  -3   14.32    3.45
  14   8   3   22.61    5.19
 -14   8  -3   19.76    4.98
 -14  -8  -3   15.80    3.77
 -15  -8  -3    9.86    4.11
 -15   8  -3    5.70    4.04
 -15  -8  -3   12.86    3.84
  15  -8   3   10.20    4.10
 -15   8  -3    8.92    3.56
  15   8   3    6.16    4.00
  16  -8   3    0.24    3.89
 -16   8  -3    4.81    2.95
 -16  -8  -3    4.06    2.85
 -16  -8  -3    1.32    3.58
  16   8   3   -1.37    3.12
 -16   8  -3   -4.19    3.36
  16   9  -3    6.67    3.29
  16  -9  -3    8.53    4.57
 -16   9   3   11.30    3.55
  16   9  -3   -1.27    3.30
 -16   9   3    1.92    3.48
 -16  -9   3    7.98    3.35
 -15   9   3   23.69    5.01
 -15  -9   3   24.75    5.04
 -15  -9   3   33.34    5.49
 -15   9   3   19.72    4.36
  15  -9  -3   26.87    5.83
  15   9  -3   14.91    4.75
 -14  -9   3    2.37    2.91
 -14   9   3    5.57    3.47
 -14  -9   3    6.78    3.76
 -14   9   3    1.89    2.72
  14   9  -3    1.15    3.02
  14  -9  -3    3.68    3.51
  13   9  -3   12.22    3.90
 -13  -9   3   17.22    3.78
 -13  -9   3   12.07    3.63
 -13   9   3   10.80    3.81
 -13   9   3   10.43    3.25
  13  -9  -3   16.66    4.28
  12   9  -3    6.07    3.35
 -12   9   3    3.63    2.31
 -12  -9   3    6.08    2.84
  12  -9  -3    4.82    3.31
 -12  -9   3   10.29    3.17
 -12   9   3    3.75    3.09
  11  -9  -3    0.94    3.03
 -11   9   3    1.58    2.10
 -11  -9   3    0.98    2.42
  11   9  -3   -1.21    2.51
 -11   9   3    1.35    2.79
 -11  -9   3    1.19    2.52
 -10  -9   3   16.05    3.43
  10  -9  -3   15.84    3.87
 -10  -9   3   14.95    3.64
  10   9  -3   17.29    3.84
 -10   9   3   14.81    3.52
 -10   9   3   14.58    3.52
  -9  -9   3   -0.45    2.06
  -9   9   3   -0.08    2.30
   9  -9  -3   -0.51    2.38
  -9  -9   3   -2.33    1.62
  -9   9   3   -0.14    1.90
   9   9  -3    0.96    2.16
  -8   9   3    0.32    1.68
   8  -9  -3    2.60    2.47
  -8  -9   3    9.30    2.90
   8   9  -3    4.42    2.68
  -8  -9   3    5.56    1.94
  -7   9   3  117.55    7.53
   7  -9  -3   94.67    6.57
  -7  -9   3   98.19    6.33
   7  -9  -3  125.89    7.38
   7   9  -3  106.18    7.53
   7  -9  -3  111.27    7.45
  -7  -9   3  125.44    7.67
  -6  -9   3  166.85    8.77
   6  -9  -3  176.28    9.50
   6  -9  -3  190.01   10.14
  -6   9   3  175.71    9.93
  -6  -9   3  180.18    9.92
   6   9  -3  192.37    8.51
   6   9  -3  165.40    9.86
   6  -9  -3  182.13    9.55
   5  -9  -3   84.09    6.35
   5   9  -3   74.08    4.81
   5   9  -3   72.44    6.18
  -5   9   3   78.60    6.30
  -5  -9   3   76.79    6.27
  -5  -9   3   89.87    5.27
   5  -9  -3   75.09    5.71
   5  -9  -3   87.42    5.72
  -4   9   3    0.47    1.27
  -4  -9   3   -0.19    1.26
   4   9  -3    0.28    1.26
   4  -9  -3    1.71    1.92
  -4  -9   3   -0.90    1.72
   4  -9  -3    0.45    1.67
   4   9  -3    0.92    1.95
  -4   9   3   -0.11    1.74
  -3   9   3  152.09    8.87
  -3   9   3  166.48    7.86
   3  -9  -3  171.17    8.49
   3  -9  -3  179.20    9.09
  -3  -9   3  174.23    8.07
  -3  -9   3  141.10    8.62
   3   9  -3  158.07    8.86
   3   9  -3  167.06    8.31
  -2   9   3   14.55    2.41
   2   9  -3   16.38    2.57
   2  -9  -3   10.81    2.56
  -2  -9   3    9.50    2.02
   2  -9  -3   13.92    2.57
   2   9  -3   14.39    2.85
  -2   9   3   11.06    2.66
  -2  -9   3   13.70    2.97
   1   9  -3   97.29    6.16
   1   9  -3  101.93    6.11
   1  -9  -3  100.01    6.22
  -1   9   3   97.78    6.19
  -1   9   3  100.02    5.77
  -1  -9   3   93.10    6.22
  -1  -9   3   92.32    5.30
   1  -9  -3   90.10    5.67
   0  -9  -3   10.64    2.36
   0   9   3    6.98    2.18
   0  -9  -3    8.54    2.35
   0  -9   3    7.77    1.80
   0   9  -3    7.91    2.26
   0  -9   3   11.06    2.69
   0   9  -3    8.91    2.40
   0   9   3    6.62    2.02
  -1  -9  -3   96.55    6.02
   1  -9   3   98.47    6.22
   1   9   3   93.63    5.93
   1   9   3   87.51    5.71
  -1  -9  -3   95.31    5.61
   1  -9   3   97.03    5.39
  -1   9  -3   88.59    5.92
  -1   9  -3   79.15    5.43
  -2  -9  -3   84.58    5.54
  -2   9  -3   75.29    4.90
   2  -9   3   68.40    5.68
   2   9   3   84.82    5.33
   2  -9   3   84.97    5.07
  -2   9  -3   70.96    5.73
   2   9   3   76.91    5.68
  -2  -9  -3   77.53    5.21
   3  -9   3    4.74    1.75
   3   9   3    0.62    1.35
  -3  -9  -3    3.07    1.77
  -3   9  -3    1.36    1.79
  -3   9  -3    2.61    1.41
   3   9   3    0.78    1.95
  -3  -9  -3    1.39    1.67
   3  -9   3   -2.23    1.55
   4  -9   3    0.17    1.75
  -4   9  -3    0.03    1.33
  -4  -9  -3   -1.30    1.49
   4   9   3   -2.11    1.16
   4   9   3   -0.25    1.82
  -4   9  -3    1.84    1.94
   4  -9   3   -1.05    1.39
  -4  -9  -3    0.95    1.73
   5  -9   3  380.82   17.71
   5  -9   3  423.01   18.14
  -5  -9  -3  394.95   17.53
  -5  -9  -3  389.90   17.02
   5   9   3  397.68   16.32
   5  -9   3  412.05   17.15
   5   9   3  389.36   17.81
  -6  -9  -3   62.21    5.52
  -6   9  -3   63.24    5.83
   6  -9   3   61.29    5.79
  -6  -9  -3   51.42    4.88
   6  -9   3   58.59    5.77
   6  -9   3   51.69    4.83
   6   9   3   50.08    5.46
  -7  -9  -3   60.76    5.30
   7  -9   3   62.90    6.06
   7   9   3   50.23    5.73
   7  -9   3   53.31    5.69
  -7   9  -3   60.40    5.92
  -7  -9  -3   58.35    5.59
   7  -9   3   59.41    5.15
   8  -9   3   13.44    3.13
  -8   9  -3   13.78    3.10
   8   9   3   14.19    3.81
   8  -9   3   22.32    3.98
  -8  -9  -3   20.03    3.34
  -8  -9  -3   19.45    3.69
   8  -9   3   25.19    3.87
   9   9   3   19.11    4.14
   9  -9   3   12.72    3.21
  -9   9  -3   13.54    3.27
   9  -9   3   14.24    3.50
  -9  -9  -3   16.98    3.77
  -9  -9  -3   16.91    3.09
   9  -9   3   19.10    3.71
  10  -9   3   -0.60    2.28
 -10   9  -3    4.19    2.35
 -10  -9  -3   -0.82    2.38
  10   9   3    4.81    3.14
 -10  -9  -3    3.72    2.13
  10  -9   3    0.23    2.55
  10  -9   3   -1.73    1.78
 -11  -9  -3    5.46    2.88
 -11   9  -3    0.39    2.02
  11   9   3    5.22    3.33
 -11   9  -3    4.13    3.17
 -11  -9  -3    6.15    2.40
  11  -9   3    5.64    3.06
 -12   9  -3   -5.52    2.53
 -12  -9  -3    1.44    2.88
 -12   9  -3    7.60    2.49
 -12  -9  -3    7.78    2.61
  12  -9   3    0.54    2.99
  12   9   3   -3.37    2.85
 -13  -9  -3   28.98    5.07
  13   9   3   30.78    5.60
 -13  -9  -3   28.79    4.63
  13  -9   3   36.42    5.78
 -13   9  -3   50.38    6.26
 -13   9  -3   33.42    5.75
 -14   9  -3   10.08    3.70
  14  -9   3   -2.52    3.23
 -14  -9  -3    3.01    2.82
 -14   9  -3    1.95    2.64
 -14  -9  -3   -1.87    3.25
  14   9   3    0.60    3.53
  15   9   3    9.69    4.72
 -15   9  -3   11.68    4.27
 -15  -9  -3    6.75    4.13
  15  -9   3   19.52    5.08
 -15  -9  -3    7.02    3.57
 -15   9  -3    9.44    3.11
 -15 -10   3   -0.71    2.98
 -15  10   3    0.41    2.98
  15  10  -3    0.99    3.53
 -15  10   3   -2.85    3.74
  15 -10  -3    4.30    4.23
  14 -10  -3    3.54    3.98
 -14 -10   3   -0.91    2.59
 -14 -10   3    7.70    3.89
 -14  10   3    1.67    2.62
 -14  10   3    5.66    3.60
  14  10  -3    4.58    3.65
 -13 -10   3    4.42    3.49
  13 -10  -3    4.19    3.59
  13  10  -3    4.17    3.35
 -13  10   3   13.23    4.24
 -13  10   3   11.54    3.38
 -13 -10   3    9.90    3.31
 -12  10   3   -1.98    2.03
 -12 -10   3    0.11    2.60
  12 -10  -3   -6.14    2.99
  12  10  -3   -1.64    2.67
 -12 -10   3    2.38    2.97
 -12  10   3    3.21    3.04
 -11 -10   3    7.46    2.94
 -11 -10   3    4.31    2.87
  11 -10  -3    4.78    3.37
  11  10  -3    3.97    3.31
 -11  10   3   13.58    3.57
 -11  10   3    4.19    2.42
 -10 -10   3    1.16    2.50
  10  10  -3    3.40    2.89
 -10 -10   3    5.78    2.80
 -10  10   3    0.77    1.99
  10 -10  -3    0.29    1.77
  10 -10  -3    2.55    2.94
   9  10  -3   62.39    6.74
   9 -10  -3   53.72    5.73
  -9  10   3   65.97    6.69
   9 -10  -3   63.30    6.64
  -9 -10   3   76.73    6.86
   9 -10  -3   66.02    6.29
  -9 -10   3   55.80    5.35
   8  10  -3    9.97    3.62
  -8 -10   3    9.28    2.78
   8 -10  -3    8.40    3.27
  -8  10   3    8.84    2.87
   8 -10  -3   17.35    3.39
  -8 -10   3    9.26    2.90
   8 -10  -3    9.62    2.85
  -7 -10   3   71.35    6.41
  -7 -10   3   68.49    5.25
   7 -10  -3   65.47    5.75
  -7  10   3   58.11    6.19
   7  10  -3   58.31    6.26
   7 -10  -3   64.57    5.82
   7 -10  -3   70.74    6.43
  -6 -10   3   23.79    3.95
  -6  10   3   25.56    4.01
   6 -10  -3   17.40    3.83
  -6 -10   3   20.16    3.08
   6  10  -3   24.61    4.16
   6 -10  -3   26.94    3.84
   6 -10  -3   19.77    3.30
   5  10  -3   43.07    3.85
  -5 -10   3   34.14    3.67
   5 -10  -3   38.07    4.42
   5  10  -3   41.00    5.05
  -5  10   3   45.96    5.12
   5 -10  -3   39.95    4.74
  -5 -10   3   42.13    4.97
  -4 -10   3   18.73    3.40
   4  10  -3   17.54    2.76
   4 -10  -3   17.17    3.18
   4  10  -3   11.78    3.28
  -4 -10   3   18.00    2.76
   4 -10  -3   17.66    3.40
  -4  10   3   14.07    3.18
   3 -10  -3   -1.81    1.67
  -3  10   3    0.52    1.49
   3  10  -3    1.45    2.24
  -3 -10   3    2.78    1.59
  -3 -10   3    3.38    2.11
   3 -10  -3    3.25    2.26
  -3  10   3    2.81    1.99
   3  10  -3    0.32    1.37
   2  10  -3   21.77    3.65
  -2  10   3   26.46    3.15
  -2  10   3   20.64    3.47
   2 -10  -3   19.82    3.33
   2  10  -3   23.30    3.30
   2 -10  -3   28.29    3.49
  -2 -10   3   24.46    2.97
  -2 -10   3   25.09    3.92
   1  10  -3  264.85   12.52
  -1  10   3  243.34   11.94
  -1 -10   3  264.20   12.82
   1  10  -3  271.03   12.66
  -1 -10   3  264.98   11.73
  -1  10   3  273.88   12.84
   1 -10  -3  277.06   12.24
   1 -10  -3  254.95   12.60
   0 -10  -3   30.12    3.85
   0 -10  -3   33.10    3.68
   0  10   3   19.01    3.18
   0 -10   3   22.85    2.85
   0 -10   3   22.80    3.60
   0  10  -3   23.90    3.54
   0  10   3   27.05    3.58
   0  10  -3   28.58    3.72
   1 -10   3  226.37   11.18
  -1 -10  -3  228.86   10.59
   1 -10   3  211.49    9.96
  -1  10  -3  201.03   10.27
  -1  10  -3  202.81   10.86
   1  10   3  214.49   10.62
   1  10   3  210.41   10.64
   2 -10   3   12.12    2.46
  -2 -10  -3   10.15    2.60
  -2  10  -3   12.09    2.40
  -2  10  -3    8.11    2.52
  -2 -10  -3    7.90    2.61
   2  10   3    9.37    2.62
   2  10   3    8.77    2.35
   2 -10   3   10.77    2.85
   3  10   3  151.19    8.93
   3  10   3  161.48    8.44
  -3 -10  -3  160.27    8.95
   3 -10   3  168.43    8.51
  -3 -10  -3  175.81    8.88
   3 -10   3  160.42    9.30
  -3  10  -3  154.00    7.93
  -3  10  -3  163.33    9.38
   4 -10   3   -1.13    2.05
  -4 -10  -3    1.53    1.85
   4 -10   3    3.36    1.97
  -4 -10  -3    2.97    2.32
   4  10   3    0.00    2.04
  -4  10  -3    3.99    2.29
   4  10   3    1.85    1.72
   5 -10   3    1.95    2.06
  -5 -10  -3   -1.31    2.03
   5 -10   3   -1.06    2.02
  -5 -10  -3    0.46    2.08
  -5  10  -3   -2.17    1.87
   5  10   3   -1.88    1.90
  -6 -10  -3   60.85    5.38
  -6 -10  -3   75.13    6.19
   6 -10   3   64.86    5.47
   6 -10   3   64.74    6.22
   6  10   3   70.72    6.49
  -6  10  -3   57.84    6.14
   7  10   3   50.10    5.88
  -7 -10  -3   61.21    5.35
  -7 -10  -3   57.54    5.70
   7 -10   3   44.98    4.89
   7 -10   3   56.21    6.03
  -7  10  -3   53.45    5.83
   7 -10   3   47.44    5.64
   8 -10   3    2.91    2.64
   8 -10   3    1.79    2.29
  -8 -10  -3   -1.04    1.89
  -8  10  -3   -1.37    1.53
   8 -10   3    4.73    2.57
   8  10   3    0.34    2.32
  -8 -10  -3   -2.41    2.11
  -9  10  -3    5.30    2.60
   9 -10   3    7.57    2.95
   9  10   3    2.92    2.86
   9 -10   3    4.16    2.87
  -9 -10  -3    3.05    2.19
   9 -10   3    4.44    2.96
  -9 -10  -3    4.58    2.97
  10 -10   3    6.19    3.23
  10  10   3    9.43    3.61
  10 -10   3    8.88    2.90
 -10 -10  -3    7.89    2.58
  10 -10   3    6.03    2.79
 -10 -10  -3    2.97    2.95
 -10  10  -3    4.33    2.43
 -11 -10  -3    7.10    2.66
  11 -10   3    7.88    3.44
 -11  10  -3   11.76    3.56
  11 -10   3   10.50    3.24
 -11 -10  -3   11.51    3.66
  11  10   3    7.23    3.53
  11 -10   3    9.69    3.49
  12 -10   3    6.50    3.48
  12 -10   3    8.72    3.46
 -12  10  -3   13.49    3.89
 -12 -10  -3    7.28    3.67
 -12 -10  -3   12.84    3.43
  12 -10   3   10.33    3.29
  12  10   3   11.00    4.46
  13 -10   3    0.87    3.22
  13 -10   3    3.38    3.35
  13  10   3    4.29    3.65
 -13 -10  -3   -0.64    3.11
 -13  10  -3    1.56    2.61
  13 -10   3    0.07    3.55
 -13 -10  -3    5.61    2.89
 -14 -10  -3   13.24    3.62
 -14  10  -3   -1.27    2.28
  14 -10   3    1.27    3.61
 -14 -10  -3   -1.84    3.51
  14  10   3    3.67    3.65
 -15  10  -3    2.04    3.56
 -15 -10  -3    2.75    3.83
 -15 -10  -3   -1.41    3.00
 -15  10  -3   -2.86    2.52
  15  10   3    2.02    3.61
  15 -10   3   -1.62    4.10
 -14 -11   3   -2.21    2.67
  14 -11  -3   -1.47    3.83
  14  11  -3    0.54    3.55
 -14  11   3   -1.48    2.60
 -13  11   3    8.59    3.26
  13  11  -3   17.33    4.86
  13 -11  -3   10.85    4.60
 -13 -11   3    1.11    3.03
 -12  11   3    7.64    3.16
 -12 -11   3    1.36    2.71
  12  11  -3    7.54    3.56
  12 -11  -3    0.51    3.41
  12 -11  -3    4.02    2.74
  12 -11  -3    4.01    2.90
  11 -11  -3    2.23    3.70
  11  11  -3    2.19    3.20
  11 -11  -3    0.62    2.26
 -11  11   3    2.81    2.66
  11 -11  -3    3.32    2.82
 -11 -11   3    7.85    3.10
  10 -11  -3    7.86    3.05
 -10  11   3    0.97    2.16
  10 -11  -3    1.92    2.23
 -10 -11   3    1.31    2.54
  10 -11  -3    0.06    3.26
  10  11  -3    1.65    2.93
   9 -11  -3    0.62    2.46
  -9 -11   3    1.88    2.47
   9 -11  -3    2.19    2.32
  -9  11   3    5.26    2.67
   9  11  -3    3.30    2.92
   9 -11  -3    3.91    3.24
   8  11  -3  103.93    8.66
  -8 -11   3   93.25    6.94
  -8  11   3  104.79    8.45
  -8 -11   3  103.54    8.19
   8 -11  -3   96.56    7.62
   8 -11  -3  118.57    7.83
   8 -11  -3  103.91    8.35
  -7 -11   3   15.91    3.55
   7 -11  -3   17.52    3.59
   7 -11  -3   23.31    4.07
   7  11  -3   19.99    4.16
   7 -11  -3   26.53    4.64
  -7 -11   3   24.91    3.77
  -7  11   3   15.33    3.86
  -6 -11   3    1.65    2.06
  -6  11   3    1.83    2.23
   6 -11  -3    1.86    2.22
   6  11  -3   -2.57    2.21
  -6 -11   3    2.33    2.37
   6 -11  -3   -1.31    2.38
  -5 -11   3   12.87    3.09
   5 -11  -3   12.28    3.08
   5  11  -3    8.50    3.22
   5 -11  -3   12.66    3.29
  -5 -11   3   12.68    2.53
  -5  11   3   11.20    3.10
   4 -11  -3  109.24    7.77
   4  11  -3  127.32    7.19
   4 -11  -3  137.40    7.81
  -4  11   3  115.50    7.85
   4  11  -3  123.27    7.98
  -4 -11   3  126.75    8.05
  -4 -11   3  104.78    6.65
   3  11  -3   12.21    2.67
  -3 -11   3   16.63    3.48
   3 -11  -3   15.69    3.15
   3  11  -3   12.96    3.18
   3 -11  -3   12.87    3.19
  -3 -11   3   11.43    2.50
  -3  11   3   15.74    3.33
  -2  11   3   55.52    5.56
   2 -11  -3   60.73    5.54
   2 -11  -3   61.75    5.29
   2  11  -3   70.13    5.92
  -2 -11   3   58.49    5.76
   2  11  -3   58.31    5.22
  -2  11   3   54.46    4.73
  -2 -11   3   66.04    4.77
  -1 -11   3   30.64    4.31
  -1 -11   3   21.59    3.04
  -1  11   3   19.67    3.53
   1  11  -3   23.84    3.84
   1 -11  -3   29.68    4.09
  -1  11   3   30.56    3.66
   1 -11  -3   22.86    3.59
   1  11  -3   20.99    3.50
   0 -11   3  126.27    8.17
   0 -11  -3  148.47    7.98
   0  11  -3  132.55    8.16
   0  11  -3  127.19    7.74
   0  11   3  121.29    7.57
   0  11   3  131.27    8.04
   0 -11  -3  135.87    8.10
   0 -11   3  129.05    7.22
  -1 -11  -3   30.00    4.14
   1 -11   3   34.60    4.53
  -1 -11  -3   39.79    4.28
  -1  11  -3   33.28    4.00
   1  11   3   33.64    4.25
  -1  11  -3   30.02    4.31
   1 -11   3   40.19    3.82
   1  11   3   37.10    4.39
  -2 -11  -3   16.62    3.34
   2  11   3   19.58    3.49
  -2  11  -3   15.96    3.17
   2  11   3   12.79    2.87
   2 -11   3   26.42    4.07
   2 -11   3   18.50    2.96
  -2  11  -3   17.71    2.99
  -2 -11  -3   12.46    2.96
  -3  11  -3   12.21    2.89
   3  11   3   11.73    3.09
  -3 -11  -3   14.09    3.08
  -3 -11  -3    7.61    2.91
   3 -11   3    8.35    2.99
   3  11   3    9.69    2.42
   3 -11   3   14.36    2.74
   4  11   3   49.28    5.54
  -4 -11  -3   48.32    5.14
   4 -11   3   52.24    5.72
   4  11   3   49.41    4.50
  -4 -11  -3   59.63    5.11
  -4  11  -3   36.88    5.00
   4 -11   3   54.30    4.83
   5  11   3   41.17    5.46
  -5 -11  -3   45.16    5.09
  -5  11  -3   50.28    5.88
   5 -11   3   46.34    4.80
   5 -11   3   49.57    5.76
  -5 -11  -3   48.47    4.85
  -6  11  -3   34.80    4.94
   6  11   3   18.00    4.09
   6 -11   3   40.98    4.73
  -6 -11  -3   35.69    4.40
  -6 -11  -3   39.50    5.01
   6 -11   3   27.76    4.50
   7  11   3    3.41    2.94
  -7 -11  -3    1.85    2.59
  -7 -11  -3    5.24    2.31
   7 -11   3    4.68    2.93
   7 -11   3    5.84    2.64
  -7  11  -3    2.66    2.24
   8  11   3   13.71    3.90
   8 -11   3   29.26    4.72
  -8  11  -3   19.34    4.04
  -8 -11  -3   25.82    4.49
  -8 -11  -3   21.78    3.94
   8 -11   3   33.83    4.95
   9 -11   3    0.30    2.28
  -9  11  -3   -1.73    1.87
   9 -11   3   -3.60    2.49
  -9 -11  -3   -1.09    2.55
   9  11   3    1.06    2.65
  -9 -11  -3    2.48    2.18
   9 -11   3   -0.92    2.57
  10 -11   3   19.09    4.24
 -10 -11  -3   25.42    4.39
  10 -11   3   21.77    4.64
  10 -11   3   33.11    4.99
  10  11   3   26.13    5.35
 -10  11  -3   22.36    4.34
 -10 -11  -3   21.52    4.47
 -11  11  -3    3.93    2.50
  11 -11   3    1.01    3.27
 -11 -11  -3    2.22    2.51
 -11 -11  -3   -3.31    3.18
  11 -11   3   -0.02    3.03
  11  11   3    4.85    3.37
  11 -11   3    5.33    3.22
 -12 -11  -3    4.86    2.59
 -12 -11  -3    3.01    3.67
  12 -11   3    5.46    3.60
 -12  11  -3   -1.63    2.15
  12 -11   3    3.99    3.06
  12 -11   3    2.34    3.28
  12  11   3    7.30    4.09
 -13 -11  -3    3.70    3.19
  13  11   3    2.32    3.65
 -13  11  -3   -0.45    2.48
  13 -11   3    4.45    3.42
 -13 -11  -3    2.52    3.49
  13 -11   3    4.62    3.95
  13 -11   3   -1.47    2.78
 -14  11  -3    0.26    3.00
 -14 -11  -3    2.18    3.08
 -14 -11  -3    1.32    3.71
  14 -11   3    2.19    3.46
  14 -11   3    0.88    3.06
  14  11   3   -0.35    3.63
  14 -11   3    4.90    4.09
  13 -12  -3    0.87    4.29
  13  12  -3   -1.00    3.25
  13 -12  -3    2.27    3.04
 -13 -12   3    2.24    2.86
 -13  12   3    2.60    2.71
  13 -12  -3   -0.83    3.34
  12 -12  -3   -2.53    3.67
  12  12  -3    4.45    3.85
  12 -12  -3    2.15    3.25
 -12  12   3   -0.31    2.30
  12 -12  -3    1.66    2.72
 -12 -12   3   -1.41    2.79
 -11  12   3    2.99    3.04
  11  12  -3    1.50    3.22
  11 -12  -3    1.72    2.80
  11 -12  -3    8.98    3.43
  11 -12  -3    0.69    3.48
 -11 -12   3    6.22    2.91
 -10  12   3    6.71    3.15
  10  12  -3    5.95    3.54
  10 -12  -3    9.25    3.32
  10 -12  -3    3.73    3.70
 -10 -12   3    3.92    2.86
  10 -12  -3    3.45    3.02
   9 -12  -3   18.53    3.94
  -9 -12   3   30.82    4.85
   9 -12  -3   20.53    4.77
   9 -12  -3   24.06    4.46
   9  12  -3   25.35    5.07
  -9  12   3   28.22    4.77
  -8 -12   3   22.85    4.25
   8  12  -3   21.14    4.58
   8 -12  -3   22.07    4.40
   8 -12  -3   25.28    4.83
  -8  12   3   18.16    4.31
  -7  12   3    7.46    3.04
   7 -12  -3   10.83    3.50
   7  12  -3   13.01    3.97
  -7 -12   3   11.45    3.41
   7 -12  -3   16.37    4.04
  -6  12   3   34.85    5.17
  -6 -12   3   38.27    5.39
   6 -12  -3   38.12    5.23
   6  12  -3   45.75    5.76
   6 -12  -3   45.68    5.74
  -5  12   3    4.69    2.68
   5 -12  -3   11.11    3.24
   5 -12  -3    3.71    3.04
  -5 -12   3    1.05    2.49
   5  12  -3    4.93    3.05
   4 -12  -3   16.46    3.76
   4  12  -3   11.74    2.90
  -4  12   3   17.33    3.75
   4  12  -3   15.86    3.71
   4 -12  -3   14.93    3.31
  -4 -12   3   19.29    3.80
   3 -12  -3   22.44    3.67
   3 -12  -3   28.36    4.43
  -3  12   3   15.89    3.65
   3  12  -3   24.53    4.16
  -3 -12   3   20.23    3.96
   3  12  -3   23.71    3.61
  -2  12   3   70.59    6.49
   2 -12  -3   78.18    6.44
  -2 -12   3   71.01    6.62
   2  12  -3   65.21    5.91
   2 -12  -3   69.79    5.87
   2  12  -3   72.58    6.47
   1 -12  -3   19.04    3.35
   1 -12  -3   17.38    3.58
   1  12  -3   21.55    3.69
  -1  12   3   19.14    3.62
  -1  12   3   22.50    3.51
   1  12  -3   16.46    3.50
  -1 -12   3   15.46    3.48
   0  12  -3    0.00    1.71
   0  12   3   -0.95    1.68
   0 -12  -3    2.10    2.41
   0  12  -3   -0.67    2.13
   0 -12   3    1.95    2.38
   0 -12  -3   -2.80    1.66
   0  12   3    2.97    2.26
   1  12   3   12.13    2.95
   1 -12   3   10.19    3.07
  -1 -12  -3   12.57    2.95
  -1 -12  -3   10.91    3.19
  -1  12  -3   12.45    3.16
   1  12   3    8.96    3.12
  -1  12  -3   15.98    3.21
  -2 -12  -3   11.41    3.15
   2  12   3   16.71    3.23
   2  12   3   23.17    3.88
  -2  12  -3   12.87    3.47
   2 -12   3   10.35    3.30
  -2 -12  -3   17.31    3.18
   3  12   3    2.92    2.58
   3  12   3    1.00    1.96
   3 -12   3   -0.15    2.31
  -3 -12  -3    1.29    1.82
  -3 -12  -3    1.09    2.31
  -3  12  -3    2.35    2.39
  -4 -12  -3    0.78    2.27
   4  12   3    6.71    2.92
  -4  12  -3    0.76    2.32
   4 -12   3   -1.55    2.29
  -4 -12  -3    2.67    1.96
   4 -12   3    3.45    2.43
   5 -12   3    2.34    2.43
  -5 -12  -3    0.30    2.32
   5 -12   3    5.18    2.70
  -5  12  -3    2.91    2.54
  -5 -12  -3    2.18    2.24
   5  12   3    3.83    2.92
   6 -12   3   75.71    7.40
  -6  12  -3   80.84    7.71
   6  12   3   61.97    6.82
  -6 -12  -3   86.35    6.76
  -6 -12  -3   75.84    6.88
   6 -12   3   81.06    6.56
   7 -12   3   20.22    4.36
  -7  12  -3   17.77    4.27
  -7 -12  -3   28.41    4.72
   7  12   3   21.29    4.60
  -7 -12  -3   29.69    4.42
   7 -12   3   19.82    3.93
  -8 -12  -3   -1.15    2.59
  -8  12  -3   -1.62    1.91
   8 -12   3    4.46    2.67
   8  12   3   -2.24    2.69
  -8 -12  -3    0.76    2.39
   8 -12   3    2.73    2.79
   9 -12   3    1.44    2.55
  -9 -12  -3    1.32    2.18
   9 -12   3   -1.49    2.40
   9 -12   3   -2.65    2.66
  -9  12  -3    1.00    2.31
   9  12   3    3.77    3.24
  -9 -12  -3    2.39    3.05
  10  12   3    2.24    3.47
 -10  12  -3    9.87    3.43
  10 -12   3   12.81    4.02
 -10 -12  -3    7.87    3.73
  10 -12   3    8.41    3.45
 -10 -12  -3    7.32    2.89
  10 -12   3   12.58    4.06
 -11 -12  -3    1.10    3.46
 -11  12  -3    2.61    2.70
  11 -12   3    5.44    3.52
  11 -12   3   -1.07    2.86
  11 -12   3   -1.30    3.26
  11  12   3    5.50    3.80
  12 -12   3   14.07    4.39
 -12  12  -3   19.53    4.43
  12  12   3    8.00    4.11
  12 -12   3   23.19    5.12
 -12 -12  -3   18.99    4.79
  12 -12   3   25.92    5.47
  12 -13  -3    7.07    4.09
  12 -13  -3   11.01    4.01
 -12 -13   3   14.45    3.94
 -12  13   3   11.35    4.04
  12 -13  -3    2.64    4.52
  12  13  -3    0.35    3.76
 -11 -13   3    4.27    3.00
  11  13  -3    7.13    4.37
  11 -13  -3    2.49    3.49
  11 -13  -3    8.16    3.41
 -11  13   3    8.27    3.70
  11 -13  -3    8.14    4.39
  10 -13  -3    7.21    4.44
  10  13  -3    2.25    3.68
 -10  13   3    6.08    3.19
  10 -13  -3    2.22    3.13
  10 -13  -3    2.99    2.89
 -10 -13   3    5.27    3.26
   9  13  -3    0.86    3.28
  -9  13   3    7.52    3.53
  -9 -13   3    5.57    2.90
   9 -13  -3   -0.32    2.95
   9 -13  -3    6.54    3.76
   8 -13  -3   27.41    5.09
   8 -13  -3   31.35    4.94
  -8 -13   3   29.12    4.94
  -8  13   3   28.03    5.14
   8  13  -3   23.39    5.06
  -7 -13   3    3.00    2.71
   7 -13  -3    0.25    3.29
   7 -13  -3   -0.50    2.78
   7  13  -3   -3.04    2.74
  -7  13   3    3.47    3.07
   6 -13  -3    3.52    2.96
   6  13  -3    3.75    2.67
  -6 -13   3    1.90    2.56
  -6  13   3    3.05    2.89
   6 -13  -3   -3.54    2.12
   5  13  -3    4.08    3.05
   5 -13  -3    9.21    2.87
  -5 -13   3    1.43    2.45
   5 -13  -3    4.98    3.28
  -5  13   3    4.70    2.77
   4 -13  -3    5.86    2.76
   4  13  -3    2.24    2.75
   4 -13  -3   -1.09    2.40
  -4 -13   3    2.38    2.60
  -4  13   3   -0.25    2.08
   3  13  -3    7.07    2.68
   3 -13  -3    6.02    2.97
  -3  13   3    9.61    3.14
  -3 -13   3    0.95    2.58
   3  13  -3    5.20    3.19
   3 -13  -3    9.86    2.83
   2 -13  -3   72.72    6.41
   2 -13  -3   81.78    7.04
  -2  13   3   80.26    7.26
   2  13  -3   81.57    6.75
   2  13  -3   71.51    6.66
  -2 -13   3   71.88    7.02
   1 -13  -3    8.20    2.96
   1  13  -3    1.22    2.43
  -1 -13   3    3.83    2.78
  -1  13   3    2.59    2.34
   1  13  -3    6.41    2.54
   1 -13  -3    4.33    2.51
   0 -13  -3   21.17    3.68
   0  13  -3   19.33    3.96
   0 -13  -3   10.82    3.35
   0 -13   3   13.85    3.46
   0  13  -3   15.04    3.35
   0  13   3   11.41    3.11
   0  13   3   18.34    3.67
   1  13   3    2.56    2.41
  -1  13  -3   -3.77    1.99
  -1 -13  -3   -2.39    1.80
   1  13   3   -0.94    2.02
  -1 -13  -3    4.18    2.72
   1 -13   3   -1.92    2.20
  -2 -13  -3   -0.86    2.54
  -2 -13  -3    3.70    2.38
  -2  13  -3    6.72    2.66
   2  13   3    3.77    2.50
   2  13   3    1.88    2.50
   2 -13   3    1.51    2.15
   3  13   3    1.61    2.78
   3  13   3    4.68    2.53
  -3  13  -3    3.85    2.30
   3 -13   3    0.86    2.23
  -3 -13  -3    4.39    2.37
  -3 -13  -3    3.97    2.71
   4  13   3    0.28    2.73
  -4  13  -3    2.52    2.54
  -4 -13  -3    8.29    2.96
   4 -13   3   -5.17    2.11
  -5  13  -3    5.12    2.88
  -5 -13  -3   12.84    3.59
   5  13   3    5.05    3.28
   5 -13   3    1.93    2.63
   6 -13   3    2.38    3.14
  -6  13  -3    4.59    3.09
   6  13   3    4.69    3.29
  -6 -13  -3    3.37    3.25
   7 -13   3   -0.43    2.88
  -7 -13  -3    0.70    2.99
   7  13   3    0.38    2.98
  -7  13  -3   -1.42    2.37
   8  13   3   52.94    6.93
   8 -13   3   43.29    6.07
  -8 -13  -3   41.41    5.93
  -8  13  -3   48.93    6.59
  -9 -13  -3    7.74    3.58
  -9  13  -3   -1.15    2.39
   9  13   3   -0.17    3.30
   9 -13   3   -0.25    3.01
 -10 -13  -3    3.78    3.73
  10  13   3    1.08    3.55
  10 -13   3    1.87    3.39
 -10  13  -3    5.86    3.22
  11 -13   3    0.35    3.21
 -11 -13  -3   -1.05    4.15
  11 -13   3   -1.58    3.06
 -11  13  -3    3.73    3.24
  11  13   3    5.91    3.97
 -10 -14   3    8.43    3.46
 -10  14   3    6.38    3.52
  10 -14  -3   -0.50    3.85
  10  14  -3    3.62    4.21
   9 -14  -3   -1.69    3.74
  -9 -14   3    2.48    3.12
   9 -14  -3    1.59    3.42
   9  14  -3    1.59    3.41
  -9  14   3    2.34    3.66
   8  14  -3    6.43    3.96
  -8 -14   3    6.72    3.31
   8 -14  -3    5.27    3.62
  -8  14   3    9.80    3.72
  -7 -14   3    8.43    3.57
   7  14  -3    2.31    3.49
   7 -14  -3   -0.71    3.19
   7 -14  -3    8.30    3.45
  -7  14   3    1.97    3.08
  -6  14   3   38.17    5.82
   6  14  -3   45.15    6.41
  -6 -14   3   49.66    6.39
   6 -14  -3   43.21    6.12
  -5  14   3    0.70    2.65
  -5 -14   3    1.97    2.47
   5  14  -3   -2.75    2.54
   5 -14  -3   -3.38    2.72
  -4  14   3    5.43    3.21
  -4 -14   3    1.33    2.62
   4  14  -3    5.75    3.31
   4 -14  -3    3.39    3.14
  -3  14   3    9.69    3.56
   3  14  -3   15.77    4.12
   3 -14  -3    7.36    3.51
  -3 -14   3   14.12    3.52
  -2  14   3   13.29    3.74
   2 -14  -3   23.07    4.65
   2  14  -3   24.97    4.56
   2  14  -3   27.68    4.39
  -2 -14   3   23.58    4.30
   1 -14  -3    1.78    2.64
  -1 -14   3    3.57    2.65
  -1  14   3    0.64    2.48
   1  14  -3    0.62    2.64
   1  14  -3    2.75    2.69
   0  14  -3   -1.51    2.13
   0 -14   3   -1.39    2.29
   0  14   3   -1.43    2.41
   0 -14  -3    2.36    2.79
  -1 -14  -3    2.68    2.73
   1  14   3    6.64    2.93
   1  14   3   -0.46    2.69
  -1  14  -3   -3.53    2.29
   1 -14   3    0.92    2.69
   2  14   3   -1.22    2.67
  -2  14  -3    1.12    2.63
  -2 -14  -3   -4.02    2.46
   2  14   3   -0.17    2.38
   2 -14   3   -1.51    2.51
   3  14   3    0.32    2.37
  -3  14  -3   -0.40    2.73
  -3 -14  -3    3.33    3.19
   3 -14   3   -4.26    2.38
   4 -14   3   -2.54    2.64
  -4  14  -3    3.27    2.99
   4  14   3   -0.12    2.77
  -4 -14  -3    1.88    2.98
  -5 -14  -3    9.30    3.64
  -5  14  -3    6.06    3.45
   5 -14   3   12.19    3.81
   5  14   3    6.87    3.78
   6 -14   3   43.10    6.19
  -6 -14  -3   56.81    6.61
  -6  14  -3   50.47    6.89
   6  14   3   42.18    6.48
  -7  14  -3   -2.94    2.92
   7 -14   3   -1.08    3.10
   7  14   3    5.78    3.56
  -7 -14  -3    3.93    3.66
  -8  14  -3    3.61    3.64
   8 -14   3    3.00    3.71
   8  14   3    3.78    3.72
  -8 -14  -3    6.00    4.14
   9 -14   3    7.81    4.34
  -9 -14  -3   14.08    4.43
  -9  14  -3   12.90    3.98
   9  14   3    7.60    4.15
  -8  15   3    7.08    3.85
  -8 -15   3   16.26    4.42
   8 -15  -3   17.66    5.20
   8  15  -3    7.01    4.20
  -7  15   3    5.28    3.54
   7  15  -3    5.82    4.10
   7 -15  -3    4.61    4.04
  -7 -15   3   11.61    3.94
  -6 -15   3    2.18    3.17
  -6  15   3   -0.77    3.06
   6  15  -3   -0.22    3.06
   6 -15  -3    1.39    3.50
  -5 -15   3    0.72    3.17
   5 -15  -3   -4.42    3.18
   5  15  -3   -1.66    3.22
  -5  15   3    2.88    2.83
  -4 -15   3    7.44    3.26
   4  15  -3    9.55    3.84
  -4  15   3    4.25    3.33
   4 -15  -3    4.84    3.86
   3  15  -3    7.92    3.63
   3 -15  -3   15.54    4.49
  -3  15   3    9.59    3.74
  -3 -15   3    6.21    3.39
  -2  15   3   27.63    5.13
   2 -15  -3   36.80    5.74
   2  15  -3   25.42    4.82
  -2 -15   3   24.12    4.63
  -1 -15   3    8.77    3.33
   1 -15  -3    5.74    3.98
  -1  15   3   -0.70    2.73
   1  15  -3    5.30    3.64
   0  15  -3   24.14    4.58
   0 -15   3   29.92    4.93
   0  15   3   26.57    4.88
   0 -15  -3   18.32    4.42
  -1 -15  -3    6.35    3.56
   1 -15   3    1.23    2.88
   1  15   3    4.41    2.95
  -1  15  -3    1.64    2.96
   2 -15   3    9.27    3.69
  -2  15  -3    8.70    3.61
  -2 -15  -3    7.70    3.87
   3 -15   3    3.74    3.16
   3  15   3    1.59    3.31
  -3 -15  -3   12.46    4.17
  -3  15  -3    0.38    2.91
   4 -15   3    2.74    3.40
  -4  15  -3   -0.56    3.29
   4  15   3    4.49    3.51
  -4 -15  -3    3.26    3.46
  -5 -15  -3    5.31    3.76
  -5  15  -3    6.09    3.81
   5  15   3    0.96    3.46
   5 -15   3    4.50    3.38
  -6 -15  -3   12.22    4.20
   6 -15   3   -0.03    3.43
   6  15   3    1.47    3.35
  -6  15  -3    3.54    3.71
  -7  15  -3   -0.82    3.30
  -7 -15  -3    2.97    3.89
   7 -15   3    2.38    3.44
   7  15   3    7.06    4.21
  -4  16   3    3.36    3.58
   4  16  -3   -1.81    3.49
  -4 -16   3   -0.41    3.15
   4 -16  -3    1.35    3.71
   3 -16  -3   10.21    4.10
  -3 -16   3    3.85    3.53
  -3  16   3    5.70    3.61
  -2  16   3    2.34    3.50
   2 -16  -3    7.03    3.99
  -2 -16   3   10.31    4.03
  -1  16   3   26.65    5.18
   1  16  -3   30.34    5.32
  -1 -16   3   31.99    5.57
   1 -16  -3   30.48    5.73
   0  16  -3    9.04    3.88
   0 -16   3    3.62    3.46
   0  16   3    5.66    3.57
   1 -16   3    7.18    3.67
  -1  16  -3    3.40    3.34
   2 -16   3   -0.27    3.38
  -2  16  -3    2.29    3.07
   3 -16   3   20.41    4.63
  -3  16  -3    8.95    3.97
  19   0  -4    0.20    2.85
 -19   0   4    3.98    3.88
 -18   0   4   23.37    5.24
  18   0  -4   18.28    4.55
 -17   0   4   -0.75    2.66
  17   0  -4    4.44    2.73
 -16   0   4    1.06    2.79
  16   0  -4   11.31    3.27
  15   0  -4   -0.26    2.35
 -15   0   4    0.65    2.48
 -14   0   4    3.39    2.74
  14   0  -4    1.25    2.16
  14   0  -4    1.39    1.81
  13   0  -4    0.33    1.74
  13   0  -4    1.33    2.11
 -13   0   4    2.16    2.32
  12   0  -4  149.46    8.07
 -12   0   4  167.23    9.51
 -12   0   4  165.36    7.70
  12   0  -4  161.87    9.27
  11   0  -4   -0.13    1.53
  11   0  -4   -0.15    1.61
 -11   0   4    1.76    1.90
 -11   0   4    0.69    1.04
 -10   0   4   52.98    3.50
 -10   0   4   55.61    5.02
  10   0  -4   54.94    4.12
  10   0  -4   51.50    4.66
  -9   0   4    1.02    0.94
   9   0  -4   -0.51    1.51
  -9   0   4   -1.79    1.42
   9   0  -4   -0.65    1.18
  -8   0   4  646.39   24.96
   8   0  -4  626.27   24.80
   8   0  -4  611.43   24.16
  -8   0   4  640.19   23.94
   7   0  -4    2.58    1.13
   7   0  -4   -1.45    1.15
  -7   0   4    0.59    0.84
  -7   0   4   -1.26    1.16
   6   0  -4  996.65   37.66
  -6   0   4 1026.20   38.11
  -6   0   4 1021.48   37.52
   6   0  -4 1040.94   38.09
   5   0  -4    0.64    0.95
  -5   0   4    0.16    0.74
  -5   0   4   -0.64    0.86
   5   0  -4    0.19    0.82
  -4   0   4   19.39    1.76
   4   0  -4   17.75    1.81
  -4   0   4   20.59    1.98
   4   0  -4   16.21    1.76
   3   0  -4    0.41    0.82
  -3   0   4   -0.51    0.84
   3   0  -4    0.56    0.79
  -3   0   4    0.41    0.75
  -2   0   4 1198.93   43.49
   2   0  -4 1179.64   43.46
   2   0  -4 1198.53   43.29
  -2   0   4 1215.02   43.27
  -1   0   4   -0.26    0.64
   1   0  -4   -0.70    0.60
   1   0  -4   -0.65    0.68
  -1   0   4   -0.01    0.70
   0   0  -4  347.56   12.46
   0   0  -4  337.24   12.78
   0   0   4  322.31   12.76
   0   0   4  324.16   12.33
  -1   0  -4    0.23    0.55
  -1   0  -4   -0.66    0.52
  -1   0  -4   -0.76    0.59
  -1   0  -4   -0.18    0.69
  -2   0  -4  524.62   19.42
  -2   0  -4  520.48   19.54
  -2   0  -4  521.80   19.58
  -2   0  -4  525.94   19.68
  -3   0  -4   -0.78    0.67
  -3   0  -4    0.71    0.80
  -3   0  -4   -0.24    0.60
  -3   0  -4    1.35    0.82
  -4   0  -4  199.48    8.76
  -4   0  -4  206.38    8.43
  -4   0  -4  221.86    8.75
  -4   0  -4  195.60    8.54
  -5   0  -4   -2.34    0.75
  -5   0  -4    0.09    0.62
  -5   0  -4   -1.30    0.90
  -6   0  -4 2639.66   95.15
  -6   0  -4 2658.92   94.37
  -6   0  -4 2602.27   94.99
   6   0   4 2606.62   94.69
   7   0   4    0.37    1.13
  -7   0  -4   -0.62    1.18
  -7   0  -4    1.55    1.39
  -7   0  -4   -0.02    0.73
   8   0   4  747.66   28.69
  -8   0  -4  753.65   29.45
  -8   0  -4  745.21   29.29
  -8   0  -4  761.28   28.21
  -9   0  -4    4.62    1.97
  -9   0  -4    1.43    0.93
   9   0   4   -1.21    1.47
  -9   0  -4   -0.41    1.78
 -10   0  -4    9.02    2.56
 -10   0  -4    5.47    1.30
  10   0   4    4.10    1.95
 -10   0  -4    6.84    2.38
 -11   0  -4    1.41    0.98
  11   0   4    1.09    1.94
 -11   0  -4   -0.71    1.45
  11   0   4    0.58    1.77
  12   0   4  145.98    8.10
 -12   0  -4  154.85    9.03
  12   0   4  166.77    9.61
 -13   0  -4    0.90    1.97
  13   0   4    0.21    2.31
  13   0   4    1.89    2.13
 -14   0  -4    8.21    2.89
  14   0   4    5.41    2.78
 -15   0  -4    0.96    2.08
  15   0   4   -0.94    2.64
 -16   0  -4    9.42    3.17
  16   0   4   12.13    4.13
  17   0   4    7.37    3.63
 -17   0  -4    3.52    2.78
 -18   0  -4    8.78    3.25
  18   0   4   -1.48    3.33
  19   1  -4    8.46    3.66
 -19  -1   4    4.29    3.99
 -19   1   4   -1.95    3.70
  19  -1  -4    3.15    3.58
 -18   1   4   18.81    4.78
 -18  -1   4   29.94    5.76
  18  -1  -4   19.47    4.69
  18   1  -4   30.14    5.31
  17   1  -4   -0.13    2.47
 -17  -1   4   -1.67    3.11
 -17   1   4   -1.98    2.98
  17  -1  -4    0.08    2.75
 -16   1   4    5.32    3.66
  16  -1  -4    5.54    2.80
  16   1  -4    9.15    3.19
 -16  -1   4    8.69    3.44
  15  -1  -4    5.73    2.83
 -15   1   4   10.45    3.77
  15   1  -4    8.80    3.34
 -15  -1   4   14.04    3.78
  15   1  -4    6.70    2.59
 -14  -1   4   26.71    4.48
 -14   1   4   29.13    4.57
  14   1  -4   14.89    3.61
  14   1  -4   22.89    3.55
  14  -1  -4   25.71    4.15
  13  -1  -4   -1.43    1.75
 -13  -1   4   -3.41    2.06
  13   1  -4   -0.68    1.95
  13   1  -4    0.05    1.75
 -13   1   4   -2.78    1.80
  12   1  -4  297.29   14.02
  12   1  -4  262.98   12.96
  12  -1  -4  303.24   14.23
 -12  -1   4  297.58   14.24
 -12   1   4  302.69   14.26
 -12   1   4  295.95   12.70
  12  -1  -4  281.39   12.53
  11  -1  -4  102.82    5.60
  11   1  -4  111.41    6.26
  11  -1  -4  102.81    6.64
 -11   1   4   96.34    5.62
 -11  -1   4  104.88    6.93
  11   1  -4   96.95    6.55
 -11  -1   4  101.77    5.14
 -11   1   4   90.90    6.46
 -10   1   4  272.45   11.99
 -10   1   4  294.39   13.14
  10   1  -4  260.96   12.27
  10   1  -4  280.18   12.98
  10  -1  -4  275.90   13.10
 -10  -1   4  283.28   11.45
 -10  -1   4  301.11   13.36
  10  -1  -4  282.95   11.89
  -9  -1   4    6.45    2.12
   9   1  -4    7.74    1.92
   9  -1  -4    5.17    1.90
   9   1  -4   10.69    2.34
  -9   1   4   11.06    1.84
  -9  -1   4    8.13    1.41
  -9   1   4    5.81    1.99
   9  -1  -4    4.97    1.48
   8   1  -4  342.83   14.08
  -8   1   4  327.51   13.45
  -8  -1   4  334.93   12.96
   8  -1  -4  329.46   14.16
   8  -1  -4  319.27   13.14
   8   1  -4  312.27   13.61
  -8  -1   4  316.39   14.10
  -8   1   4  338.25   14.16
   7   1  -4   43.71    3.48
   7  -1  -4   47.73    3.05
  -7  -1   4   52.33    4.02
  -7  -1   4   51.40    2.98
  -7   1   4   45.87    3.27
  -7   1   4   51.76    3.90
   7   1  -4   44.48    3.56
   7  -1  -4   49.85    3.87
   6  -1  -4  244.57    9.71
  -6   1   4  240.95   10.20
  -6  -1   4  243.76   10.45
   6   1  -4  243.32   10.16
  -6  -1   4  231.38    9.53
  -6   1   4  233.09    9.95
   6   1  -4  233.08   10.11
   6  -1  -4  224.83   10.27
  -5   1   4   11.47    1.69
   5  -1  -4    8.52    1.30
   5   1  -4    9.12    1.61
   5   1  -4    8.24    1.46
  -5   1   4   12.11    1.67
   5  -1  -4    8.72    1.58
  -5  -1   4   15.49    2.05
  -5  -1   4   10.09    1.33
  -4   1   4  290.69   11.35
   4   1  -4  288.99   11.29
   4  -1  -4  287.83   11.17
  -4  -1   4  288.31   11.16
  -4   1   4  278.09   11.43
  -4  -1   4  293.28   11.63
   4  -1  -4  273.83   11.56
   4   1  -4  280.64   11.52
   3  -1  -4  600.27   22.30
  -3   1   4  588.29   21.94
   3   1  -4  624.10   21.94
  -3   1   4  575.86   22.25
   3   1  -4  587.94   22.31
   3  -1  -4  598.72   21.99
  -3  -1   4  589.48   22.01
  -3  -1   4  579.65   22.22
   2   1  -4 4626.43  164.78
  -2   1   4 4517.92  164.72
   2  -1  -4 4699.38  164.57
  -2  -1   4 4627.68  164.60
   2   1  -4 4683.67  164.42
   2  -1  -4 4624.94  164.64
  -2   1   4 4532.45  164.35
  -2  -1   4 4646.37  164.60
  -1   1   4   13.12    1.47
   1   1  -4   11.69    1.42
   1  -1  -4   12.68    1.29
  -1  -1   4   15.70    1.40
   1   1  -4   15.95    0.96
   1   1  -4   11.33    1.31
   1  -1  -4   15.00    1.41
  -1   1   4   14.69    0.95
   0   1  -4   91.64    3.76
   0   1   4   97.30    4.41
   0  -1   4   92.56    4.20
   0   1   4  100.07    3.66
   0   1  -4   98.95    4.41
   0  -1  -4   99.35    4.40
   0   1  -4   94.25    4.36
   0  -1  -4   91.01    4.27
  -1  -1  -4 6596.90  233.13
  -1   1  -4 6338.84  233.03
  -1   1  -4 6496.53  232.98
   1   1   4 6509.36  232.98
  -1  -1  -4 6354.25  233.05
  -1  -1  -4 6695.53  233.01
   1  -1   4 6584.87  232.94
   1  -1   4 6560.98  232.94
  -1   1  -4 6829.97  232.92
  -2   1  -4  303.97   11.87
  -2   1  -4  296.97   11.70
  -2   1  -4  325.97   11.97
  -2  -1  -4  277.70   11.93
  -2  -1  -4  281.07   11.99
  -2  -1  -4  325.79   11.59
  -2   1  -4  323.94   12.09
   2   1   4  319.05   11.87
  -3   1  -4 1427.02   52.70
  -3  -1  -4 1428.62   52.43
  -3  -1  -4 1460.43   52.83
  -3  -1  -4 1507.49   52.90
  -3   1  -4 1480.68   52.57
   3   1   4 1374.09   52.37
  -3   1  -4 1435.63   52.73
  -3   1  -4 1516.27   52.64
  -4  -1  -4   34.22    2.41
  -4  -1  -4   28.53    2.52
  -4  -1  -4   30.00    2.03
  -4   1  -4   35.54    2.67
  -4   1  -4   29.80    2.40
  -4   1  -4   28.77    2.23
  -4   1  -4   33.49    2.32
   5   1   4  166.69    7.28
  -5   1  -4  154.27    7.26
  -5  -1  -4  134.26    7.18
  -5   1  -4  142.74    7.10
  -5   1  -4  150.40    6.76
  -5   1  -4  170.66    7.05
  -5  -1  -4  160.51    7.11
  -5  -1  -4  162.73    6.58
   6  -1   4  524.96   19.81
  -6   1  -4  512.14   19.87
  -6  -1  -4  526.00   20.27
  -6   1  -4  502.77   20.36
  -6  -1  -4  530.30   20.58
  -6  -1  -4  504.06   19.40
  -6   1  -4  522.34   20.42
   6   1   4  521.69   20.25
  -7   1  -4   46.22    3.09
   7  -1   4   46.86    3.17
  -7   1  -4   38.66    3.63
  -7   1  -4   49.54    3.95
  -7  -1  -4   43.57    3.72
   7   1   4   49.53    3.71
  -7  -1  -4   46.42    3.96
  -7  -1  -4   51.63    2.85
  -8  -1  -4   65.85    3.50
  -8  -1  -4   71.00    5.03
  -8   1  -4   53.05    4.54
   8   1   4   67.51    4.30
  -8   1  -4   64.75    3.86
  -8  -1  -4   64.20    4.42
   8  -1   4   63.07    3.95
   8  -1   4   68.16    4.96
  -9   1  -4   29.09    3.72
   9  -1   4   32.45    2.97
  -9  -1  -4   31.39    3.74
  -9  -1  -4   35.40    2.41
   9   1   4   32.95    3.43
  -9  -1  -4   31.90    3.72
  -9   1  -4   30.43    2.84
   9  -1   4   28.29    3.51
 -10  -1  -4  365.77   14.37
  10  -1   4  400.15   15.39
  10   1   4  386.84   15.81
 -10  -1  -4  336.93   16.19
 -10  -1  -4  366.36   16.25
 -10   1  -4  371.53   15.08
  10  -1   4  368.24   16.39
 -10   1  -4  328.23   15.96
 -11   1  -4    1.77    1.63
  11  -1   4    0.94    1.66
  11  -1   4    0.94    1.89
 -11   1  -4    2.36    1.27
  11   1   4   -0.37    1.91
 -11  -1  -4    0.77    1.77
 -11  -1  -4    0.75    1.76
 -12   1  -4   37.42    3.41
 -12   1  -4   26.58    4.06
  12  -1   4   40.98    3.88
  12   1   4   35.74    4.19
 -12  -1  -4   39.37    4.92
 -12  -1  -4   49.18    5.10
  12  -1   4   39.73    4.94
 -13  -1  -4   17.41    3.50
 -13   1  -4   17.86    3.54
  13   1   4   16.08    3.28
  13  -1   4   17.78    3.79
  13   1   4   14.11    3.63
  14  -1   4    4.12    2.71
 -14  -1  -4    5.33    2.49
 -14   1  -4    3.29    2.15
  14   1   4    7.86    3.11
  14   1   4    2.55    2.37
  15  -1   4    3.98    3.09
 -15   1  -4    7.10    2.60
  15   1   4    8.09    3.08
 -15  -1  -4    4.17    2.43
  16  -1   4    0.56    2.80
 -16  -1  -4    8.57    3.09
 -16   1  -4    2.35    2.61
  16   1   4    5.88    3.24
  17   1   4    2.37    3.35
  17  -1   4   -0.95    3.15
 -17   1  -4    2.77    2.85
 -17  -1  -4    4.09    3.06
 -18  -1  -4    3.73    3.28
  18  -1   4    9.57    4.24
  18   1   4   12.02    4.61
 -18   1  -4    4.01    2.93
 -19  -2   4   -2.20    3.82
  19   2  -4   -2.14    2.80
 -19   2   4    1.89    3.63
  19  -2  -4    7.25    3.84
 -18  -2   4    2.90    3.33
  18  -2  -4    1.20    2.93
 -18   2   4    4.46    3.80
  18   2  -4    0.61    2.88
  17   2  -4    6.51    3.11
 -17   2   4   10.01    3.76
 -17  -2   4    4.64    3.30
  17  -2  -4    4.99    2.95
  16   2  -4   17.42    3.58
  16  -2  -4   10.95    3.61
  16   2  -4   14.11    3.70
 -16  -2   4   16.65    4.46
 -16   2   4   18.44    4.59
  15   2  -4   13.52    3.42
 -15   2   4    7.09    3.63
 -15  -2   4   11.84    3.58
  15   2  -4   13.35    3.22
  15  -2  -4    6.94    3.03
  14  -2  -4   23.31    4.17
 -14  -2   4   21.19    4.16
  14   2  -4   22.66    4.08
 -14   2   4   21.61    4.25
  14   2  -4   21.17    3.58
 -13   2   4   88.39    7.06
  13   2  -4   70.15    5.82
 -13  -2   4   76.37    6.83
  13  -2  -4   68.17    6.38
  13   2  -4   79.05    6.47
 -13   2   4   79.45    5.23
  12   2  -4   17.70    3.25
 -12   2   4   20.06    2.90
 -12  -2   4   20.11    3.66
  12  -2  -4   19.17    3.57
  12   2  -4   22.06    3.49
 -12   2   4   21.59    3.68
  11   2  -4   20.34    3.34
 -11   2   4   30.35    4.05
  11  -2  -4   17.91    3.30
  11   2  -4   18.61    3.08
 -11   2   4   26.00    2.99
 -11  -2   4   26.78    3.92
  11  -2  -4   21.53    2.39
  10  -2  -4    0.72    1.12
  10   2  -4   -0.47    1.48
  10  -2  -4    0.43    1.63
 -10   2   4   -0.98    1.46
 -10  -2   4    2.09    1.82
 -10   2   4   -0.37    1.07
 -10  -2   4    1.66    0.93
  10   2  -4    0.79    1.71
  -9   2   4  215.44   10.20
  -9  -2   4  206.55    8.49
  -9   2   4  193.33    9.45
   9   2  -4  210.44   10.03
   9   2  -4  205.12    9.86
   9  -2  -4  215.39   10.30
   9  -2  -4  207.75    8.80
  -9  -2   4  206.59   10.21
   8   2  -4  790.82   31.11
  -8   2   4  833.82   31.34
   8  -2  -4  811.57   30.11
  -8  -2   4  816.86   29.86
  -8  -2   4  822.23   31.52
   8  -2  -4  771.79   31.37
  -8   2   4  817.37   30.94
   8   2  -4  830.12   31.21
  -7  -2   4   11.90    2.25
  -7   2   4   10.42    1.87
   7  -2  -4    8.68    1.97
  -7   2   4   11.65    2.08
   7   2  -4   11.13    1.97
   7   2  -4   10.95    2.03
   7  -2  -4   11.83    1.45
  -7  -2   4    9.19    1.30
  -6  -2   4   53.83    2.83
   6  -2  -4   46.57    2.73
  -6   2   4   50.21    3.33
  -6  -2   4   59.25    3.79
  -6   2   4   53.87    3.47
   6  -2  -4   43.27    3.61
   6   2  -4   53.73    3.77
   6   2  -4   42.42    3.24
   5   2  -4  110.68    5.21
  -5   2   4  107.40    5.22
   5  -2  -4  108.55    4.71
  -5   2   4   99.11    5.29
   5   2  -4  107.34    5.48
  -5  -2   4  107.51    5.58
  -5  -2   4  102.49    4.71
   5  -2  -4  103.01    5.58
   4  -2  -4 1051.62   39.86
  -4   2   4 1077.55   39.39
  -4  -2   4 1087.38   39.19
   4   2  -4 1109.24   39.32
  -4   2   4 1054.93   39.74
   4  -2  -4 1077.99   39.10
   4   2  -4 1085.11   39.90
   3  -2  -4  188.56    7.60
   3   2  -4  184.21    8.17
   3   2  -4  195.49    7.52
  -3   2   4  195.87    8.19
  -3  -2   4  183.41    8.12
   3  -2  -4  181.73    8.17
   3   2  -4  194.13    7.71
  -3   2   4  188.28    7.62
  -2   2   4  212.75    8.04
   2   2  -4  208.70    7.89
   2   2  -4  205.14    8.75
   2  -2  -4  214.31    8.76
   2  -2  -4  205.94    8.35
  -2  -2   4  212.27    8.71
   2   2  -4  209.53    8.42
  -2   2   4  202.64    8.71
  -1   2   4  444.55   16.43
  -1   2   4  429.42   17.25
   1   2  -4  448.20   17.15
   1  -2  -4  471.30   17.28
   1  -2  -4  471.23   17.11
  -1  -2   4  446.15   17.21
   1   2  -4  463.08   17.33
   0  -2  -4  492.43   18.59
   0  -2  -4  488.30   18.61
   0   2   4  500.47   18.65
   0   2  -4  480.34   18.56
   0   2  -4  508.61   18.69
   0  -2   4  488.41   18.57
  -1  -2  -4   17.51    1.05
   1  -2   4   17.19    1.22
   1   2   4   18.16    1.69
  -1   2  -4   16.11    1.73
   1  -2   4   18.33    1.79
  -1  -2  -4   20.26    1.82
  -1   2  -4   16.74    1.63
   1  -2   4   18.09    1.78
  -1  -2  -4   18.96    1.81
  -2  -2  -4    1.62    0.91
   2   2   4    0.19    0.68
  -2  -2  -4    0.26    0.81
  -2   2  -4    0.97    0.71
  -2  -2  -4    0.89    0.59
  -2   2  -4    0.90    0.74
   2  -2   4    1.87    0.75
  -3   2  -4   23.28    2.26
  -3   2  -4   17.90    1.93
   3   2   4   20.36    1.67
   3  -2   4   26.98    1.95
   3   2   4   22.69    2.24
  -3  -2  -4   25.48    2.28
  -3   2  -4   22.25    1.76
  -3  -2  -4   21.78    1.71
   4   2   4  118.69    5.93
   4   2   4  118.72    5.17
   4  -2   4  127.58    5.72
  -4  -2  -4  113.96    5.87
  -4  -2  -4  114.06    5.43
  -4   2  -4  130.80    5.99
  -4   2  -4  120.74    5.35
  -4   2  -4  123.03    5.81
   5  -2   4   58.02    3.48
  -5  -2  -4   56.31    3.76
  -5  -2  -4   45.37    3.07
   5   2   4   48.89    3.39
   5   2   4   52.36    2.72
  -5   2  -4   51.51    2.92
  -5   2  -4   43.47    3.47
  -5   2  -4   44.63    3.15
   6  -2   4  793.45   29.28
  -6  -2  -4  775.10   29.48
  -6   2  -4  766.78   28.97
  -6  -2  -4  770.82   29.03
  -6   2  -4  774.28   28.39
   6   2   4  770.45   28.05
   6   2   4  713.84   29.13
  -6   2  -4  756.41   29.32
   7  -2   4  106.58    5.23
   7   2   4  105.52    6.04
  -7  -2  -4  113.36    6.31
  -7   2  -4  105.16    6.10
   7  -2   4  119.10    6.27
   7   2   4  111.25    4.88
  -7   2  -4  110.69    5.73
  -7  -2  -4  109.41    5.96
   8   2   4  119.55    6.60
   8   2   4  118.36    5.23
   8  -2   4  125.76    6.83
  -8   2  -4  116.22    6.79
  -8   2  -4  125.41    6.28
   8  -2   4  114.80    5.75
  -8  -2  -4  124.02    6.99
  -8  -2  -4  116.56    6.55
   9   2   4    9.69    2.22
   9  -2   4    9.03    1.76
  -9  -2  -4    7.68    2.01
  -9  -2  -4    8.85    2.54
  -9   2  -4    9.20    2.26
  -9   2  -4    8.44    1.82
   9   2   4    9.24    1.26
   9  -2   4    9.90    2.35
  10  -2   4   29.44    2.79
  10  -2   4   19.64    3.33
 -10   2  -4   23.66    3.39
  10   2   4   22.64    3.31
 -10  -2  -4   16.18    3.15
 -10   2  -4   27.05    2.98
 -10  -2  -4   21.41    3.26
 -11  -2  -4   47.48    5.05
  11   2   4   53.15    4.81
 -11   2  -4   52.85    5.16
 -11   2  -4   45.11    3.99
  11  -2   4   50.81    3.85
  11  -2   4   46.15    4.97
 -11  -2  -4   43.27    4.74
 -12  -2  -4  191.98   10.42
 -12  -2  -4  209.38   10.92
 -12   2  -4  180.23    9.13
  12   2   4  165.34    9.61
  12  -2   4  202.87   10.86
 -12   2  -4  185.95   10.34
  13   2   4    1.20    2.20
 -13   2  -4    2.59    2.34
 -13  -2  -4    0.35    2.19
 -13  -2  -4   -0.19    1.98
  13  -2   4    1.55    2.22
  14  -2   4   37.49    5.44
 -14  -2  -4   35.07    4.90
  14   2   4   35.24    4.65
 -14   2  -4   30.10    4.83
  15   2   4   17.17    3.84
  15   2   4   15.70    4.14
  15  -2   4   16.22    4.24
 -15   2  -4   20.80    3.99
 -15  -2  -4   19.51    3.87
 -16   2  -4    4.77    2.80
  16  -2   4    0.46    2.84
 -16  -2  -4   14.32    3.57
  16   2   4    5.42    3.31
  17  -2   4   12.46    4.58
  17   2   4   12.04    4.18
 -17   2  -4   12.23    3.45
 -17  -2  -4    2.39    2.78
 -18  -2  -4   13.00    3.92
  18  -2   4   10.28    4.90
 -18   2  -4    9.34    3.61
  18   2   4   10.52    4.44
  19  -3  -4    7.31    3.70
  19   3  -4   17.62    4.35
 -19   3   4    6.97    4.06
 -19  -3   4   14.18    4.50
 -18   3   4    3.07    3.82
 -18  -3   4    0.50    2.60
  18  -3  -4    5.36    3.44
  18   3  -4    3.19    3.10
 -17  -3   4    2.82    2.67
  17  -3  -4    4.18    3.19
  17   3  -4    6.41    3.14
 -17   3   4    4.46    3.48
  16   3  -4   11.52    3.32
 -16   3   4   10.95    3.90
  16  -3  -4    8.06    3.34
 -16  -3   4    7.07    3.11
  16   3  -4    0.83    2.66
  15   3  -4  247.75   13.17
 -15  -3   4  245.50   13.28
  15   3  -4  224.54   12.37
 -15   3   4  225.19   13.01
  15  -3  -4  249.20   13.46
  14   3  -4    4.48    2.53
 -14  -3   4    5.97    2.68
 -14   3   4    3.92    1.92
 -14   3   4   11.55    3.41
  14  -3  -4    4.21    2.50
  14   3  -4    6.33    2.86
  13   3  -4   21.34    3.65
 -13   3   4   27.88    4.41
  13  -3  -4   22.37    3.88
 -13   3   4   30.72    3.69
 -13  -3   4   18.98    3.64
  13   3  -4   23.00    3.68
  12  -3  -4    3.11    2.37
 -12   3   4    2.36    2.44
 -12  -3   4    7.16    2.64
 -12   3   4    5.66    1.98
  12   3  -4    3.21    2.09
  12   3  -4    3.32    2.21
 -11   3   4   33.78    3.69
  11  -3  -4   34.34    4.24
 -11   3   4   35.25    4.24
 -11  -3   4   28.37    4.12
  11   3  -4   35.13    4.15
  11   3  -4   35.36    4.19
 -10   3   4   77.85    5.07
  10  -3  -4   75.36    3.89
 -10   3   4   75.95    5.83
  10  -3  -4   60.32    5.49
  10   3  -4   79.61    5.75
  10   3  -4   69.19    5.38
 -10  -3   4   73.99    5.98
  -9  -3   4  247.92    9.67
  -9  -3   4  245.30   11.75
  -9   3   4  253.35   11.63
   9  -3  -4  242.84    9.91
   9  -3  -4  255.40   12.00
  -9   3   4  241.68   11.23
   9   3  -4  233.93   11.44
   9   3  -4  261.18   11.63
   8  -3  -4   73.23    3.55
   8   3  -4   65.65    4.67
  -8  -3   4   70.22    3.45
  -8  -3   4   69.09    4.85
   8  -3  -4   73.19    5.27
  -8   3   4   63.87    4.54
   8   3  -4   76.35    4.81
  -8   3   4   60.12    4.36
   7   3  -4   35.45    3.57
  -7  -3   4   42.51    3.84
   7  -3  -4   43.61    2.44
  -7  -3   4   37.46    2.34
  -7   3   4   35.33    3.31
  -7   3   4   39.17    3.45
   7  -3  -4   41.89    3.75
   6  -3  -4  144.25    7.80
  -6  -3   4  151.64    7.81
  -6  -3   4  166.81    7.35
  -6   3   4  160.72    7.46
   6  -3  -4  161.19    6.55
  -6  -3   4  160.30    6.63
  -6   3   4  165.23    7.77
   6   3  -4  161.43    7.83
   5  -3  -4    3.08    1.47
  -5   3   4    0.48    0.92
  -5  -3   4    1.87    0.91
   5  -3  -4    1.24    0.70
   5   3  -4    1.44    1.26
  -5  -3   4    1.41    0.84
  -5   3   4    3.23    1.21
  -5  -3   4    2.15    1.36
  -4  -3   4   87.57    4.41
   4   3  -4  101.01    5.26
  -4   3   4   98.36    4.69
   4  -3  -4   85.00    5.07
   4  -3  -4  102.19    4.35
   4   3  -4   97.28    4.43
  -4  -3   4  105.95    5.33
  -4   3   4   97.79    5.14
   3  -3  -4    5.84    1.04
  -3   3   4    8.33    1.51
  -3  -3   4    6.71    1.52
  -3  -3   4    6.36    0.92
   3   3  -4    4.96    1.42
   3  -3  -4    5.27    1.48
  -3   3   4    5.84    1.09
   3   3  -4    5.04    1.08
  -2   3   4   51.11    2.57
   2   3  -4   53.58    2.96
   2  -3  -4   45.71    3.14
   2  -3  -4   51.23    2.79
  -2  -3   4   51.27    2.33
  -2  -3   4   51.67    3.28
   2   3  -4   53.78    3.34
  -2   3   4   50.96    3.28
   1  -3  -4  177.85    7.52
   1   3  -4  174.32    7.65
  -1  -3   4  191.00    6.77
   1  -3  -4  181.00    6.97
   1   3  -4  183.72    7.91
   1  -3  -4  184.87    6.98
  -1  -3   4  175.11    7.86
  -1   3   4  175.54    7.85
   1  -3  -4  179.22    7.88
   0   3   4  756.89   28.44
   0  -3  -4  781.88   27.60
   0  -3   4  778.96   27.55
   0  -3   4  730.77   28.45
   0  -3  -4  785.06   28.57
   0  -3  -4  750.07   28.34
   0   3  -4  767.27   28.43
  -1   3  -4   61.52    3.53
  -1  -3  -4   65.17    3.53
   1  -3   4   53.50    3.41
   1  -3   4   62.73    2.80
  -1   3  -4   63.45    3.35
  -1  -3  -4   62.21    3.61
   1   3   4   60.14    3.42
  -1  -3  -4   61.12    2.76
  -2  -3  -4  494.20   18.03
   2  -3   4  482.52   18.12
  -2  -3  -4  467.98   18.76
   2  -3   4  469.65   18.79
  -2   3  -4  496.41   18.87
   2   3   4  476.63   18.84
   2   3   4  504.39   18.45
   2  -3   4  481.79   18.83
  -2   3  -4  503.48   18.35
  -3   3  -4  247.14   10.47
   3   3   4  243.70    9.87
   3  -3   4  252.68    9.99
  -3   3  -4  257.50   10.55
   3   3   4  232.41   10.46
  -3   3  -4  248.99    9.83
  -3  -3  -4  248.51    9.84
  -3  -3  -4  257.44   10.58
   4   3   4  164.68    6.90
   4   3   4  159.78    7.74
  -4  -3  -4  168.72    7.22
  -4  -3  -4  162.01    7.75
  -4   3  -4  174.29    7.83
  -4   3  -4  167.86    7.67
  -4   3  -4  168.67    6.95
   4  -3   4  166.50    7.38
   5  -3   4    9.81    1.69
  -5   3  -4   11.21    2.05
   5   3   4   11.12    1.29
  -5  -3  -4    7.88    1.75
  -5   3  -4   11.45    1.85
  -5   3  -4   10.52    1.37
   5   3   4   13.09    2.12
  -5  -3  -4   10.88    1.67
  -6  -3  -4   91.41    5.42
  -6  -3  -4   85.41    4.89
  -6   3  -4   87.70    5.29
  -6   3  -4   92.62    5.17
  -6   3  -4   92.27    4.37
   6   3   4   91.67    5.40
   6  -3   4   93.99    5.19
   6   3   4   90.38    4.11
  -7  -3  -4  344.27   14.49
   7   3   4  345.99   14.85
   7   3   4  339.37   13.09
   7  -3   4  345.07   13.51
  -7   3  -4  363.52   15.04
   7  -3   4  348.40   14.72
  -7   3  -4  356.20   14.61
  -7  -3  -4  339.46   14.92
  -8   3  -4   97.04    6.16
   8   3   4   98.55    4.41
  -8  -3  -4  108.09    6.02
  -8  -3  -4  104.18    6.25
   8   3   4  116.25    6.41
  -8   3  -4  107.08    5.88
   8  -3   4   97.45    6.05
   8  -3   4   98.01    4.91
   9  -3   4   71.15    4.06
  -9  -3  -4   68.46    5.54
   9  -3   4   78.09    5.65
  -9   3  -4   72.46    5.67
  -9  -3  -4   69.49    5.28
   9   3   4   80.92    5.75
  -9   3  -4   86.75    5.10
  10   3   4  188.00    9.91
  10  -3   4  186.83   10.06
  10  -3   4  198.00    8.64
 -10   3  -4  189.63    9.44
 -10  -3  -4  193.54    9.95
 -10  -3  -4  189.14   10.16
 -10   3  -4  211.11   10.36
 -11   3  -4   53.12    4.42
  11   3   4   55.50    5.11
 -11  -3  -4   43.96    4.71
  11  -3   4   39.40    4.69
 -11  -3  -4   42.14    4.95
 -11   3  -4   48.01    5.16
 -12   3  -4    6.33    2.09
 -12  -3  -4    4.13    2.59
  12  -3   4    3.45    2.57
 -12  -3  -4    6.70    2.27
  12   3   4    9.21    2.95
 -12   3  -4    4.39    2.45
 -13  -3  -4  271.97   13.94
 -13  -3  -4  300.43   14.72
  13   3   4  283.00   13.86
 -13   3  -4  285.38   14.31
 -13   3  -4  273.17   13.04
  13  -3   4  264.27   14.16
  14   3   4    0.64    2.50
 -14  -3  -4    2.66    2.09
 -14   3  -4    1.14    2.18
  14  -3   4    1.85    2.99
 -14  -3  -4    2.02    2.75
  15  -3   4    0.70    3.20
 -15  -3  -4    0.17    2.12
  15   3   4   -1.52    2.61
 -15   3  -4    4.41    2.56
  16   3   4   -0.49    2.78
 -16   3  -4    2.96    2.61
  16   3   4    1.51    2.68
 -16  -3  -4    3.73    3.05
  16  -3   4    2.49    3.69
  17   3   4   42.54    6.47
  17  -3   4   35.99    6.48
 -17   3  -4   31.17    5.52
 -17  -3  -4   28.74    5.25
 -18  -3  -4   -0.08    2.87
  18   3   4   -0.34    3.05
 -18   3  -4    8.35    3.61
  18  -3   4   -1.56    3.96
 -19   4   4   -3.16    3.32
  19   4  -4    2.14    3.16
 -19  -4   4    0.11    2.94
  19  -4  -4    1.62    3.44
 -18  -4   4    6.62    3.54
  18   4  -4   12.83    3.99
  18  -4  -4   10.35    3.99
 -18   4   4   11.30    4.57
  17  -4  -4   17.71    4.68
 -17  -4   4   19.11    4.40
  17   4  -4   10.96    3.59
 -17   4   4   15.86    4.72
  17   4  -4   23.72    4.49
 -16  -4   4    4.38    2.97
  16   4  -4    4.23    2.95
 -16   4   4    0.21    3.16
  16   4  -4    4.31    2.60
  16  -4  -4    3.21    2.90
  15  -4  -4   36.25    5.55
  15   4  -4   28.87    4.71
 -15  -4   4   33.23    5.12
  15   4  -4   39.83    5.20
 -15   4   4   34.42    5.33
 -14  -4   4    7.31    2.92
 -14   4   4   10.51    3.60
  14  -4  -4   10.93    3.36
  14   4  -4    4.11    2.57
  14   4  -4    8.13    2.82
 -14   4   4    7.39    2.29
  13  -4  -4   81.12    7.11
  13   4  -4   86.30    6.89
 -13   4   4   87.72    7.22
 -13   4   4   78.14    6.07
  13   4  -4   78.88    6.54
 -13  -4   4   75.52    6.98
  12  -4  -4   52.86    5.53
 -12   4   4   50.41    5.46
  12   4  -4   50.67    5.34
  12   4  -4   57.62    5.25
 -12  -4   4   58.59    5.83
 -12   4   4   48.17    4.75
 -11  -4   4   52.07    5.35
 -11   4   4   69.87    5.64
 -11   4   4   58.22    4.92
  11  -4  -4   62.25    5.66
  11   4  -4   51.02    4.86
  11   4  -4   45.43    4.94
 -10  -4   4   54.50    5.15
  10  -4  -4   61.21    5.37
 -10   4   4   51.07    4.68
  10   4  -4   61.33    5.00
  10   4  -4   61.68    5.26
 -10   4   4   59.84    5.17
  -9  -4   4  214.85   10.73
   9   4  -4  224.26   10.70
   9  -4  -4  221.23   10.91
  -9   4   4  202.24   10.27
  -9   4   4  209.52   10.36
  -8   4   4   15.06    2.60
   8  -4  -4   18.18    3.03
   8   4  -4   19.49    2.97
  -8  -4   4   17.72    2.53
   8  -4  -4   18.07    1.44
  -8  -4   4   17.74    1.51
  -8  -4   4   16.68    2.80
  -8   4   4   18.63    2.82
  -7  -4   4   33.97    2.21
   7   4  -4   42.26    3.88
   7  -4  -4   35.54    2.10
  -7   4   4   35.19    3.45
  -7  -4   4   34.22    3.05
  -7   4   4   34.85    3.30
   7  -4  -4   32.55    3.51
  -7  -4   4   31.67    3.54
   6  -4  -4   36.93    3.56
  -6   4   4   34.51    3.42
  -6  -4   4   44.97    3.11
   6  -4  -4   38.54    2.17
  -6  -4   4   41.16    2.49
   6   4  -4   33.68    3.57
  -6  -4   4   37.09    3.59
  -6   4   4   37.68    3.23
   5   4  -4  275.57   10.85
   5  -4  -4  276.31   12.09
   5   4  -4  276.62   12.12
   5  -4  -4  275.07   10.58
  -5   4   4  283.98   12.04
  -5  -4   4  279.00   12.02
  -5  -4   4  276.88   11.20
  -5   4   4  263.69   11.40
   4   4  -4  104.05    4.71
  -4   4   4   95.48    5.38
  -4  -4   4   92.35    5.36
   4  -4  -4   95.29    5.37
  -4   4   4   94.34    4.82
  -4  -4   4  103.23    4.67
   4  -4  -4  106.16    4.44
   4   4  -4   86.58    5.36
  -3   4   4  316.22   12.30
   3  -4  -4  310.22   12.12
  -3  -4   4  314.13   12.03
   3  -4  -4  309.65   13.07
  -3  -4   4  317.92   13.07
  -3   4   4  306.04   13.02
   3   4  -4  316.18   13.12
   3   4  -4  322.63   12.47
   2  -4  -4   88.09    4.81
  -2   4   4   85.76    4.80
  -2  -4   4   95.13    3.87
  -2  -4   4   87.57    4.85
   2   4  -4   81.50    4.76
   2  -4  -4   82.27    4.17
   2   4  -4   89.75    4.48
  -1  -4   4 2033.46   75.35
  -1  -4   4 2096.96   74.29
   1  -4  -4 2109.84   74.47
  -1   4   4 2073.18   75.39
   1  -4  -4 2102.83   74.97
   1   4  -4 2050.29   75.15
   1  -4  -4 2102.52   75.41
   1   4  -4 2065.16   75.36
   0  -4   4   32.35    1.78
   0  -4   4   34.00    2.86
   0   4  -4   31.08    2.60
   0  -4  -4   29.77    2.58
   0   4  -4   37.37    2.72
   0  -4  -4   35.96    2.00
   0   4   4   27.58    2.48
   0   4   4   26.56    2.39
   1   4   4  397.87   15.32
  -1   4  -4  387.82   15.55
  -1  -4  -4  374.19   15.48
  -1   4  -4  394.90   15.23
   1  -4   4  393.02   14.59
  -1  -4  -4  394.20   14.64
   1   4   4  397.71   15.52
   1  -4   4  379.86   15.53
  -2   4  -4  106.23    4.90
   2  -4   4  100.07    4.65
   2   4   4  108.92    5.02
   2  -4   4   96.36    5.29
  -2   4  -4  107.36    5.43
  -2  -4  -4   97.11    5.26
   2   4   4   98.50    5.30
  -2  -4  -4  107.59    4.67
   2  -4   4  108.54    5.49
   3  -4   4   80.74    4.10
   3   4   4   77.15    4.62
  -3  -4  -4   79.13    4.01
   3   4   4   74.57    4.00
   3  -4   4   77.58    4.61
  -3  -4  -4   84.98    4.71
  -3   4  -4   80.34    4.58
   3  -4   4   80.88    4.60
  -3   4  -4   79.45    3.91
   4   4   4   57.91    3.13
  -4   4  -4   55.85    3.00
   4   4   4   53.90    4.07
  -4  -4  -4   55.90    3.36
   4  -4   4   55.30    3.45
  -4  -4  -4   61.26    3.98
  -4   4  -4   55.09    3.77
  -4   4  -4   58.11    3.98
   5   4   4  279.32   11.00
  -5   4  -4  280.96   12.30
  -5  -4  -4  282.04   12.28
   5  -4   4  276.18   11.78
   5   4   4  279.76   12.32
  -5   4  -4  285.24   11.00
  -5   4  -4  268.64   12.10
  -5  -4  -4  293.69   11.76
  -6   4  -4   17.42    2.68
  -6   4  -4   22.70    2.82
  -6   4  -4   21.54    1.76
   6   4   4   19.36    1.63
   6  -4   4   18.04    2.42
   6   4   4   18.28    2.84
  -6  -4  -4   18.51    2.40
  -6  -4  -4   22.06    2.85
  -7   4  -4  311.05   13.23
  -7   4  -4  281.54   11.60
  -7  -4  -4  296.93   13.38
  -7   4  -4  290.24   13.32
   7  -4   4  310.48   13.13
   7   4   4  296.16   13.37
  -7  -4  -4  308.55   12.97
   7   4   4  302.44   11.38
   8  -4   4   46.99    2.84
   8   4   4   60.38    4.91
  -8  -4  -4   46.34    4.43
  -8  -4  -4   59.00    4.42
   8  -4   4   46.02    4.17
  -8   4  -4   51.73    4.26
  -8   4  -4   42.37    4.39
  -9  -4  -4    0.00    1.46
   9  -4   4    0.03    1.62
  -9  -4  -4    1.38    1.91
   9   4   4    1.95    1.91
  -9   4  -4    2.99    1.57
  -9   4  -4    3.02    1.53
  10   4   4   37.37    4.37
 -10  -4  -4   27.96    3.85
 -10   4  -4   37.90    3.95
 -10   4  -4   40.99    4.56
 -10  -4  -4   31.93    4.33
  10  -4   4   28.36    3.98
 -11   4  -4  245.15   11.96
 -11   4  -4  248.50   12.60
 -11  -4  -4  260.47   12.91
 -11  -4  -4  245.90   12.30
  11   4   4  251.02   12.56
  11  -4   4  245.90   12.58
 -12   4  -4    1.71    1.71
  12  -4   4    1.82    2.42
  12   4   4    2.55    2.56
 -12  -4  -4    0.98    2.47
 -12  -4  -4    2.21    2.00
 -12   4  -4   -1.04    1.90
 -13   4  -4   14.59    2.88
 -13  -4  -4   12.14    3.23
 -13  -4  -4    3.67    3.02
 -13   4  -4    8.41    2.87
  13   4   4   12.35    3.49
  13  -4   4   11.02    3.43
  14  -4   4    8.68    3.33
 -14  -4  -4    3.86    2.63
  14   4   4    6.35    3.16
 -14   4  -4    9.71    2.50
 -14   4  -4    5.24    2.62
 -14  -4  -4    7.29    3.41
 -15  -4  -4   19.44    4.62
 -15   4  -4   14.31    3.83
 -15  -4  -4   12.06    3.23
  15   4   4   12.69    3.73
  15  -4   4   10.54    3.92
 -16  -4  -4   18.73    4.13
 -16   4  -4    8.11    3.40
  16   4   4   11.93    3.79
  16  -4   4   17.71    4.49
  17  -4   4   25.53    5.61
  17   4   4   21.91    5.03
 -17  -4  -4   32.06    5.43
 -17   4  -4   33.11    5.70
  17   4   4   24.92    4.97
  18   4   4   10.35    3.74
 -18   4  -4    0.27    3.07
  18  -4   4    8.66    4.57
 -18  -4  -4    9.24    3.81
  18   5  -4    3.84    3.24
 -18   5   4   -2.95    3.57
  18  -5  -4    1.68    3.61
 -18  -5   4    0.52    2.83
  18   5  -4    3.55    2.92
  17  -5  -4    5.30    3.86
 -17   5   4   11.80    4.40
 -17  -5   4    0.26    2.46
  17   5  -4    7.27    3.67
  17   5  -4   12.54    3.59
  16   5  -4    6.39    3.44
 -16  -5   4   11.66    3.61
 -16   5   4   10.96    4.14
  16  -5  -4   13.29    4.34
  16   5  -4   21.00    4.29
  15   5  -4   64.25    6.66
 -15  -5   4   63.17    7.08
  15  -5  -4   72.70    7.53
 -15   5   4   69.60    6.33
 -15   5   4   68.10    7.21
  15   5  -4   57.56    6.27
  14  -5  -4   42.80    5.80
 -14   5   4   33.02    4.51
  14   5  -4   46.55    5.35
 -14  -5   4   40.47    5.47
  14   5  -4   42.49    5.43
 -14   5   4   38.35    5.44
 -13  -5   4    2.81    2.34
  13   5  -4    2.51    2.02
 -13   5   4    1.06    1.43
  13  -5  -4    2.12    2.61
 -13   5   4   -0.08    2.09
  13   5  -4   -3.46    2.22
 -12  -5   4    2.69    1.87
 -12   5   4   -1.09    1.36
 -12   5   4   -0.70    1.87
  12   5  -4   -1.60    1.83
  12   5  -4   -0.05    1.78
  12  -5  -4    3.48    2.37
 -11   5   4    8.55    2.41
  11   5  -4   13.46    3.22
 -11   5   4   10.16    2.88
  11  -5  -4   10.71    3.16
 -11  -5   4    5.61    2.34
  10   5  -4   12.74    3.15
  10  -5  -4   16.92    3.32
 -10   5   4   10.91    2.76
 -10   5   4   12.75    2.75
 -10  -5   4   14.01    3.02
 -10  -5   4   16.90    2.77
  -9   5   4    4.70    2.02
  -9  -5   4    2.90    1.99
  -9  -5   4    1.49    1.52
  -9   5   4    4.23    1.70
   9  -5  -4    0.25    1.84
   9   5  -4    0.90    2.09
  -8  -5   4    2.92    0.93
  -8  -5   4    1.57    1.27
   8  -5  -4    0.05    1.63
   8   5  -4    1.61    1.73
  -8   5   4    2.44    1.42
  -8   5   4    1.63    1.59
  -8  -5   4    3.32    2.01
  -7   5   4  278.10   12.58
   7   5  -4  274.70   12.70
   7  -5  -4  266.93   10.31
   7  -5  -4  270.87   12.68
  -7  -5   4  274.93   10.86
  -7   5   4  285.69   12.19
  -7  -5   4  286.34   12.73
  -7  -5   4  275.21   11.86
  -6  -5   4  192.36    9.09
  -6   5   4  224.04   10.17
   6  -5  -4  220.19   10.29
  -6   5   4  220.79    9.60
  -6  -5   4  209.74   10.06
   6   5  -4  202.90    8.57
   6   5  -4  207.66   10.10
   6  -5  -4  211.62    8.16
  -5  -5   4  386.39   15.19
  -5   5   4  379.04   15.47
   5   5  -4  387.65   16.26
   5   5  -4  393.74   14.96
   5  -5  -4  374.81   16.15
  -5  -5   4  371.53   16.04
  -5   5   4  396.15   16.21
  -4  -5   4    8.47    2.12
  -4   5   4    8.39    1.27
   4   5  -4   10.44    2.17
  -4  -5   4    7.73    1.33
   4   5  -4    6.05    1.25
  -4   5   4    9.96    1.65
  -4   5   4    5.78    1.71
   4  -5  -4   10.44    2.10
  -3   5   4  813.80   30.63
   3   5  -4  832.04   30.82
  -3   5   4  826.53   30.45
   3   5  -4  820.60   31.56
   3  -5  -4  825.74   31.50
  -3  -5   4  814.83   30.33
  -3   5   4  825.26   31.57
  -3  -5   4  850.79   31.58
   2   5  -4   51.36    3.79
  -2   5   4   45.80    2.89
   2  -5  -4   51.50    2.94
  -2  -5   4   46.06    2.58
   2   5  -4   47.06    3.13
   2  -5  -4   47.06    2.83
   2  -5  -4   50.75    3.69
  -2   5   4   46.20    3.61
  -2  -5   4   45.89    3.65
   1  -5  -4  583.66   23.53
  -1   5   4  624.03   23.64
   1   5  -4  597.47   23.51
  -1  -5   4  609.92   23.63
  -1   5   4  616.36   23.14
   1  -5  -4  615.95   22.67
   1   5  -4  625.16   23.41
  -1  -5   4  598.27   22.38
   0  -5   4  238.73    9.04
   0  -5   4  211.59   10.06
   0   5  -4  223.72   10.00
   0   5   4  231.27   10.01
   0   5  -4  234.75    9.97
   0   5   4  234.07    9.90
   0  -5  -4  243.43   10.21
   0  -5  -4  226.07    9.22
  -1  -5  -4 1362.60   51.39
   1   5   4 1434.71   51.40
   1  -5   4 1389.71   50.37
  -1   5  -4 1417.17   51.49
  -1   5  -4 1383.70   51.02
   1   5   4 1397.63   51.13
  -1  -5  -4 1407.31   50.51
   1  -5   4 1366.29   51.46
  -2  -5  -4  226.55    9.41
   2   5   4  219.20   10.14
   2  -5   4  236.52   10.40
  -2   5  -4  240.08    9.67
   2  -5   4  231.02    9.40
  -2   5  -4  240.49   10.38
  -2  -5  -4  224.42   10.18
   2   5   4  233.48    9.79
   3   5   4  457.23   17.48
  -3  -5  -4  472.01   17.47
   3  -5   4  445.49   17.44
   3  -5   4  444.89   18.29
   3  -5   4  449.58   18.29
   3   5   4  440.87   18.22
  -3   5  -4  438.46   17.19
  -3   5  -4  458.25   18.29
  -3  -5  -4  453.83   18.22
  -4  -5  -4   -0.57    0.96
   4  -5   4   -0.65    0.96
   4  -5   4   -1.14    1.08
  -4   5  -4   -0.37    0.89
   4   5   4   -1.60    1.14
   4   5   4    0.56    0.86
  -4   5  -4   -0.85    0.75
  -4  -5  -4    0.08    1.16
   4  -5   4   -0.24    1.20
  -5   5  -4  117.19    6.48
   5   5   4  108.56    6.34
  -5   5  -4  106.33    6.19
  -5  -5  -4  105.56    6.21
  -5  -5  -4  110.61    5.77
   5   5   4  115.20    5.20
  -5   5  -4  114.62    5.03
   5  -5   4  117.36    5.96
  -6   5  -4   13.24    2.35
  -6  -5  -4   12.22    2.39
  -6   5  -4   12.65    1.44
   6  -5   4   15.01    2.26
  -6  -5  -4   16.78    2.35
  -6   5  -4   12.44    2.48
   6   5   4   13.64    1.44
   6   5   4    8.17    2.29
  -7   5  -4    9.65    1.30
  -7   5  -4   11.11    2.16
   7   5   4   11.42    1.25
   7  -5   4    6.92    1.92
   7   5   4   14.90    2.96
  -7  -5  -4   10.61    2.36
  -7  -5  -4    8.79    2.05
  -7   5  -4    7.65    2.35
  -8   5  -4    5.23    1.76
  -8  -5  -4    4.44    1.98
   8   5   4    4.29    2.18
  -8   5  -4   -0.53    1.60
  -8  -5  -4    2.69    1.64
   8  -5   4    5.55    1.97
  -9  -5  -4   12.31    2.68
  -9  -5  -4    8.50    2.27
   9  -5   4    7.73    2.38
  -9   5  -4    9.01    2.61
   9   5   4   13.93    3.08
  -9   5  -4    8.76    2.28
  10   5   4   53.97    5.34
 -10   5  -4   55.53    5.52
 -10  -5  -4   49.46    4.82
  10  -5   4   49.91    4.99
 -10  -5  -4   57.76    5.42
 -10   5  -4   57.11    5.03
 -11   5  -4   31.18    4.38
  11   5   4   35.08    4.76
 -11   5  -4   24.75    3.69
 -11  -5  -4   22.05    3.45
 -11  -5  -4   25.76    4.06
  11  -5   4   26.47    4.10
 -12  -5  -4   19.19    3.84
  12   5   4   28.34    4.46
  12  -5   4   30.14    4.41
 -12   5  -4   22.69    3.54
 -12  -5  -4   17.52    3.41
 -12   5  -4   19.64    3.78
  13   5   4  105.90    8.30
 -13  -5  -4  118.22    8.83
 -13   5  -4  101.66    8.40
 -13  -5  -4  102.51    7.95
 -13   5  -4  118.61    7.46
  13  -5   4  104.68    8.12
  14  -5   4    2.07    2.96
 -14   5  -4    4.48    2.14
  14   5   4   -1.56    2.96
 -14  -5  -4   -2.09    2.72
 -14  -5  -4    0.01    2.09
 -14   5  -4    1.09    2.46
  15  -5   4    4.88    3.40
  15   5   4    4.13    3.06
 -15  -5  -4    3.83    2.68
 -15  -5  -4    2.79    3.34
 -15   5  -4    2.88    2.74
 -16  -5  -4    2.61    2.81
 -16  -5  -4    2.83    3.71
  16  -5   4    5.73    3.83
 -16   5  -4   15.01    3.95
  16   5   4    6.68    3.63
 -17   5  -4   11.38    3.96
  17  -5   4   11.26    4.62
 -17  -5  -4   13.34    4.05
  17   5   4    9.09    4.14
  18   5   4   10.08    4.36
  18  -5   4   17.61    5.12
 -18  -5  -4   17.38    4.35
 -18   5  -4    0.63    3.44
  18   5   4   11.62    4.28
 -18   6   4    0.78    3.56
  18  -6  -4    6.63    4.44
  18   6  -4    2.86    3.30
 -18  -6   4   -3.62    2.90
  18   6  -4    6.02    3.60
  17  -6  -4    8.26    4.18
  17   6  -4   11.93    3.58
 -17   6   4   23.55    5.25
  17   6  -4   12.15    3.89
 -17  -6   4   14.42    4.14
 -16   6   4    8.93    4.02
  16   6  -4    5.63    3.09
  16  -6  -4   14.70    4.46
  16   6  -4   12.70    3.86
 -16   6   4   12.30    3.08
 -16  -6   4    9.37    3.60
  15   6  -4    8.25    2.93
 -15   6   4    3.09    2.49
 -15  -6   4    4.21    3.00
 -15   6   4    1.01    2.76
  15   6  -4    2.90    3.10
  15  -6  -4    3.36    3.16
 -14   6   4   -1.68    2.48
  14  -6  -4    2.10    2.61
  14   6  -4    3.15    2.48
  14   6  -4   -2.34    2.42
 -14   6   4    4.78    2.42
 -14  -6   4    9.44    3.14
  13   6  -4   83.42    7.33
  13   6  -4   82.68    6.70
 -13   6   4   65.26    6.67
 -13  -6   4   87.14    7.46
 -13   6   4   72.33    6.52
  13  -6  -4   71.50    7.10
 -12   6   4   23.08    3.67
  12  -6  -4   17.70    3.92
  12   6  -4   21.81    4.06
 -12  -6   4   22.70    3.98
 -12   6   4   26.06    4.08
 -11   6   4   33.22    4.38
  11   6  -4   39.93    5.01
  11  -6  -4   33.92    4.92
 -11  -6   4   35.87    4.38
 -11  -6   4   40.46    5.09
 -11   6   4   44.65    4.84
 -10   6   4    2.22    2.10
 -10  -6   4    0.29    1.57
  10   6  -4    0.38    2.19
 -10  -6   4    1.99    2.09
  10  -6  -4    1.19    2.12
 -10   6   4   -0.81    1.27
  -9  -6   4   65.66    4.73
  -9   6   4   49.25    4.90
   9   6  -4   48.63    5.25
  -9  -6   4   46.78    5.02
  -9   6   4   47.04    4.70
   9  -6  -4   61.90    5.46
  -8  -6   4    4.12    1.98
  -8  -6   4    5.06    1.82
  -8   6   4    5.18    2.00
   8   6  -4    2.75    2.08
  -8   6   4    5.71    2.07
   8  -6  -4    3.84    2.36
   7  -6  -4    0.10    1.59
  -7   6   4    4.25    1.74
  -7  -6   4    2.77    1.36
   7   6  -4   -2.87    1.34
   7   6  -4    1.37    0.90
  -7   6   4   -1.69    1.16
  -7  -6   4    0.23    1.66
   6   6  -4  254.07   11.84
   6  -6  -4  253.84   11.76
  -6  -6   4  246.38   11.64
   6   6  -4  244.73   10.06
  -6   6   4  238.41   10.92
  -6  -6   4  247.71   10.62
  -6   6   4  237.57   11.52
  -6   6   4  243.01    9.47
   5   6  -4  182.92    9.32
   5  -6  -4  183.25    9.21
  -5   6   4  174.70    9.12
  -5  -6   4  190.37    9.32
  -5   6   4  190.53    8.61
   5   6  -4  187.90    8.06
  -5   6   4  187.51    7.59
  -5  -6   4  177.11    8.16
  -4  -6   4   37.82    2.72
  -4   6   4   44.53    3.28
  -4   6   4   41.26    3.83
   4   6  -4   40.67    2.86
   4  -6  -4   40.32    3.71
  -4   6   4   40.40    2.62
  -4  -6   4   40.03    3.84
   4   6  -4   43.61    3.98
  -3   6   4  236.75   10.58
   3  -6  -4  211.45    9.60
   3   6  -4  234.99    9.84
  -3   6   4  226.52    9.44
   3   6  -4  223.48   10.47
   3  -6  -4  218.43    9.65
   3  -6  -4  229.13   10.52
  -3  -6   4  247.33   10.71
  -3  -6   4  224.69    9.32
  -2  -6   4  186.95    7.98
   2  -6  -4  200.87    9.17
   2  -6  -4  192.95    8.33
  -2   6   4  196.95    9.20
  -2   6   4  191.78    8.42
   2   6  -4  194.97    8.71
  -2  -6   4  193.77    9.20
   2   6  -4  192.27    9.12
  -1  -6   4 1638.79   59.31
   1   6  -4 1654.67   60.48
   1  -6  -4 1658.84   59.60
  -1   6   4 1663.31   60.57
   1  -6  -4 1593.31   60.49
  -1   6   4 1621.80   59.97
  -1  -6   4 1690.46   60.68
   1   6  -4 1631.77   60.29
   0  -6  -4 1303.87   47.94
   0   6   4 1304.43   47.61
   0  -6  -4 1314.15   46.98
   0  -6   4 1300.62   46.72
   0   6   4 1277.65   47.74
   0   6  -4 1284.38   47.82
   0  -6   4 1234.08   47.86
   0   6  -4 1274.42   47.64
  -1   6  -4   52.96    3.96
   1   6   4   48.46    3.75
  -1   6  -4   48.98    3.42
   1   6   4   55.44    3.68
   1  -6   4   51.88    3.03
  -1  -6  -4   51.53    3.89
  -1  -6  -4   46.77    3.15
   1  -6   4   51.22    4.07
   2   6   4   22.79    2.44
  -2   6  -4   19.63    2.59
  -2  -6  -4   19.46    2.13
   2  -6   4   25.72    2.11
   2   6   4   20.76    2.68
  -2   6  -4   23.26    2.33
  -2  -6  -4   23.19    2.80
   2  -6   4   20.03    2.80
  -3   6  -4  283.43   11.57
   3   6   4  282.03   12.60
  -3  -6  -4  275.21   12.49
  -3  -6  -4  296.54   11.86
  -3   6  -4  294.65   12.75
   3  -6   4  298.14   12.86
   3   6   4  289.27   11.89
   3  -6   4  275.74   12.66
   3  -6   4  280.65   11.75
  -4  -6  -4  550.49   22.40
  -4   6  -4  577.18   21.09
   4  -6   4  561.00   22.64
  -4   6  -4  543.80   22.51
  -4  -6  -4  543.91   21.63
   4   6   4  566.59   21.41
   4   6   4  559.94   22.55
   4  -6   4  562.06   21.74
   4  -6   4  556.81   22.64
  -5   6  -4  539.65   21.83
   5   6   4  506.81   21.68
   5  -6   4  507.30   21.71
  -5  -6  -4  563.91   21.08
  -5  -6  -4  491.09   21.49
  -5   6  -4  528.85   19.94
   5  -6   4  538.68   21.09
   5  -6   4  563.81   22.06
   5   6   4  541.33   20.29
  -6  -6  -4   64.49    4.30
   6   6   4   53.73    5.02
  -6   6  -4   65.99    3.33
  -6   6  -4   47.58    4.63
  -6  -6  -4   68.04    5.10
  -6   6  -4   73.62    5.55
   6  -6   4   63.12    4.50
   6   6   4   60.86    3.47
  -7   6  -4    4.50    1.80
  -7   6  -4    5.63    2.27
   7   6   4    1.48    2.03
   7  -6   4    3.86    1.87
  -7  -6  -4    4.14    1.84
  -7  -6  -4    4.73    1.81
  -8  -6  -4   22.67    3.48
   8  -6   4   14.77    2.77
   8   6   4   18.38    3.39
  -8  -6  -4   22.92    3.21
  -8   6  -4   16.69    2.87
  -8   6  -4   19.39    3.30
  -9  -6  -4   19.10    3.38
  -9   6  -4   16.13    2.89
  -9   6  -4   15.11    3.18
   9   6   4   16.72    3.30
  -9  -6  -4   13.89    2.79
   9  -6   4   15.17    3.02
 -10  -6  -4    0.92    2.20
  10  -6   4    0.16    1.97
  10   6   4   -2.66    1.95
 -10   6  -4   -0.07    1.27
 -10  -6  -4    1.85    1.66
 -10   6  -4   -1.81    1.94
 -11  -6  -4   89.24    7.37
 -11   6  -4   91.53    7.61
 -11   6  -4  105.30    6.82
  11   6   4   98.70    7.71
  11  -6   4   86.68    6.87
 -11  -6  -4   91.27    6.89
 -12   6  -4   -0.96    1.58
  12   6   4    8.17    3.22
 -12  -6  -4    1.34    2.00
  12  -6   4   -4.62    2.08
 -12  -6  -4    1.96    2.32
 -12   6  -4    1.46    2.57
 -13  -6  -4   26.80    4.97
 -13   6  -4   42.52    5.16
  13   6   4   31.40    5.31
 -13  -6  -4   31.63    4.63
  13  -6   4   38.97    5.34
 -13   6  -4   22.94    4.44
 -14  -6  -4   23.09    4.41
  14   6   4   30.09    5.20
 -14  -6  -4   26.47    4.89
 -14   6  -4   29.18    4.39
  14  -6   4   36.84    5.43
 -14   6  -4   19.88    4.66
 -15   6  -4   14.80    3.43
 -15  -6  -4   18.51    4.62
 -15   6  -4   12.05    4.26
  15   6   4   12.85    4.34
  15  -6   4   18.92    4.52
 -15  -6  -4   11.30    3.45
  16   6   4    1.96    3.41
 -16  -6  -4    3.66    2.79
 -16   6  -4    4.33    3.74
 -16  -6  -4    0.73    3.23
  16  -6   4    3.74    3.53
  17  -6   4   15.05    4.63
 -17  -6  -4    3.91    2.93
 -17   6  -4    5.06    3.81
  17   6   4    3.99    3.95
 -17  -6  -4   10.18    4.29
 -17   7   4    1.90    3.42
  17   7  -4    6.50    3.25
 -17  -7   4   -1.43    2.37
  17   7  -4    7.81    3.72
  17  -7  -4   -0.45    3.67
 -16  -7   4    4.03    3.33
 -16   7   4    4.58    3.86
  16   7  -4   10.20    3.89
 -16   7   4    3.83    2.64
  16   7  -4    4.98    3.15
  16  -7  -4    5.83    3.95
 -15   7   4   92.48    7.97
  15   7  -4   74.29    7.33
 -15  -7   4  104.23    8.92
 -15   7   4   86.72    8.24
  15  -7  -4   89.22    8.61
  15   7  -4   88.61    8.43
 -14   7   4   42.52    5.45
  14   7  -4   48.03    6.24
  14   7  -4   52.48    5.82
 -14   7   4   43.15    5.93
  14  -7  -4   57.16    6.91
 -14  -7   4   46.14    5.94
  13  -7  -4   31.66    5.42
  13   7  -4   28.96    4.88
 -13   7   4   31.05    4.65
 -13   7   4   25.69    4.60
 -13  -7   4   25.26    4.36
 -12   7   4   17.94    3.63
 -12  -7   4   22.10    4.03
 -12  -7   4   12.27    3.35
 -12   7   4   16.15    3.72
  12   7  -4   14.94    3.51
  12  -7  -4   17.57    4.14
 -11   7   4   22.50    3.90
 -11  -7   4   24.84    3.81
  11  -7  -4   25.27    4.37
 -11   7   4   20.62    3.81
 -11  -7   4   17.95    3.88
  11   7  -4   21.26    4.03
  10   7  -4  111.17    8.11
  10  -7  -4  117.59    7.91
 -10  -7   4  103.92    6.63
 -10   7   4  114.79    7.24
 -10   7   4  101.46    7.15
 -10  -7   4   96.24    7.66
   9   7  -4  171.33    9.82
  -9  -7   4  165.39    9.46
   9  -7  -4  167.79    9.63
  -9   7   4  152.77    8.81
  -9   7   4  163.90    9.30
  -9  -7   4  164.96    8.56
  -8  -7   4   10.82    2.87
  -8   7   4   11.53    2.62
   8  -7  -4    7.87    2.76
  -8   7   4   15.17    2.82
   8   7  -4   12.39    3.11
  -8  -7   4   12.19    2.37
  -7   7   4    3.89    1.88
  -7  -7   4    2.15    1.93
   7  -7  -4    2.23    2.08
   7   7  -4    2.14    2.05
  -7  -7   4    5.20    1.70
   7   7  -4    3.02    1.19
  -7   7   4   -0.52    1.23
   6  -7  -4    7.19    2.29
  -6   7   4    6.44    2.05
  -6  -7   4    9.53    1.90
   6   7  -4    8.01    1.50
  -6   7   4   10.84    2.22
  -6  -7   4    8.26    2.53
   6   7  -4    4.59    2.25
  -5  -7   4   49.02    3.40
   5  -7  -4   48.04    4.43
  -5   7   4   44.87    3.09
  -5  -7   4   48.50    4.64
[truncated: 1,068,090 more chars]
