# Supplementary material for: (anti-Chlorido­thio­semicabazide-κS)bis­(tri­phenyl­phosphane-κP)copper(I) 0.48-hydrate
Source: Acta Crystallogr Sect E Struct Rep Online. 2013 Apr 5;69(Pt 5):m244–5. doi: 10.1107/S1600536813008556 (PMC3647795; doi:10.1107/S1600536813008556)
Supplement: Supplementary file 2 [file e-69-0m244-Isup2.hkl]

#
# h,k,l, Fc-squared, Fo-squared, sigma(Fo-squared), status flag,
# d-spacing and 1/sqrt(w), where w is weight used in the refinement
#
data_I
_shelx_title ' pp066 in P2(1)/n'
_shelx_refln_list_code          4
_shelx_F_calc_maximum      339.99
_exptl_crystal_F_000      1499.14
_reflns_d_resolution_high  0.7555

loop_
 _space_group_symop_operation_xyz
 'x, y, z'
 '-x+1/2, y+1/2, -z+1/2'
 '-x, -y, -z'
 'x-1/2, -y-1/2, z-1/2'

_cell_length_a    14.8723
_cell_length_b    12.4829
_cell_length_c    19.2103
_cell_angle_alpha  90.000
_cell_angle_beta   96.126
_cell_angle_gamma  90.000

_shelx_F_squared_multiplier     1.000

loop_
 _refln_index_h
 _refln_index_k
 _refln_index_l
 _refln_F_squared_calc
 _refln_F_squared_meas
 _refln_F_squared_sigma
 _refln_observed_status
   2   0   0       5690.13       6362.26       116.83 o
   4   0   0      27253.97      30706.61       634.66 o
   6   0   0      11941.66      13285.47       244.84 o
   8   0   0        354.12        238.43        17.30 o
  10   0   0        427.13        407.41        20.09 o
  12   0   0       1972.00       1796.62        59.90 o
  14   0   0        363.41        425.43        43.74 o
  16   0   0       1273.35       1307.91        79.79 o
  18   0   0        272.28        202.60        63.21 o
   1   1   0       3709.72       4176.23        62.76 o
   2   1   0        381.75        420.11         8.53 o
   3   1   0        382.41        402.71        20.48 o
   4   1   0       9962.70      11427.82       147.83 o
   5   1   0        271.77        305.34        11.51 o
   6   1   0       2850.16       2669.40        39.95 o
   7   1   0       9354.31      10390.00       138.01 o
   8   1   0       1036.39        933.30        19.24 o
   9   1   0         29.50         26.62         6.39 o
  10   1   0         12.92         24.98         5.82 o
  11   1   0        378.00        392.29        18.29 o
  12   1   0        172.24        215.14        14.39 o
  13   1   0        184.68        166.53        17.89 o
  14   1   0       2338.47       2207.26        58.17 o
  15   1   0        124.10        138.84        21.46 o
  16   1   0          2.06         -2.68        20.53 o
  17   1   0          7.67         37.20        18.16 o
  18   1   0        318.98        345.16        38.58 o
  19   1   0          0.10         25.69        20.94 o
   0   2   0      26747.89      29719.74       531.27 o
   1   2   0       2090.06       2219.31        32.90 o
   2   2   0       1817.47       2015.10        30.98 o
   3   2   0      10581.74      12143.83       168.01 o
   4   2   0       2388.75       2601.84        40.57 o
   5   2   0         87.46         70.78         5.54 o
   6   2   0       3301.46       3654.55        56.84 o
   7   2   0       1128.51       1009.90        21.92 o
   8   2   0       1205.81       1492.04        39.84 o
   9   2   0         11.17         19.11         6.34 o
  10   2   0       3532.31       3312.58        57.16 o
  11   2   0         17.63         37.11         8.88 o
  12   2   0       5154.29       5064.95        91.88 o
  13   2   0        638.25        562.13        29.15 o
  14   2   0        366.55        394.98        28.44 o
  15   2   0         57.92         67.24        16.24 o
  16   2   0       1629.25       1582.08        61.98 o
  17   2   0          1.14        -17.11        17.11 o
  18   2   0        474.32        437.80        37.91 o
  19   2   0        209.77        264.37        31.89 o
   1   3   0       6402.38       6720.78        83.47 o
   2   3   0      29822.67      32973.23       446.10 o
   3   3   0       2628.49       2906.56        47.05 o
   4   3   0       2376.82       2366.24        38.18 o
   5   3   0      19829.79      22114.37       360.51 o
   6   3   0          4.80         16.86         5.99 o
   7   3   0       2075.64       2005.28        35.91 o
   8   3   0        291.41        267.20        11.72 o
   9   3   0       6812.78       6733.20       102.54 o
  10   3   0        218.65        255.57        13.39 o
  11   3   0       2587.02       2541.09        53.73 o
  12   3   0          1.38          2.54         9.75 o
  13   3   0       2436.34       2469.47        76.32 o
  14   3   0       1294.68       1244.61        44.63 o
  15   3   0          6.55          9.01        14.22 o
  16   3   0         24.87         30.37        16.13 o
  17   3   0         99.88        105.43        23.16 o
  18   3   0         25.78         65.66        22.28 o
  19   3   0        309.95        318.06        51.44 o
   0   4   0      24775.86      26247.34       472.29 o
   1   4   0       2056.05       2200.29        33.11 o
   2   4   0       4939.63       5637.37        72.06 o
   3   4   0       5254.80       5647.99        76.83 o
   4   4   0       1141.94       1123.40        22.17 o
   5   4   0       3300.49       3262.45        51.97 o
   6   4   0      10356.60      10979.59       170.71 o
   7   4   0       3569.94       3108.06        58.69 o
   8   4   0        247.89        204.11        16.98 o
   9   4   0        212.05        213.06        14.84 o
  10   4   0        260.06        269.93        17.51 o
  11   4   0        325.71        316.85        19.39 o
  12   4   0          8.82         10.88        10.92 o
  13   4   0       1619.11       1542.91        41.70 o
  14   4   0          1.78         10.03        11.05 o
  15   4   0        144.57        195.06        31.11 o
  16   4   0         22.28         16.13        15.84 o
  17   4   0          8.96         42.61        17.68 o
  18   4   0        162.13        160.21        27.14 o
   1   5   0      24767.88      27051.55       345.47 o
   2   5   0       1903.66       2231.57        32.90 o
   3   5   0       3081.27       3289.81        45.72 o
   4   5   0        882.85        867.33        17.47 o
   5   5   0       1144.70       1127.14        33.95 o
   6   5   0       3419.08       3482.77        56.76 o
   7   5   0      11176.57      11095.76       174.99 o
   8   5   0         15.60          6.10         7.88 o
   9   5   0        160.98        147.88        16.14 o
  10   5   0        783.38        839.15        31.97 o
  11   5   0       1671.91       1571.81        40.41 o
  12   5   0        318.43        294.67        20.45 o
  13   5   0        234.32        234.08        19.48 o
  14   5   0         29.21         54.14        13.64 o
  15   5   0         42.67         32.88        14.67 o
  16   5   0         44.29         80.85        18.45 o
  17   5   0          1.77         26.97        18.32 o
  18   5   0          1.25          1.27        18.96 o
   0   6   0        314.11        226.25        13.69 o
   1   6   0       1249.91       1373.51        24.90 o
   2   6   0       5235.51       5742.84        80.31 o
   3   6   0       3534.47       3592.14        50.54 o
   4   6   0       2602.30       2595.63        41.75 o
   5   6   0        525.94        483.05        16.07 o
   6   6   0         10.33          1.76         6.53 o
   7   6   0       6119.59       5972.43        92.33 o
   8   6   0       4768.79       4421.59        98.56 o
   9   6   0       1084.99       1004.15        31.62 o
  10   6   0        980.77        929.87        31.54 o
  11   6   0         20.02          1.05        10.07 o
  12   6   0          6.07          8.95        11.45 o
  13   6   0        626.67        625.74        29.91 o
  14   6   0          4.10          2.76        12.39 o
  15   6   0         67.12        158.50        18.53 o
  16   6   0         54.33         56.73        18.84 o
  17   6   0         70.69         89.79        21.71 o
  18   6   0        183.79        212.34        27.45 o
   1   7   0       2195.33       2306.61        38.17 o
   2   7   0       3414.74       3329.91        51.26 o
   3   7   0       2114.74       1926.61        36.93 o
   4   7   0        430.43        442.22        13.59 o
   5   7   0       2906.98       2895.85        43.76 o
   6   7   0       2024.48       1860.67        37.30 o
   7   7   0        662.28        633.27        24.55 o
   8   7   0        667.37        639.16        25.53 o
   9   7   0        322.62        296.00        19.41 o
  10   7   0        362.17        329.25        20.97 o
  11   7   0       1118.55       1013.14        35.24 o
  12   7   0        260.92        226.30        23.25 o
  13   7   0         11.69         20.82        12.96 o
  14   7   0         67.32         61.93        15.44 o
  15   7   0          1.44         -0.73        14.63 o
  16   7   0         84.48        114.69        19.42 o
  17   7   0          2.56         22.48        19.39 o
   0   8   0       2730.59       2681.73        62.65 o
   1   8   0        868.79        820.66        20.94 o
   2   8   0       5031.25       4945.97        73.09 o
   3   8   0        209.90        168.82        10.42 o
   4   8   0        241.99        269.98        13.11 o
   5   8   0          1.70         -1.31         6.24 o
   6   8   0       1381.61       1346.49        29.22 o
   7   8   0       2708.70       2423.56        57.50 o
   8   8   0       5697.85       5516.51       108.86 o
   9   8   0        842.59        830.87        31.00 o
  10   8   0        155.76        146.87        16.49 o
  11   8   0        141.77        163.71        21.30 o
  12   8   0       1337.67       1348.62        43.52 o
  13   8   0        132.00        128.93        22.71 o
  14   8   0        134.08        105.47        18.36 o
  15   8   0          2.13         22.24        15.98 o
  16   8   0        121.32        137.73        20.83 o
  17   8   0         95.13        155.98        36.07 o
   1   9   0         30.32         33.88         7.62 o
   2   9   0        168.62        163.86        11.29 o
   3   9   0        549.09        534.56        23.46 o
   4   9   0        401.70        373.27        15.52 o
   5   9   0        517.85        480.25        24.44 o
   6   9   0       1447.33       1379.91        52.74 o
   7   9   0        660.60        657.71        25.48 o
   8   9   0        250.76        265.04        17.80 o
   9   9   0        344.92        310.98        33.39 o
  10   9   0         54.16         62.67        13.59 o
  11   9   0        550.91        565.24        29.65 o
  12   9   0          9.56         15.39        13.99 o
  13   9   0        699.81        667.78        36.65 o
  14   9   0        505.31        497.79        31.21 o
  15   9   0        173.34        179.81        22.41 o
  16   9   0         36.53         27.52        19.37 o
   0  10   0       6200.06       5790.96       136.35 o
   1  10   0       1275.33       1207.13        28.01 o
   2  10   0        157.89        175.93        12.50 o
   3  10   0         40.75         35.95         8.60 o
   4  10   0        116.81         99.05        11.73 o
   5  10   0         16.00         18.13         9.07 o
   6  10   0        275.51        260.51        17.58 o
   7  10   0          1.75          7.33        10.29 o
   8  10   0        447.53        436.92        22.89 o
   9  10   0         68.49         49.69        12.31 o
  10  10   0        170.30        163.02        16.59 o
  11  10   0        139.88        182.23        17.75 o
  12  10   0        156.97        153.78        19.00 o
  13  10   0          7.89          9.61        14.39 o
  14  10   0          0.95         23.96        17.02 o
  15  10   0        215.87        258.73        26.07 o
   1  11   0       2249.24       2117.94        65.76 o
   2  11   0       1570.13       1451.70        54.01 o
   3  11   0       2627.86       2580.90        52.15 o
   4  11   0         18.69         10.99         9.97 o
   5  11   0        191.89        196.98        17.55 o
   6  11   0       1395.40       1339.36        50.67 o
   7  11   0        186.96        183.98        16.47 o
   8  11   0         89.85        113.50        15.02 o
   9  11   0         82.52        100.68        15.05 o
  10  11   0         23.06         38.52        13.29 o
  11  11   0         56.17         70.40        15.36 o
  12  11   0         38.05         46.60        14.91 o
  13  11   0        389.33        426.86        27.51 o
  14  11   0         87.30        150.50        19.72 o
   0  12   0         32.62         14.13        14.08 o
   1  12   0        595.11        682.71        23.87 o
   2  12   0          4.89         -2.86         9.79 o
   3  12   0         18.58         25.14        10.91 o
   4  12   0        263.85        273.89        18.41 o
   5  12   0       1330.13       1317.69        42.79 o
   6  12   0          4.91          8.36        12.48 o
   7  12   0          8.24         24.90        13.20 o
   8  12   0         20.58         27.31        14.13 o
   9  12   0        176.39        179.68        17.87 o
  10  12   0        174.22        204.80        20.07 o
  11  12   0        142.29        180.96        19.78 o
  12  12   0        157.14        178.01        25.89 o
  13  12   0         73.11        107.92        18.99 o
   1  13   0        658.60        713.82        27.78 o
   2  13   0         23.49         44.21        12.40 o
   3  13   0         22.83         20.13        11.79 o
   4  13   0         22.80         28.18        13.25 o
   5  13   0         80.11         95.79        16.41 o
   6  13   0         94.32        114.84        17.42 o
   7  13   0         26.18         28.25        14.53 o
   8  13   0         37.12         58.30        16.15 o
   9  13   0        202.61        248.26        30.44 o
  10  13   0         11.66         18.17        18.97 o
  11  13   0          2.73         16.51        15.96 o
  12  13   0          0.95         36.04        19.28 o
   0  14   0        114.43         97.60        22.58 o
   1  14   0        441.91        424.17        26.38 o
   2  14   0        249.13        284.14        21.93 o
   3  14   0         26.00         53.91        15.97 o
   4  14   0          0.30         -5.62        14.16 o
   5  14   0        283.74        335.19        26.70 o
   6  14   0        379.69        386.82        29.99 o
   7  14   0         82.43        102.27        24.39 o
   8  14   0        247.20        262.77        26.91 o
   9  14   0        200.75        259.85        27.45 o
  10  14   0          3.54         25.92        19.19 o
   1  15   0        452.05        512.27        36.15 o
   2  15   0          2.53         31.87        34.46 o
   3  15   0        254.64        316.23        42.79 o
   4  15   0        104.49        155.76        24.37 o
   5  15   0        103.51         98.23        23.04 o
   6  15   0        281.27        333.69        32.26 o
   7  15   0        122.48        105.48        24.83 o
   8  15   0         30.62         78.03        29.08 o
   0  16   0         67.79         57.31        31.44 o
   1  16   0         80.13        143.75        48.99 o
   2  16   0         56.48         90.97        32.19 o
   3  16   0         20.95         68.26        32.85 o
   4  16   0        104.93        161.67        32.55 o
 -19   0   1         99.33        101.79        34.94 o
 -17   0   1        215.75        247.04        53.69 o
 -15   0   1       1728.41       1746.32        93.60 o
 -13   0   1         16.75         27.33        15.64 o
 -11   0   1       1522.70       1420.31        45.75 o
  -9   0   1         11.97         18.70         7.35 o
  -7   0   1        865.26        824.33        32.35 o
  -5   0   1      38308.56      43048.90       769.95 o
  -3   0   1       1997.09       2238.55        45.41 o
  -1   0   1       1058.97       1115.11        22.85 o
   1   0   1      50361.41      56312.30      1003.98 o
   3   0   1     115593.48     124229.48      2206.45 o
   5   0   1      22849.05      24702.76       445.48 o
   7   0   1        140.73        135.94        13.84 o
   9   0   1         10.04          9.86         9.38 o
  11   0   1        162.14        148.06        20.57 o
  13   0   1       3758.98       3544.01        99.72 o
  15   0   1        136.31        166.13        31.72 o
  17   0   1        144.66        127.90        35.40 o
  19   0   1         14.81         21.33        27.48 o
 -19   1   1        179.26        227.90        30.66 o
 -18   1   1         12.46          8.66        27.45 o
 -17   1   1        943.25        868.68        48.31 o
 -16   1   1          0.37         -1.52        15.65 o
 -15   1   1        120.74        140.10        28.75 o
 -14   1   1          1.32         -5.78        12.12 o
 -13   1   1       5671.93       5531.54       110.95 o
 -12   1   1        478.67        476.87        19.68 o
 -11   1   1        608.69        611.54        25.12 o
 -10   1   1        290.71        290.29        12.01 o
  -9   1   1        246.01        250.27        10.68 o
  -8   1   1         20.29         14.41         4.63 o
  -7   1   1       3714.91       4218.98        69.84 o
  -6   1   1       3866.98       3787.54        54.04 o
  -5   1   1       5482.02       5712.02        77.18 o
  -4   1   1      10966.07      11804.88       175.54 o
  -3   1   1       6304.81       6803.75        88.91 o
  -2   1   1        700.17        608.83        10.25 o
  -1   1   1      63968.27      71373.56       962.38 o
   0   1   1       1412.74       1629.04        23.60 o
   1   1   1          8.60         17.18         1.94 o
   2   1   1        218.41        279.73        12.85 o
   3   1   1       7456.65       8281.57       107.55 o
   4   1   1         48.85         57.74         4.59 o
   5   1   1       2530.78       2729.23        39.76 o
   6   1   1       1808.32       2065.56        32.31 o
   7   1   1        129.53        256.71        12.07 o
   8   1   1        298.49        279.38        10.50 o
   9   1   1       1509.19       1474.40        27.41 o
  10   1   1         63.95         69.09         7.58 o
  11   1   1       1523.59       1554.38        33.84 o
  12   1   1         78.77         79.75        10.59 o
  13   1   1        619.96        726.87        40.57 o
  14   1   1          1.42          7.65        12.16 o
  15   1   1       1071.57       1012.52        68.96 o
  16   1   1        130.06        110.20        22.58 o
  17   1   1         60.30         70.83        20.20 o
  18   1   1         54.75         71.78        23.26 o
  19   1   1        224.44        251.20        39.58 o
 -19   2   1         65.82        112.20        31.91 o
 -18   2   1         30.30          4.48        19.91 o
 -17   2   1         71.83         42.80        19.52 o
 -16   2   1          0.89         11.33        15.22 o
 -15   2   1       2714.14       2630.31        67.69 o
 -14   2   1        821.67        844.45        36.60 o
 -13   2   1         93.30         88.50        13.30 o
 -12   2   1       1896.53       1901.80        44.71 o
 -11   2   1        637.12        576.48        20.22 o
 -10   2   1       1839.74       1865.61        37.28 o
  -9   2   1       3868.35       3614.94        60.03 o
  -8   2   1       6528.26       6915.39       103.27 o
  -7   2   1        681.68        662.83        19.76 o
  -6   2   1       1260.36       1261.55        24.36 o
  -5   2   1       7510.50       8038.00       114.59 o
  -4   2   1        509.37        482.22        10.13 o
  -3   2   1       4482.94       4602.83        66.58 o
  -2   2   1          5.83          9.15         3.77 o
  -1   2   1         42.84         48.17         3.30 o
   0   2   1      14576.90      15945.21       216.57 o
   1   2   1      16558.90      18176.10       217.92 o
   2   2   1        675.13        595.14        12.07 o
   3   2   1       1048.16       1145.76        18.36 o
   4   2   1        922.01        946.44        18.32 o
   5   2   1       4561.62       5115.63        75.61 o
   6   2   1       1910.90       1962.55        37.33 o
   7   2   1       4072.66       4270.81        66.61 o
   8   2   1       2741.77       2654.25        45.85 o
   9   2   1         12.60         14.28         9.90 o
  10   2   1        443.78        414.85        16.78 o
  11   2   1       1277.79       1172.56        29.66 o
  12   2   1        186.09        156.45        14.58 o
  13   2   1       4404.66       4200.73        89.73 o
  14   2   1         33.88         34.08        14.99 o
  15   2   1         57.16        108.86        17.38 o
  16   2   1        140.79         90.44        20.02 o
  17   2   1        156.48        220.53        27.51 o
  18   2   1         51.42         78.84        21.64 o
  19   2   1         27.45         45.23        23.14 o
 -19   3   1        223.55        291.43        49.86 o
 -18   3   1        109.71         71.07        22.83 o
 -17   3   1        178.54        189.82        34.97 o
 -16   3   1        673.29        658.92        36.54 o
 -15   3   1         52.79         49.70        15.82 o
 -14   3   1        798.85        720.25        34.76 o
 -13   3   1       1707.05       1554.19        41.24 o
 -12   3   1        323.92        317.81        19.91 o
 -11   3   1       1506.91       1340.96        35.30 o
 -10   3   1        928.82        975.45        24.94 o
  -9   3   1        764.53        820.68        29.61 o
  -8   3   1       7843.14       7624.47       113.12 o
  -7   3   1         16.66         13.83         4.79 o
  -6   3   1       5219.92       5501.29        90.19 o
  -5   3   1        152.02        168.86        10.18 o
  -4   3   1       1725.71       1673.75        28.80 o
  -3   3   1        352.12        295.90        17.76 o
  -2   3   1       7705.14       8694.64       113.52 o
  -1   3   1      19264.91      21147.65       253.70 o
   0   3   1      26526.47      29241.22       370.33 o
   1   3   1      16312.65      18269.06       219.85 o
   2   3   1         90.38         81.95         4.85 o
   3   3   1       3139.28       3356.92        47.14 o
   4   3   1       2131.30       2292.85        37.20 o
   5   3   1       1040.55       1114.66        24.97 o
   6   3   1      15171.90      16280.49       226.98 o
   7   3   1        431.42        521.62        15.76 o
   8   3   1        636.34        701.84        26.35 o
   9   3   1        877.96        738.88        23.13 o
  10   3   1        991.86        962.81        26.49 o
  11   3   1          2.27         -8.22         8.22 o
  12   3   1       1189.72       1218.53        36.01 o
  13   3   1        890.23        946.69        33.06 o
  14   3   1        874.87        958.34        39.70 o
  15   3   1        328.77        336.65        26.97 o
  16   3   1          0.74         19.47        15.53 o
  17   3   1         21.55         42.62        19.60 o
  18   3   1        194.11        242.18        39.89 o
  19   3   1         48.08         73.59        40.36 o
 -19   4   1         11.15         46.64        23.47 o
 -18   4   1         53.87         93.33        23.58 o
 -17   4   1         51.32         67.51        19.55 o
 -16   4   1          7.22         12.52        15.70 o
 -15   4   1        329.53        322.87        25.88 o
 -14   4   1        641.75        653.46        30.09 o
 -13   4   1        134.92        132.61        17.21 o
 -12   4   1       2438.91       2298.56        52.42 o
 -11   4   1         56.25         56.64        11.74 o
 -10   4   1       1031.68       1005.23        30.30 o
  -9   4   1       1159.35       1241.03        32.15 o
  -8   4   1       4230.74       4152.23        74.24 o
  -7   4   1         15.98          5.01         7.80 o
  -6   4   1       2252.78       2273.89        44.20 o
  -5   4   1       1632.16       1566.79        28.91 o
  -4   4   1        341.95        359.41        17.04 o
  -3   4   1       8680.77       9621.05       126.68 o
  -2   4   1      15118.92      16332.35       198.26 o
  -1   4   1         21.08         20.67         3.96 o
   0   4   1        178.68        164.48         7.02 o
   1   4   1       7518.59       8004.36       105.76 o
   2   4   1       8045.18       8835.20       109.98 o
   3   4   1       4497.45       4971.39        68.45 o
   4   4   1       1789.30       1843.26        31.92 o
   5   4   1          0.89         -1.54         3.75 o
   6   4   1       2219.62       2089.08        41.53 o
   7   4   1        745.01        778.06        23.50 o
   8   4   1       7821.34       7645.25       125.25 o
   9   4   1        710.25        728.11        25.20 o
  10   4   1        675.90        626.90        24.77 o
  11   4   1        226.10        209.93        16.52 o
  12   4   1        694.06        652.21        27.88 o
  13   4   1         21.88         10.84        10.92 o
  14   4   1         12.95         28.33        15.39 o
  15   4   1         36.15         14.18        17.30 o
  16   4   1        169.63        162.80        22.44 o
  17   4   1         34.40         50.84        18.46 o
  18   4   1        138.97        164.22        27.97 o
 -18   5   1          1.05         16.66        18.53 o
 -17   5   1         20.59         -8.96        24.43 o
 -16   5   1        371.13        288.19        37.23 o
 -15   5   1         55.94         33.67        14.34 o
 -14   5   1        374.49        408.03        27.92 o
 -13   5   1          2.18          7.52        11.71 o
 -12   5   1        614.15        583.79        26.92 o
 -11   5   1        650.78        541.57        26.60 o
 -10   5   1        642.00        700.86        26.49 o
  -9   5   1       2170.70       2071.81        45.61 o
  -8   5   1       2528.16       2176.81        46.30 o
  -7   5   1        509.76        537.62        31.13 o
  -6   5   1      19564.17      20029.93       279.02 o
  -5   5   1       5165.92       5335.31        81.15 o
  -4   5   1       1976.58       1924.51        31.27 o
  -3   5   1       3561.55       3819.19        52.03 o
  -2   5   1       4013.41       4177.35        55.91 o
  -1   5   1        603.33        709.25        15.39 o
   0   5   1       8420.24       9232.42       122.43 o
   1   5   1       5299.08       5851.68        80.19 o
   2   5   1       8485.90       8952.97       112.49 o
   3   5   1       1187.24       1208.65        20.93 o
   4   5   1        407.02        368.91        10.97 o
   5   5   1       4240.86       4474.46        69.75 o
   6   5   1       7123.44       6875.04       107.33 o
   7   5   1       1296.74       1237.68        31.08 o
   8   5   1        740.95        675.33        24.13 o
   9   5   1          1.43          2.78         9.99 o
  10   5   1          4.95         -3.59         8.62 o
  11   5   1         55.33         60.40        12.24 o
  12   5   1       2512.66       2373.76        54.50 o
  13   5   1          1.24         10.95        11.38 o
  14   5   1        302.55        262.28        20.80 o
  15   5   1        177.50        173.07        18.73 o
  16   5   1         80.43         98.81        20.59 o
  17   5   1        120.50        179.50        24.84 o
  18   5   1         85.17        137.56        31.34 o
 -18   6   1         25.26         85.31        21.36 o
 -17   6   1        129.78        131.33        22.90 o
 -16   6   1        125.79        135.52        21.12 o
 -15   6   1          7.22         -1.81        16.62 o
 -14   6   1        115.90        124.54        17.49 o
 -13   6   1        334.42        334.17        22.93 o
 -12   6   1       1625.63       1521.87        41.97 o
 -11   6   1          3.22          5.20         9.73 o
 -10   6   1        320.53        301.49        19.11 o
  -9   6   1        472.05        436.94        21.71 o
  -8   6   1       4638.34       4391.55        80.13 o
  -7   6   1       2041.01       1811.73        35.49 o
  -6   6   1       1835.50       1704.30        33.52 o
  -5   6   1        210.54        242.34        11.88 o
  -4   6   1         94.00        116.76         7.18 o
  -3   6   1         51.27         50.96         5.60 o
  -2   6   1       4715.97       4666.02        66.79 o
  -1   6   1        303.04        318.67        11.29 o
   0   6   1        310.67        304.35        12.34 o
   1   6   1         30.47         11.64         5.24 o
   2   6   1       1442.30       1455.05        26.12 o
   3   6   1        235.91        286.25        10.39 o
   4   6   1       4107.05       4106.21        57.03 o
   5   6   1       7490.55       7786.68       106.79 o
   6   6   1        901.12        894.33        22.09 o
   7   6   1         36.86         40.40         9.84 o
   8   6   1       3934.24       3828.38       107.70 o
   9   6   1       1167.15       1103.93        42.11 o
  10   6   1        596.53        546.35        24.76 o
  11   6   1        704.78        687.23        28.81 o
  12   6   1          2.81          8.16        11.05 o
  13   6   1        306.50        307.79        22.47 o
  14   6   1          6.96        -12.39        13.09 o
  15   6   1         72.91         56.31        15.34 o
  16   6   1         56.08        102.54        20.38 o
  17   6   1          9.12         12.23        23.46 o
  18   6   1         30.41         26.85        20.22 o
 -17   7   1          3.91         12.01        18.74 o
 -16   7   1        134.71        162.46        20.52 o
 -15   7   1          3.83          3.24        14.89 o
 -14   7   1        219.64        284.49        22.84 o
 -13   7   1        649.52        646.18        31.46 o
 -12   7   1         62.96         40.61        13.28 o
 -11   7   1        328.24        324.69        21.39 o
 -10   7   1        387.95        404.84        22.96 o
  -9   7   1       3876.35       3793.90        81.73 o
  -8   7   1       1193.84       1036.54        34.50 o
  -7   7   1        121.65        104.79        12.40 o
  -6   7   1       1234.82       1260.42        36.54 o
  -5   7   1        954.20        778.53        17.78 o
  -4   7   1       1407.87       1350.15        24.79 o
  -3   7   1        139.65        136.24         8.43 o
  -2   7   1       4351.32       4214.40        62.43 o
  -1   7   1       2051.24       2073.97        35.11 o
   0   7   1         29.89         24.80         5.79 o
   1   7   1        368.28        375.08        13.07 o
   2   7   1        232.99        236.01        10.95 o
   3   7   1       2367.11       2431.12        37.89 o
   4   7   1        886.33        937.41        19.80 o
   5   7   1          5.53         -1.98         5.39 o
   6   7   1       3996.12       3727.66        95.56 o
   7   7   1       6436.38       6009.53       196.12 o
   8   7   1        396.09        384.88        20.87 o
   9   7   1         28.43         -1.12        10.27 o
  10   7   1        611.93        595.75        26.95 o
  11   7   1        509.02        520.67        26.61 o
  12   7   1        437.73        467.10        26.45 o
  13   7   1         40.15         43.36        13.96 o
  14   7   1         26.43         15.46        13.40 o
  15   7   1         49.40         82.21        17.35 o
  16   7   1         69.60        116.21        19.75 o
  17   7   1         18.47         11.12        21.59 o
 -17   8   1         11.27         23.73        28.46 o
 -16   8   1         70.83         89.19        20.10 o
 -15   8   1        366.57        383.85        27.78 o
 -14   8   1        116.97        109.76        18.52 o
 -13   8   1          9.73        -11.27        12.67 o
 -12   8   1        554.10        549.52        40.33 o
 -11   8   1        459.74        472.49        26.17 o
 -10   8   1         85.59        103.10        21.37 o
  -9   8   1        148.51        126.49        14.96 o
  -8   8   1       1553.33       1486.15        38.96 o
  -7   8   1       4271.91       3921.40        80.39 o
  -6   8   1       3373.03       3267.65        54.25 o
  -5   8   1        108.67        115.40         9.96 o
  -4   8   1       1684.85       1694.07        30.17 o
  -3   8   1          8.30         10.31         6.03 o
  -2   8   1       1449.48       1426.67        28.14 o
  -1   8   1       1762.04       1857.25        33.73 o
   0   8   1         21.27         29.21         6.61 o
   1   8   1        127.70        154.56        10.20 o
   2   8   1        219.13        145.37        10.39 o
   3   8   1        389.73        403.51        14.87 o
   4   8   1        284.86        306.38        12.63 o
   5   8   1       1222.77       1216.43        27.18 o
   6   8   1         42.08         57.12         8.74 o
   7   8   1       2042.76       1967.05        42.47 o
   8   8   1          5.87         15.52        10.69 o
   9   8   1        260.95        308.07        20.38 o
  10   8   1        680.82        656.36        29.11 o
  11   8   1         85.75         89.29        15.19 o
  12   8   1        416.32        367.27        36.68 o
  13   8   1       1147.58       1162.88        42.11 o
  14   8   1          0.77         -6.76        18.58 o
  15   8   1        228.53        281.02        25.67 o
  16   8   1          0.39         -6.23        16.60 o
  17   8   1        100.01         95.59        57.42 o
 -16   9   1          9.36         22.12        18.47 o
 -15   9   1          1.41         25.68        16.87 o
 -14   9   1         90.51         84.49        18.40 o
 -13   9   1        888.12        963.55        39.89 o
 -12   9   1        718.35        723.00        33.96 o
 -11   9   1          0.11        -11.64        11.64 o
 -10   9   1        471.16        472.11        26.33 o
  -9   9   1        441.77        447.61        24.49 o
  -8   9   1        174.04        207.84        16.32 o
  -7   9   1          4.07          4.38         8.67 o
  -6   9   1       1341.93       1285.10        32.44 o
  -5   9   1        882.65        819.35        23.64 o
  -4   9   1        321.68        326.00        14.56 o
  -3   9   1        296.52        311.93        14.27 o
  -2   9   1        145.58        129.92        10.50 o
  -1   9   1       2535.07       2401.56        42.01 o
   0   9   1         46.03         44.25         8.12 o
   1   9   1       4779.49       4840.93        73.08 o
   2   9   1        171.95        178.95        11.61 o
   3   9   1        848.56        828.78        23.25 o
   4   9   1        396.88        395.49        19.68 o
   5   9   1         26.34         21.18         8.29 o
   6   9   1       2165.79       2019.00        82.17 o
   7   9   1       1669.57       1637.16        46.61 o
   8   9   1        460.20        461.43        24.76 o
   9   9   1        193.23        213.94        18.50 o
  10   9   1        194.71        201.50        19.08 o
  11   9   1       1041.59       1047.59        38.79 o
  12   9   1         94.96        123.57        18.05 o
  13   9   1         51.69         71.60        16.87 o
  14   9   1        623.80        622.51        34.47 o
  15   9   1        204.74        210.57        23.58 o
  16   9   1         40.90         64.68        20.05 o
 -15  10   1         32.20         29.79        18.28 o
 -14  10   1        425.04        433.03        30.01 o
 -13  10   1        114.47        175.24        24.70 o
 -12  10   1         14.89         21.47        14.73 o
 -11  10   1         58.81         66.92        17.08 o
 -10  10   1        157.65        169.02        17.04 o
  -9  10   1         29.37         35.53        11.71 o
  -8  10   1        228.71        209.03        16.82 o
  -7  10   1       1993.19       1946.27        67.23 o
  -6  10   1        172.51        178.04        15.17 o
  -5  10   1       1441.15       1336.71        35.54 o
  -4  10   1        748.14        743.67        24.74 o
  -3  10   1        864.94        810.30        26.76 o
  -2  10   1         62.13         55.60         9.31 o
  -1  10   1          5.09         -7.16         7.16 o
   0  10   1       1277.20       1221.92        34.55 o
   1  10   1       3444.15       3149.21        53.55 o
   2  10   1       1323.12       1233.68        28.24 o
   3  10   1          6.75         -1.18         7.12 o
   4  10   1          0.79          4.18         8.86 o
   5  10   1       2828.56       2790.29        73.06 o
   6  10   1        184.80        208.07        16.38 o
   7  10   1        267.53        234.27        17.50 o
   8  10   1        660.28        636.67        27.10 o
   9  10   1          3.52         11.76        10.64 o
  10  10   1         25.25         45.51        12.57 o
  11  10   1         32.90         43.02        14.66 o
  12  10   1        152.07        186.91        22.46 o
  13  10   1        269.34        299.33        25.23 o
  14  10   1         37.79         52.03        17.64 o
  15  10   1         64.91         60.95        19.39 o
 -14  11   1        103.67        175.37        23.24 o
 -13  11   1        231.91        258.80        22.43 o
 -12  11   1          6.21          9.19        12.99 o
 -11  11   1         60.80         76.97        15.75 o
 -10  11   1        323.30        311.79        22.45 o
  -9  11   1        136.73        147.60        16.34 o
  -8  11   1         68.42         70.44        15.25 o
  -7  11   1          1.85         -4.16        11.11 o
  -6  11   1         36.89         24.55        12.04 o
  -5  11   1          1.75         11.97        11.38 o
  -4  11   1        730.51        672.74        25.15 o
  -3  11   1        148.85        160.70        21.98 o
  -2  11   1       1854.56       1831.60        41.20 o
  -1  11   1        382.80        354.14        17.44 o
   0  11   1       1088.32       1148.89        30.30 o
   1  11   1          4.66          5.47         8.38 o
   2  11   1        896.12        868.57        25.39 o
   3  11   1        400.46        395.17        19.84 o
   4  11   1       1578.93       1580.26        46.81 o
   5  11   1        109.25        118.35        15.10 o
   6  11   1          2.01          1.49        15.09 o
   7  11   1        605.37        627.83        27.32 o
   8  11   1         38.88         32.84        12.54 o
   9  11   1          0.31         -6.98        10.47 o
  10  11   1         39.83         69.93        14.54 o
  11  11   1         83.89         82.12        15.44 o
  12  11   1         36.94         29.04        20.69 o
  13  11   1          5.04          6.71        14.60 o
  14  11   1        492.81        443.25        40.41 o
 -13  12   1         22.23         43.77        17.84 o
 -12  12   1          4.17         26.12        16.02 o
 -11  12   1         18.60         45.09        15.43 o
 -10  12   1         50.40         72.69        15.51 o
  -9  12   1        253.31        286.56        20.89 o
  -8  12   1          2.82          5.31        13.85 o
  -7  12   1          7.82         14.40        15.17 o
  -6  12   1          9.33          8.43        13.54 o
  -5  12   1          0.14        -10.39        11.01 o
  -4  12   1        902.80        888.18        32.34 o
  -3  12   1         39.23         41.30        11.64 o
  -2  12   1        677.70        689.20        26.09 o
  -1  12   1        143.45        128.51        13.25 o
   0  12   1       1908.13       1891.39        39.50 o
   1  12   1          7.33         10.64         9.29 o
   2  12   1        679.58        694.33        26.19 o
   3  12   1        128.56        121.79        13.92 o
   4  12   1          2.14          5.70        11.36 o
   5  12   1        108.53        142.60        16.87 o
   6  12   1        147.85        127.27        17.05 o
   7  12   1         26.84         27.50        13.32 o
   8  12   1         33.81         40.41        14.19 o
   9  12   1         19.27         27.77        14.64 o
  10  12   1         36.46         14.66        13.83 o
  11  12   1          1.79         30.51        15.68 o
  12  12   1        399.13        454.66        38.53 o
  13  12   1        209.77        246.23        23.33 o
 -12  13   1        233.99        239.82        25.31 o
 -11  13   1         41.12         67.53        28.78 o
 -10  13   1         21.39         25.32        18.78 o
  -9  13   1         20.71          9.45        16.46 o
  -8  13   1        421.81        402.07        36.43 o
  -7  13   1          6.89         15.35        15.69 o
  -6  13   1        308.49        344.64        37.94 o
  -5  13   1        226.16        231.97        22.73 o
  -4  13   1        403.00        379.40        23.99 o
  -3  13   1          0.04         11.41        11.63 o
  -2  13   1        262.96        271.26        18.97 o
  -1  13   1         14.03         14.66        11.16 o
   0  13   1        430.65        436.02        20.95 o
   1  13   1         52.21         34.63        11.55 o
   2  13   1        102.17        136.17        14.99 o
   3  13   1          7.26         -4.39        10.80 o
   4  13   1         57.56         57.64        15.24 o
   5  13   1          0.91          5.38        14.45 o
   6  13   1        178.87        206.25        20.18 o
   7  13   1         26.60         22.01        14.63 o
   8  13   1        243.14        308.76        26.32 o
   9  13   1         20.98         29.16        16.60 o
  10  13   1        186.10        193.10        27.15 o
  11  13   1         28.93         42.65        17.21 o
 -10  14   1         15.99         38.78        20.28 o
  -9  14   1         16.84         68.04        29.84 o
  -8  14   1         19.99         18.69        19.20 o
  -7  14   1        274.06        330.72        50.61 o
  -6  14   1         59.56         65.38        18.78 o
  -5  14   1         76.21        123.68        19.66 o
  -4  14   1         90.17        130.97        19.76 o
  -3  14   1         63.72         74.17        16.77 o
  -2  14   1        295.99        304.56        22.52 o
  -1  14   1        128.34        132.22        17.02 o
   0  14   1        725.45        780.84        36.82 o
   1  14   1        226.96        212.28        19.59 o
   2  14   1        124.55        105.27        16.70 o
   3  14   1         99.92        100.68        23.28 o
   4  14   1         86.40         75.41        17.95 o
   5  14   1         60.26         42.87        16.87 o
   6  14   1        208.10        224.67        30.33 o
   7  14   1         32.29         70.74        19.21 o
   8  14   1        210.78        225.70        29.04 o
   9  14   1         61.87        106.75        28.89 o
  10  14   1          0.68         17.62        23.87 o
  -8  15   1          4.99         -5.92        19.77 o
  -7  15   1          0.12         23.85        21.17 o
  -6  15   1        263.92        303.92        31.72 o
  -5  15   1        146.17        176.14        25.57 o
  -4  15   1         37.56         78.71        21.52 o
  -3  15   1        173.48        153.78        23.77 o
  -2  15   1        274.11        321.06        35.21 o
  -1  15   1         16.75         23.42        18.39 o
   0  15   1        273.56        310.31        37.64 o
   1  15   1         21.39         54.53        24.83 o
   2  15   1        105.26        120.89        26.41 o
   3  15   1          0.83          6.71        22.38 o
   4  15   1        234.97        280.47        34.95 o
   5  15   1         49.60         74.17        25.98 o
   6  15   1          0.70         -6.52        22.87 o
   7  15   1        288.64        319.66        53.86 o
   8  15   1          6.06         55.36        50.60 o
  -4  16   1         80.19         76.90        33.10 o
  -3  16   1        152.48        193.10        39.87 o
  -2  16   1         38.73         83.52        31.70 o
  -1  16   1          0.19         26.37        23.37 o
   0  16   1        190.85        185.79        47.68 o
   1  16   1         65.38         55.32        30.97 o
   2  16   1         12.02         71.81        30.04 o
   3  16   1         99.73        175.55        61.99 o
   4  16   1         11.20         67.18        27.53 o
 -18   0   2        292.37        311.31        47.72 o
 -16   0   2        358.22        326.71        81.94 o
 -14   0   2       1376.82       1289.55        53.93 o
 -12   0   2        978.46       1036.79        59.06 o
 -10   0   2       2682.22       2891.14        66.47 o
  -8   0   2        136.00        156.81        12.46 o
  -6   0   2      28464.42      31150.15       561.37 o
  -4   0   2      27338.02      29990.21       537.96 o
  -2   0   2      33672.48      38025.70       677.94 o
   0   0   2       4787.85       5204.86       109.61 o
   2   0   2         54.77         47.06         7.06 o
   4   0   2       1519.01       1769.90        38.55 o
   6   0   2      12267.81      12557.52       232.37 o
   8   0   2        344.26        338.46        30.20 o
  10   0   2        203.96        172.54        14.75 o
  12   0   2         82.37         92.80        25.61 o
  14   0   2        858.52        856.54        88.70 o
  16   0   2         15.37         -1.27        22.80 o
  18   0   2         77.87         83.98        31.92 o
 -19   1   2          8.63         76.95        23.03 o
 -18   1   2        180.62        246.52        37.76 o
 -17   1   2         93.53         77.56        22.06 o
 -16   1   2       1852.10       1873.19        64.33 o
 -15   1   2         37.10         40.12        14.45 o
 -14   1   2        548.80        617.81        34.94 o
 -13   1   2         42.49         39.36        13.40 o
 -12   1   2       2495.50       2390.56        46.66 o
 -11   1   2        958.63        955.55        25.57 o
 -10   1   2       1132.68       1075.12        24.44 o
  -9   1   2          8.43         17.52         5.29 o
  -8   1   2       3830.03       3868.69        57.32 o
  -7   1   2       5585.99       5919.53        82.02 o
  -6   1   2       2758.65       2806.31        41.83 o
  -5   1   2       1003.49        973.65        19.64 o
  -4   1   2        452.67        421.63        10.21 o
  -3   1   2       6567.46       6893.54        96.57 o
  -2   1   2        172.00        188.64         6.09 o
  -1   1   2       1001.45       1261.23        18.21 o
   0   1   2      23187.86      26670.69       476.55 o
   1   1   2         53.73         66.03         3.16 o
   2   1   2       1958.24       2142.67        30.15 o
   3   1   2       9872.78      10838.74       161.48 o
   4   1   2       7646.69       8769.13       114.95 o
   5   1   2      23534.47      25881.96       330.06 o
   6   1   2       2508.32       2740.50        41.17 o
   7   1   2        629.08        610.33        27.52 o
   8   1   2       1812.85       1681.73        29.55 o
   9   1   2       1300.16       1381.04        26.52 o
  10   1   2        658.83        721.41        23.87 o
  11   1   2        106.47        118.62        11.78 o
  12   1   2       2066.35       2048.44        42.16 o
  13   1   2        795.63        876.42        35.51 o
  14   1   2        661.08        681.74        42.76 o
  15   1   2         14.48         30.80        15.18 o
  16   1   2        269.67        238.82        38.74 o
  17   1   2         13.46         32.34        19.24 o
  18   1   2          0.37         15.09        19.21 o
  19   1   2         49.66         73.37        24.92 o
 -19   2   2         29.30         40.87        22.24 o
 -18   2   2        210.89        219.91        29.07 o
 -17   2   2         22.40         -0.29        16.53 o
 -16   2   2        136.27        126.72        21.81 o
 -15   2   2        204.06        195.93        20.85 o
 -14   2   2       1922.26       1815.94        51.68 o
 -13   2   2        336.96        321.51        20.23 o
 -12   2   2          9.32          2.73         8.58 o
 -11   2   2        522.61        525.02        21.02 o
 -10   2   2        633.07        648.00        23.04 o
  -9   2   2       5656.05       6083.27        86.26 o
  -8   2   2       2156.46       2194.86        38.14 o
  -7   2   2       7377.79       7783.98       105.58 o
  -6   2   2       2574.02       2867.52        42.63 o
  -5   2   2       8216.79       9225.94       121.71 o
  -4   2   2       1727.38       1966.62        29.66 o
  -3   2   2       3379.13       3707.78        50.83 o
  -2   2   2      10066.17      11649.82       149.76 o
  -1   2   2        143.30        130.28         4.62 o
   0   2   2       2004.79       2057.24        28.89 o
   1   2   2       8501.55       9461.33       115.08 o
   2   2   2        293.53        226.57         6.61 o
   3   2   2       2813.45       2952.13        41.51 o
   4   2   2       1852.78       2049.96        30.92 o
   5   2   2       5415.71       5812.19        79.12 o
   6   2   2       1872.45       1797.83        29.20 o
   7   2   2         13.26          5.92         4.00 o
   8   2   2       3111.05       2861.22        48.89 o
   9   2   2       1435.68       1357.37        29.22 o
  10   2   2       1114.80       1105.67        32.01 o
  11   2   2         20.61         27.76         8.42 o
  12   2   2        204.75        257.43        19.26 o
  13   2   2        630.95        679.96        28.14 o
  14   2   2       1702.08       1587.15        63.70 o
  15   2   2        217.42        220.91        21.94 o
  16   2   2          2.14         -6.81        15.83 o
  17   2   2         67.03         73.22        21.19 o
  18   2   2        349.02        398.45        45.34 o
  19   2   2         51.41        102.53        26.60 o
 -19   3   2         30.43         74.36        23.66 o
 -18   3   2        117.53        134.53        25.63 o
 -17   3   2         52.54         60.16        21.23 o
 -16   3   2        872.08        823.25        40.00 o
 -15   3   2       1292.30       1209.91        62.18 o
 -14   3   2        132.52        110.17        15.00 o
 -13   3   2       1993.27       1767.01        44.44 o
 -12   3   2       1303.94       1224.11        50.92 o
 -11   3   2        966.50        929.90        38.42 o
 -10   3   2        568.58        535.02        18.59 o
  -9   3   2       2008.44       1915.48        42.88 o
  -8   3   2       1605.45       1675.11        32.38 o
  -7   3   2       4041.21       3812.74        60.70 o
  -6   3   2       1057.89       1017.73        21.97 o
  -5   3   2       3289.35       3273.19        47.33 o
  -4   3   2          2.98          2.42         3.00 o
  -3   3   2        981.79       1011.28        17.61 o
  -2   3   2        651.32        677.43        14.55 o
  -1   3   2        832.67        968.10        15.56 o
   0   3   2        189.22        236.23        18.73 o
   1   3   2       7705.29       8239.63       101.65 o
   2   3   2        994.76       1011.73        16.70 o
   3   3   2        279.37        251.82         7.88 o
   4   3   2        635.97        573.41        12.41 o
   5   3   2        278.93        295.06         8.99 o
   6   3   2        312.06        380.19        13.71 o
   7   3   2      10205.18      10011.81       144.44 o
   8   3   2        192.07        207.90        11.44 o
   9   3   2         28.58         33.40         7.42 o
  10   3   2        142.29        120.37        10.61 o
  11   3   2        560.89        543.92        23.71 o
  12   3   2        255.90        234.26        17.76 o
  13   3   2        899.79        787.88        31.02 o
  14   3   2        629.00        608.72        41.15 o
  15   3   2        655.47        625.17        35.56 o
  16   3   2         48.86         54.47        18.61 o
  17   3   2         26.96         19.15        18.75 o
  18   3   2         16.05         40.83        20.61 o
  19   3   2        223.60        173.45        48.47 o
 -19   4   2        118.10        152.66        28.72 o
 -18   4   2          4.57         19.16        19.25 o
 -17   4   2        188.52        171.70        23.22 o
 -16   4   2        204.11        135.63        24.08 o
 -15   4   2        707.66        636.19        35.02 o
 -14   4   2         92.86         94.17        14.33 o
 -13   4   2        178.53        135.04        15.68 o
 -12   4   2         24.46         34.20        11.78 o
 -11   4   2        249.05        271.56        18.11 o
 -10   4   2         59.04         56.12        10.35 o
  -9   4   2       3610.18       3548.28        73.79 o
  -8   4   2       2510.47       2494.14        49.75 o
  -7   4   2       9622.11       9813.37       155.14 o
  -6   4   2        484.51        533.46        20.70 o
  -5   4   2       1388.20       1377.46        28.09 o
  -4   4   2       2301.78       2309.17        35.43 o
  -3   4   2       1363.32       1348.83        22.77 o
  -2   4   2       3709.56       4055.78        54.36 o
  -1   4   2       2184.43       2354.79        35.09 o
   0   4   2        905.51        833.47        22.68 o
   1   4   2        482.77        441.53        11.53 o
   2   4   2      12633.14      13947.03       170.48 o
   3   4   2         67.41        118.85         6.80 o
   4   4   2        102.34         90.25         5.72 o
   5   4   2       2460.89       2178.55        34.26 o
   6   4   2        912.01        980.43        21.97 o
   7   4   2        155.06        152.09         8.89 o
   8   4   2          0.09          1.78         5.91 o
   9   4   2       1510.33       1521.87        36.77 o
  10   4   2         12.29         12.17         8.90 o
  11   4   2       1762.32       1856.14        51.30 o
  12   4   2        243.05        256.78        19.22 o
  13   4   2       3532.32       3283.07        82.63 o
  14   4   2         11.04         23.04        12.12 o
  15   4   2         27.63         23.93        22.80 o
  16   4   2         11.32          9.26        15.58 o
  17   4   2        104.65        132.63        21.80 o
  18   4   2         30.47         35.17        22.09 o
 -18   5   2         84.78         94.30        21.52 o
 -17   5   2         79.46         65.83        19.65 o
 -16   5   2         15.93          0.94        21.89 o
 -15   5   2        415.14        438.83        27.00 o
 -14   5   2        161.09        140.86        17.09 o
 -13   5   2        375.70        363.08        24.90 o
 -12   5   2          0.56          7.56        10.38 o
 -11   5   2          7.60         17.05         9.78 o
 -10   5   2        819.62        791.94        28.14 o
  -9   5   2       3284.49       3075.30        60.74 o
  -8   5   2       1674.94       1606.96        41.37 o
  -7   5   2        384.12        309.53        12.88 o
  -6   5   2        306.92        358.90        19.65 o
  -5   5   2       6779.62       7006.04       103.80 o
  -4   5   2          1.37         -3.85         3.85 o
  -3   5   2       1624.63       1577.21        28.72 o
  -2   5   2        393.72        361.08        11.09 o
  -1   5   2       2081.11       2014.47        31.97 o
   0   5   2        157.61        152.07         7.65 o
   1   5   2       1437.19       1527.82        25.89 o
   2   5   2       2290.81       2558.81        37.15 o
   3   5   2       2317.33       2227.85        33.38 o
   4   5   2       2570.85       2720.59        41.69 o
   5   5   2       9396.24      10039.54       134.25 o
   6   5   2       1036.79       1175.83        25.10 o
   7   5   2      10423.51      10894.70       172.29 o
   8   5   2       1858.73       1901.73        42.23 o
   9   5   2         53.44         38.76         9.35 o
  10   5   2          1.71          5.38         9.31 o
  11   5   2         76.29         77.71        12.55 o
  12   5   2        653.12        610.70        27.97 o
  13   5   2        313.20        316.29        22.17 o
  14   5   2         87.20         96.05        19.09 o
  15   5   2         10.34         20.63        16.83 o
  16   5   2         46.01         39.01        30.92 o
  17   5   2          0.55         17.21        17.55 o
  18   5   2         26.17         64.13        20.63 o
 -18   6   2         22.18         35.95        20.24 o
 -17   6   2         70.38         79.45        21.15 o
 -16   6   2         25.01         40.25        17.54 o
 -15   6   2        165.59        175.72        20.86 o
 -14   6   2         31.33         17.64        16.97 o
 -13   6   2          5.83          7.26        11.55 o
 -12   6   2        131.22        156.48        16.77 o
 -11   6   2        190.08        209.84        19.05 o
 -10   6   2        302.97        317.48        33.60 o
  -9   6   2        431.26        399.89        20.78 o
  -8   6   2         69.99         81.05        11.34 o
  -7   6   2       3514.03       3395.16        57.61 o
  -6   6   2       1882.23       1831.31        35.44 o
  -5   6   2       1045.12        954.47        19.78 o
  -4   6   2       1291.65       1453.08        28.12 o
  -3   6   2        489.75        549.69        20.93 o
  -2   6   2       3527.08       3308.35        49.75 o
  -1   6   2       1482.21       1479.16        26.43 o
   0   6   2       1977.00       2316.90        37.05 o
   1   6   2       4778.62       5180.75        73.26 o
   2   6   2       5281.91       5263.00        74.47 o
   3   6   2         33.99         42.76         5.72 o
   4   6   2        273.93        297.96        13.50 o
   5   6   2       4869.28       4873.75        74.72 o
   6   6   2       2001.54       1903.99        43.32 o
   7   6   2        426.74        398.53        19.23 o
   8   6   2        695.99        678.84        31.70 o
   9   6   2        970.72        861.40        33.30 o
  10   6   2         45.59         42.57        14.34 o
  11   6   2        564.35        550.81        26.42 o
  12   6   2        377.66        403.37        24.11 o
  13   6   2        897.21        914.77        41.46 o
  14   6   2         29.95         18.29        13.67 o
  15   6   2         26.31          1.48        13.91 o
  16   6   2         62.16         47.49        18.72 o
  17   6   2         10.33         24.52        22.17 o
 -17   7   2          0.53         15.91        18.91 o
 -16   7   2         25.18         34.93        15.57 o
 -15   7   2         73.25         93.39        19.47 o
 -14   7   2         86.59         74.94        22.87 o
 -13   7   2        715.09        682.27        32.04 o
 -12   7   2        556.96        568.17        28.31 o
 -11   7   2        459.02        460.71        31.98 o
 -10   7   2         92.07        101.57        13.99 o
  -9   7   2        579.45        528.33        24.39 o
  -8   7   2       5189.62       5018.77       110.16 o
  -7   7   2       2741.99       2599.06        77.86 o
  -6   7   2        150.03        115.60        10.12 o
  -5   7   2          2.94          0.47         4.86 o
  -4   7   2        662.79        685.12        22.46 o
  -3   7   2       2497.89       2496.24        38.52 o
  -2   7   2        854.14        767.95        18.57 o
  -1   7   2       2494.56       2682.90        43.04 o
   0   7   2       4067.23       4139.22        61.35 o
   1   7   2       2930.29       3159.85        49.12 o
   2   7   2        625.43        615.29        16.62 o
   3   7   2         84.37         81.36         7.71 o
   4   7   2       2871.76       2861.87        43.57 o
   5   7   2         28.69         36.67         6.04 o
   6   7   2        259.29        231.89        12.14 o
   7   7   2       5061.08       4695.74       141.31 o
   8   7   2       2836.59       2738.10        57.12 o
   9   7   2          9.80         -1.44         8.79 o
  10   7   2        115.75        107.27        14.47 o
  11   7   2         76.24        100.03        16.21 o
  12   7   2        588.42        584.31        29.09 o
  13   7   2        189.44        213.21        21.56 o
  14   7   2        359.94        374.55        26.31 o
  15   7   2        427.18        448.64        29.15 o
  16   7   2         53.95         69.88        18.12 o
  17   7   2          4.18         31.16        21.36 o
 -17   8   2          5.60         27.60        20.23 o
 -16   8   2          9.62         42.85        22.91 o
 -15   8   2          0.82          2.38        14.81 o
 -14   8   2       1338.67       1327.43        46.02 o
 -13   8   2          1.90         -5.26        17.14 o
 -12   8   2        251.75        249.45        20.91 o
 -11   8   2        633.02        633.62        29.82 o
 -10   8   2        731.79        686.75        29.47 o
  -9   8   2        587.91        557.48        26.18 o
  -8   8   2        952.83        971.10        32.18 o
  -7   8   2        631.94        592.10        32.37 o
  -6   8   2       1965.60       1857.66        35.90 o
  -5   8   2        317.52        340.40        14.99 o
  -4   8   2         34.63         35.22         6.62 o
  -3   8   2       1257.73       1158.13        24.75 o
  -2   8   2        587.57        575.71        17.26 o
  -1   8   2         38.69         35.01         6.75 o
   0   8   2       1439.85       1431.88        28.05 o
   1   8   2        495.00        490.46        16.07 o
   2   8   2          6.63          6.24         5.93 o
   3   8   2          0.02          3.65         5.77 o
   4   8   2         94.47        109.13         8.83 o
   5   8   2        102.57        103.74        10.54 o
   6   8   2       3061.70       3058.79        60.50 o
   7   8   2          6.77         -6.59         8.64 o
   8   8   2       1767.38       1719.81        46.73 o
   9   8   2         16.67         23.32        10.86 o
  10   8   2        471.42        527.88        26.64 o
  11   8   2          1.22         10.06        11.65 o
  12   8   2         45.11         30.85        20.60 o
  13   8   2         97.07         69.45        16.50 o
  14   8   2        686.08        646.11        34.07 o
  15   8   2         37.59         46.95        17.46 o
  16   8   2         63.73         81.16        19.21 o
 -16   9   2         58.01         37.12        27.17 o
 -15   9   2        113.23        100.23        20.18 o
 -14   9   2         10.57         29.45        16.29 o
 -13   9   2         93.03         82.33        16.73 o
 -12   9   2        366.87        440.46        27.33 o
 -11   9   2        449.92        434.19        26.09 o
 -10   9   2         26.40         30.88        13.26 o
  -9   9   2         56.42         62.94        12.96 o
  -8   9   2       1618.73       1499.51        60.81 o
  -7   9   2        159.34        164.40        14.16 o
  -6   9   2        708.10        742.25        23.41 o
  -5   9   2        585.50        599.92        20.30 o
  -4   9   2        235.57        250.54        18.02 o
  -3   9   2        108.39        118.61        10.26 o
  -2   9   2         51.65         28.39         7.48 o
  -1   9   2        171.17        176.89        11.46 o
   0   9   2       2181.65       2078.33        37.93 o
   1   9   2          0.03         -6.27         6.50 o
   2   9   2        537.99        577.08        18.65 o
   3   9   2        585.13        613.60        22.04 o
   4   9   2       2257.49       2169.91        39.62 o
   5   9   2          0.63          8.82         7.71 o
   6   9   2       1267.91       1233.25        32.17 o
   7   9   2         42.71         25.58        10.56 o
   8   9   2        211.52        186.81        15.56 o
   9   9   2        742.41        717.33        29.08 o
  10   9   2         97.04         98.03        24.12 o
  11   9   2        368.74        406.44        26.28 o
  12   9   2        995.13        958.77        54.91 o
  13   9   2         47.80         37.43        15.64 o
  14   9   2        141.73        221.46        23.52 o
  15   9   2         78.48         98.10        20.42 o
  16   9   2         79.09         80.89        20.22 o
 -15  10   2         98.96         85.37        19.77 o
 -14  10   2        157.71        203.91        23.31 o
 -13  10   2        155.29        175.47        20.81 o
 -12  10   2        339.02        413.21        28.13 o
 -11  10   2         17.61         18.37        14.19 o
 -10  10   2         52.11         78.37        13.72 o
  -9  10   2        605.03        630.59        27.09 o
  -8  10   2          0.73         -6.57         9.88 o
  -7  10   2         29.17         28.44        10.64 o
  -6  10   2        422.32        411.16        20.58 o
  -5  10   2         85.84         74.21        11.27 o
  -4  10   2        768.12        704.50        25.73 o
  -3  10   2       2165.84       1938.34        37.64 o
  -2  10   2       1347.92       1251.70        28.17 o
  -1  10   2          1.47         -7.01         7.01 o
   0  10   2       1074.89        982.48        29.20 o
   1  10   2        643.52        663.89        21.16 o
   2  10   2       1754.59       1702.74        34.47 o
   3  10   2          1.98         -0.26         7.76 o
   4  10   2        766.20        736.29        25.05 o
   5  10   2         47.75         50.61        10.69 o
   6  10   2       4063.64       4032.31       110.25 o
   7  10   2          0.78         16.23        10.61 o
   8  10   2        425.33        437.26        23.01 o
   9  10   2         33.11         19.22        11.32 o
  10  10   2        135.19        126.21        15.55 o
  11  10   2         58.35         58.67        13.86 o
  12  10   2         33.44         43.54        14.19 o
  13  10   2        379.98        439.45        32.74 o
  14  10   2         64.84        107.74        19.87 o
  15  10   2          6.33        -16.67        16.67 o
 -14  11   2         32.87         70.98        24.66 o
 -13  11   2        143.29        158.75        19.40 o
 -12  11   2         12.36         27.19        14.62 o
 -11  11   2          0.64          4.35        12.81 o
 -10  11   2          2.59          5.05        11.98 o
  -9  11   2          6.88         22.26        12.42 o
  -8  11   2       1028.96        869.39        34.69 o
  -7  11   2        191.16        180.03        16.73 o
  -6  11   2        264.08        279.66        20.15 o
  -5  11   2       1108.19       1094.52        35.51 o
  -4  11   2          2.00         -1.20         8.79 o
  -3  11   2          2.54          6.42         9.07 o
  -2  11   2        149.55        147.35        12.65 o
  -1  11   2       3011.40       2798.17        53.83 o
   0  11   2       1209.58       1154.83        28.85 o
   1  11   2        500.15        513.43        20.20 o
   2  11   2         94.72        119.67        11.97 o
   3  11   2        448.63        427.66        20.54 o
   4  11   2         23.95         32.94        12.70 o
   5  11   2       1466.73       1433.96        39.90 o
   6  11   2         92.47         96.48        15.56 o
   7  11   2         59.11         70.71        16.31 o
   8  11   2         99.55        133.13        15.69 o
   9  11   2          6.05         16.43        12.11 o
  10  11   2         29.68         44.75        13.77 o
  11  11   2         24.65         63.28        14.40 o
  12  11   2        128.11        111.69        20.52 o
  13  11   2        131.36        144.46        19.33 o
  14  11   2         27.13         57.09        17.36 o
 -13  12   2         18.33         42.63        22.20 o
 -12  12   2          3.66         43.17        16.44 o
 -11  12   2          2.56         32.28        15.72 o
 -10  12   2        465.47        505.48        30.21 o
  -9  12   2         27.16         50.31        15.66 o
  -8  12   2        317.45        350.21        27.89 o
  -7  12   2        734.85        740.00        37.24 o
  -6  12   2          3.80        -11.77        11.77 o
  -5  12   2        206.71        217.11        19.16 o
  -4  12   2        349.18        375.92        23.55 o
  -3  12   2        216.34        217.99        16.54 o
  -2  12   2        119.02         97.40        13.31 o
  -1  12   2        214.06        251.92        15.84 o
   0  12   2        140.55        138.17        13.14 o
   1  12   2       1430.53       1336.12        32.16 o
   2  12   2        117.69        111.48        13.89 o
   3  12   2        550.86        570.78        24.26 o
   4  12   2        276.01        240.41        19.45 o
   5  12   2        308.53        289.68        21.31 o
   6  12   2        387.48        345.88        23.85 o
   7  12   2         53.93         70.84        15.52 o
   8  12   2        450.48        483.42        28.14 o
   9  12   2        248.46        246.50        20.76 o
  10  12   2         51.92         61.74        15.17 o
  11  12   2        212.07        224.33        21.78 o
  12  12   2         57.40         62.51        19.73 o
  13  12   2        380.18        384.81        27.71 o
 -12  13   2          5.80         21.79        18.19 o
 -11  13   2        183.54        168.76        27.17 o
 -10  13   2         12.20         25.33        16.17 o
  -9  13   2         90.32         97.68        27.43 o
  -8  13   2        136.55        156.19        22.00 o
  -7  13   2        403.07        384.50        32.77 o
  -6  13   2         10.69         -8.43        14.85 o
  -5  13   2        205.96        243.57        22.99 o
  -4  13   2         67.04         65.53        16.05 o
  -3  13   2        600.47        671.21        30.32 o
  -2  13   2          7.66        -11.65        11.65 o
  -1  13   2        416.16        404.08        24.13 o
   0  13   2         29.09         27.18        11.75 o
   1  13   2          1.67          1.03        11.62 o
   2  13   2         11.00          7.77        11.77 o
   3  13   2         75.45        111.23        15.84 o
   4  13   2          1.11         -3.51        13.33 o
   5  13   2         11.77         12.78        19.24 o
   6  13   2         77.42         61.52        17.62 o
   7  13   2        361.97        431.28        30.31 o
   8  13   2          0.03         32.76        17.61 o
   9  13   2        220.95        266.12        29.78 o
  10  13   2          4.91          2.33        20.71 o
  11  13   2        405.00        382.43        32.44 o
 -10  14   2         43.70         53.19        21.28 o
  -9  14   2          7.56         29.48        19.28 o
  -8  14   2        150.09        162.05        24.24 o
  -7  14   2        219.21        264.25        27.69 o
  -6  14   2        142.01        190.63        23.67 o
  -5  14   2        153.39        147.22        21.47 o
  -4  14   2        131.08        155.43        24.41 o
  -3  14   2        135.09        152.25        20.10 o
  -2  14   2         16.38         12.64        13.39 o
  -1  14   2        139.61        170.65        18.52 o
   0  14   2         18.17         20.43        22.30 o
   1  14   2        329.13        324.67        23.24 o
   2  14   2        240.65        259.72        21.53 o
   3  14   2         39.32         40.40        16.48 o
   4  14   2         81.55         94.65        21.69 o
   5  14   2        100.42        110.36        24.86 o
   6  14   2          1.41          9.19        19.36 o
   7  14   2          8.99         -6.93        19.86 o
   8  14   2         53.87         65.04        24.49 o
   9  14   2         55.44         97.07        24.81 o
  10  14   2         56.69         34.65        21.36 o
  -8  15   2        138.24        170.39        28.63 o
  -7  15   2          3.59         42.69        23.16 o
  -6  15   2          4.13         12.54        20.08 o
  -5  15   2        312.10        375.30        46.59 o
  -4  15   2         17.50          5.38        18.98 o
  -3  15   2         41.96         51.66        20.90 o
  -2  15   2          2.66        -12.05        32.73 o
  -1  15   2        712.35        710.52        42.21 o
   0  15   2         16.33         32.04        20.27 o
   1  15   2        104.17        117.00        22.99 o
   2  15   2         11.28         16.47        23.49 o
   3  15   2          9.90         11.52        19.50 o
   4  15   2         19.97          7.06        19.39 o
   5  15   2        322.03        378.43        45.35 o
   6  15   2         84.66         72.05        35.48 o
   7  15   2        117.96        132.38        30.61 o
  -4  16   2         14.24         61.36        27.01 o
  -3  16   2         30.87         73.46        49.37 o
  -2  16   2        283.25        189.91        39.40 o
  -1  16   2        112.19        180.07        29.65 o
   0  16   2         13.82         76.29        29.36 o
   1  16   2         35.84         45.08        30.63 o
   2  16   2         91.30        143.89        36.99 o
   3  16   2          0.72         22.81        30.45 o
   4  16   2          4.79        -12.43        23.92 o
 -19   0   3          5.23         -2.26        34.82 o
 -17   0   3        197.58        216.80        39.73 o
 -15   0   3         93.27         68.73        28.04 o
 -13   0   3       1451.67       1351.99        63.89 o
 -11   0   3       2653.95       2636.16        63.54 o
  -9   0   3       1956.87       1990.72        76.00 o
  -7   0   3       3761.13       3644.70        75.92 o
  -5   0   3       1445.45       1196.29        39.97 o
  -3   0   3       5004.68       5600.33       105.21 o
  -1   0   3      21837.91      24812.76       444.95 o
   1   0   3      16965.49      18145.01       353.86 o
   3   0   3       1646.78       1929.55        40.81 o
   5   0   3        295.09        315.86        33.41 o
   7   0   3       2304.90       1818.55        74.22 o
   9   0   3         63.62         59.26         9.96 o
  11   0   3        788.28        869.95        31.74 o
  13   0   3        255.36        301.36        28.84 o
  15   0   3        157.04        133.13        46.09 o
  17   0   3         18.46         11.37        27.66 o
  19   0   3        212.02        218.12        45.87 o
 -19   1   3        225.75        277.23        32.36 o
 -18   1   3          6.81         28.64        20.35 o
 -17   1   3         53.19          3.50        17.69 o
 -16   1   3          3.24          6.71        15.87 o
 -15   1   3        648.01        640.52        33.40 o
 -14   1   3        420.67        376.47        25.21 o
 -13   1   3         26.40         19.72        17.54 o
 -12   1   3        599.82        560.60        21.18 o
 -11   1   3         16.15          6.88         6.22 o
 -10   1   3        265.38        275.12        12.32 o
  -9   1   3       1839.86       2014.52        34.98 o
  -8   1   3       2704.51       2587.55        41.35 o
  -7   1   3      18720.32      19749.38       255.56 o
  -6   1   3        455.09        478.75        12.50 o
  -5   1   3         62.23         33.76         8.03 o
  -4   1   3      28068.86      30645.43       389.01 o
  -3   1   3       9487.42      10135.56       131.61 o
  -2   1   3      13710.44      15467.33       210.87 o
  -1   1   3       2614.72       2936.18        39.81 o
   0   1   3       4747.70       5396.13        81.64 o
   1   1   3       1758.92       1887.45        25.45 o
   2   1   3          4.42          6.15         3.15 o
   3   1   3       3507.98       3720.63        59.34 o
   4   1   3       8612.72       9372.86       129.42 o
   5   1   3      14394.12      15115.84       195.92 o
   6   1   3       1802.63       1797.74        31.47 o
   7   1   3       6238.50       6271.93        87.06 o
   8   1   3         93.69         98.33        15.88 o
   9   1   3       2056.30       2144.20        36.82 o
  10   1   3         41.96         49.55         7.05 o
  11   1   3         21.94         21.18         7.77 o
  12   1   3        238.58        231.83        15.28 o
  13   1   3       1943.54       1843.30        51.06 o
  14   1   3          6.58          7.95        13.16 o
  15   1   3         26.54         17.55        16.49 o
  16   1   3          1.20         -2.85        32.00 o
  17   1   3          4.48         29.72        33.54 o
  18   1   3         15.04         42.96        21.65 o
  19   1   3         84.46         99.09        25.36 o
 -19   2   3         46.84         80.08        23.38 o
 -18   2   3         12.28         48.90        20.41 o
 -17   2   3        260.39        307.12        30.94 o
 -16   2   3        210.08        194.13        22.08 o
 -15   2   3          0.29        -12.98        15.22 o
 -14   2   3        534.35        571.58        30.76 o
 -13   2   3       1019.36        986.78        58.35 o
 -12   2   3        744.68        683.32        26.39 o
 -11   2   3         99.44        119.35        11.20 o
 -10   2   3        373.15        403.66        14.04 o
  -9   2   3       5360.51       5491.08        79.07 o
  -8   2   3        326.17        403.12        12.77 o
  -7   2   3       2942.51       2979.84        45.44 o
  -6   2   3         23.81         45.87         5.18 o
  -5   2   3        186.41        192.04         7.64 o
  -4   2   3        154.52        149.40         6.49 o
  -3   2   3        583.44        640.57        12.59 o
  -2   2   3       7917.11       8758.13       113.92 o
  -1   2   3       6160.05       6282.56        82.49 o
   0   2   3       1172.26       1275.68        22.31 o
   1   2   3      83906.55      92605.75      1097.07 o
   2   2   3         12.62         12.00         3.39 o
   3   2   3       7642.20       7915.70       104.38 o
   4   2   3       2200.78       2319.58        34.78 o
   5   2   3        108.07        100.49         6.09 o
   6   2   3       4615.84       4490.79        63.80 o
   7   2   3       6434.30       6525.59        90.33 o
   8   2   3        579.37        671.03        16.71 o
   9   2   3       4386.78       4291.11        64.13 o
  10   2   3         95.38        109.63        10.85 o
  11   2   3       1523.22       1385.49        32.08 o
  12   2   3        311.33        255.98        17.77 o
  13   2   3       1428.87       1395.72        69.90 o
  14   2   3        571.55        600.98        32.34 o
  15   2   3        157.13        180.14        20.52 o
  16   2   3          0.18         29.52        23.98 o
  17   2   3          6.31        -13.44        17.40 o
  18   2   3        206.56        231.44        30.39 o
  19   2   3        270.79        329.52        41.87 o
 -19   3   3        106.80        139.62        26.48 o
 -18   3   3          2.49         13.14        19.05 o
 -17   3   3         31.17         43.05        19.92 o
 -16   3   3        286.81        312.47        26.51 o
 -15   3   3        345.69        366.01        26.92 o
 -14   3   3        718.54        692.73        29.70 o
 -13   3   3        213.82        230.88        18.24 o
 -12   3   3        590.66        598.78        25.46 o
 -11   3   3        453.61        433.09        21.38 o
 -10   3   3       4669.45       4297.98       103.15 o
  -9   3   3         49.08         37.42         8.66 o
  -8   3   3        669.04        594.11        32.73 o
  -7   3   3       3339.35       3461.38        51.62 o
  -6   3   3        248.50        212.97        10.41 o
  -5   3   3        461.69        512.68        12.43 o
  -4   3   3       1000.23       1013.06        18.37 o
  -3   3   3          3.72          0.00         3.68 o
  -2   3   3       1032.91       1024.42        17.79 o
  -1   3   3       1772.67       1824.29        28.33 o
   0   3   3      32567.64      35432.11       517.78 o
   1   3   3       2957.74       3217.29        45.27 o
   2   3   3       2785.63       3116.18        41.88 o
   3   3   3       2497.80       2660.76        39.06 o
   4   3   3       2313.28       2404.14        36.46 o
   5   3   3        827.69        768.07        21.11 o
   6   3   3          2.59          1.36         3.96 o
   7   3   3       1005.33       1050.75        20.82 o
   8   3   3       5008.43       5102.68        80.00 o
   9   3   3         41.45         36.99         7.77 o
  10   3   3         18.95         13.68         7.33 o
  11   3   3        322.37        276.35        18.07 o
  12   3   3       3330.39       3155.98        64.81 o
  13   3   3        164.73        201.48        21.74 o
  14   3   3        174.87        204.70        24.00 o
  15   3   3         49.76         39.02        15.26 o
  16   3   3        265.19        298.97        26.52 o
  17   3   3          1.34         -8.52        17.78 o
  18   3   3        348.13        348.79        35.03 o
 -19   4   3         15.88         26.26        22.46 o
 -18   4   3         72.39         82.42        23.63 o
 -17   4   3          5.43         52.54        17.77 o
 -16   4   3        718.62        756.95        45.30 o
 -15   4   3        124.89        120.04        19.19 o
 -14   4   3        568.03        558.42        27.87 o
 -13   4   3        544.53        512.62        25.71 o
 -12   4   3        189.16        200.85        19.15 o
 -11   4   3         55.23         37.40        11.39 o
 -10   4   3        155.87        167.35        14.03 o
  -9   4   3         38.89         52.21         9.61 o
  -8   4   3       3814.31       3831.38        62.31 o
  -7   4   3        501.91        721.18        16.58 o
  -6   4   3       4311.50       4039.05        58.59 o
  -5   4   3        403.66        492.68        12.80 o
  -4   4   3       3967.06       4110.14        58.40 o
  -3   4   3       3524.28       3749.47        57.55 o
  -2   4   3       5973.79       5769.45        84.05 o
  -1   4   3       1142.31       1128.80        22.33 o
   0   4   3      10368.45      11393.83       148.59 o
   1   4   3       1111.15       1164.92        25.82 o
   2   4   3        726.81        677.41        13.64 o
   3   4   3       1184.37       1233.01        20.68 o
   4   4   3       5241.58       5650.67        78.11 o
   5   4   3        448.52        492.32        15.49 o
   6   4   3       8293.98       8297.76       112.51 o
   7   4   3       1196.94       1157.70        25.14 o
   8   4   3        113.28        111.07         9.15 o
   9   4   3         24.60         43.42         9.31 o
  10   4   3        222.84        230.19        17.10 o
  11   4   3         48.89         41.77        11.01 o
  12   4   3        302.73        296.13        20.32 o
  13   4   3        139.39        120.57        14.81 o
  14   4   3        760.72        836.23        34.09 o
  15   4   3          3.55         14.77        15.08 o
  16   4   3        154.83        132.40        20.84 o
  17   4   3         53.04        103.35        21.16 o
  18   4   3        341.83        315.33        33.20 o
 -18   5   3          0.70         72.80        20.26 o
 -17   5   3         72.71         27.60        17.71 o
 -16   5   3         12.96          5.25        15.63 o
 -15   5   3        117.62        108.34        16.39 o
 -14   5   3         31.52         30.20        12.45 o
 -13   5   3          4.80         -2.63        12.75 o
 -12   5   3        900.38        849.17        34.78 o
 -11   5   3        127.83        113.53        14.09 o
 -10   5   3          1.99         -5.83         8.35 o
  -9   5   3        385.22        357.25        23.62 o
  -8   5   3       2918.63       2660.86        47.23 o
  -7   5   3          7.88          4.12         5.83 o
  -6   5   3          7.68          1.10         5.35 o
  -5   5   3         14.16         12.99         4.58 o
  -4   5   3       9707.84      10107.01       134.81 o
  -3   5   3          5.93         -3.94         3.94 o
  -2   5   3        926.19        783.85        15.50 o
  -1   5   3       3305.31       3501.22        50.95 o
   0   5   3      29330.94      31207.90       397.94 o
   1   5   3        311.08        284.72         9.96 o
   2   5   3        290.21        219.06         9.87 o
   3   5   3         58.15         45.69         5.32 o
   4   5   3       1249.82       1093.88        20.18 o
   5   5   3         10.78         24.90         5.27 o
   6   5   3       1627.21       1637.56        28.88 o
   7   5   3        625.34        664.81        16.55 o
   8   5   3       1841.68       1871.08        44.15 o
   9   5   3        126.00        137.18        13.30 o
  10   5   3        881.80        870.08        29.94 o
  11   5   3        130.74        127.78        14.15 o
  12   5   3       1553.13       1510.77        41.38 o
  13   5   3         15.45         26.12        12.20 o
  14   5   3        433.38        387.73        34.95 o
  15   5   3         18.51         47.06        17.66 o
  16   5   3         34.69         49.73        18.25 o
  17   5   3        155.79        128.63        23.24 o
  18   5   3        145.46        207.12        26.35 o
 -18   6   3         30.43         46.02        21.12 o
 -17   6   3          6.01         15.33        21.31 o
 -16   6   3        273.84        267.11        26.33 o
 -15   6   3        112.07         87.76        16.73 o
 -14   6   3        563.87        676.22        32.00 o
 -13   6   3         89.73         99.39        15.28 o
 -12   6   3         40.41         39.45        12.12 o
 -11   6   3        222.18        222.06        17.48 o
 -10   6   3         83.44         91.00        12.69 o
  -9   6   3        254.67        228.09        16.33 o
  -8   6   3        254.11        232.75        15.88 o
  -7   6   3       1185.52       1113.48        38.54 o
  -6   6   3       5954.09       5794.25        89.67 o
  -5   6   3       1698.62       1706.24        30.08 o
  -4   6   3        272.70        308.74        11.46 o
  -3   6   3        315.59        276.04        10.21 o
  -2   6   3       4065.22       3745.10        55.36 o
  -1   6   3      17439.11      17904.41       232.74 o
   0   6   3        222.07        209.32         9.58 o
   1   6   3       2394.64       2475.81        39.25 o
   2   6   3        255.09        230.54        10.21 o
   3   6   3       9608.12      10044.68       127.56 o
   4   6   3       6536.72       6483.19        85.75 o
   5   6   3          7.21          7.59         5.12 o
   6   6   3       2048.34       1947.50        33.77 o
   7   6   3       2209.16       2097.56        48.92 o
   8   6   3        336.62        322.71        18.55 o
   9   6   3          7.62          6.79         9.20 o
  10   6   3          7.07          1.32         9.67 o
  11   6   3        241.04        248.96        22.23 o
  12   6   3        117.84        127.40        15.67 o
  13   6   3         36.97         31.63        13.12 o
  14   6   3        654.19        656.86        49.62 o
  15   6   3         15.38         25.39        18.20 o
  16   6   3         21.27         21.40        18.86 o
  17   6   3         79.23         75.78        21.02 o
 -17   7   3          4.92         49.69        19.73 o
 -16   7   3         85.57        103.49        20.19 o
 -15   7   3        387.67        415.48        37.60 o
 -14   7   3        230.60        219.99        23.36 o
 -13   7   3        151.95        173.32        24.90 o
 -12   7   3        556.06        599.03        29.10 o
 -11   7   3         96.98        106.15        20.02 o
 -10   7   3       1399.94       1399.53        38.57 o
  -9   7   3        166.60        168.39        15.31 o
  -8   7   3         70.41         73.28        11.70 o
  -7   7   3        904.57        854.72        23.70 o
  -6   7   3         49.94         64.43         9.07 o
  -5   7   3         69.85         82.26         8.63 o
  -4   7   3         53.19         62.65         6.84 o
  -3   7   3       3272.65       3173.51        46.81 o
  -2   7   3        364.37        385.65        13.49 o
  -1   7   3       1866.14       1830.37        32.20 o
   0   7   3        852.80        828.31        19.13 o
   1   7   3       2052.73       2071.37        35.35 o
   2   7   3          0.20         -4.41         5.09 o
   3   7   3          3.55         10.98         5.56 o
   4   7   3        107.51        136.12         8.59 o
   5   7   3       4782.61       4747.79        66.66 o
   6   7   3         68.51         99.79         9.37 o
   7   7   3         19.33         18.49        10.38 o
   8   7   3        510.40        537.27        24.73 o
   9   7   3         93.45         76.31        12.38 o
  10   7   3         22.02         56.44        11.93 o
  11   7   3         97.28        106.67        17.90 o
  12   7   3        599.71        603.79        29.82 o
  13   7   3        382.64        354.68        25.13 o
  14   7   3        101.01        142.40        19.38 o
  15   7   3        158.60        160.80        23.93 o
  16   7   3        163.46        199.82        35.15 o
  17   7   3        220.47        217.39        28.09 o
 -17   8   3        158.40        212.86        27.50 o
 -16   8   3         12.79         21.31        15.95 o
 -15   8   3         24.23         35.51        26.79 o
 -14   8   3         24.88         44.88        16.00 o
 -13   8   3       1628.55       1501.80        49.98 o
 -12   8   3          7.51         19.51        13.84 o
 -11   8   3          0.28          1.53        11.31 o
 -10   8   3         15.57         29.15        11.88 o
  -9   8   3       2804.13       2593.71        56.97 o
  -8   8   3       1552.08       1427.86        37.84 o
  -7   8   3         66.41         67.78        11.71 o
  -6   8   3         73.11         76.41         8.83 o
  -5   8   3        205.49        232.15        12.88 o
  -4   8   3         12.43         13.28         6.21 o
  -3   8   3         25.76         19.78         6.62 o
  -2   8   3        467.09        442.82        15.49 o
  -1   8   3       2609.81       2466.90        41.51 o
   0   8   3         14.97          6.41         5.97 o
   1   8   3       2673.41       2751.78        45.34 o
   2   8   3          0.91          6.74         6.00 o
   3   8   3         15.37         11.63         6.30 o
   4   8   3         35.05         24.90         6.84 o
   5   8   3         82.66         86.96         9.42 o
   6   8   3        293.27        284.54        18.13 o
   7   8   3       1022.06        949.97        29.20 o
   8   8   3         15.69         22.28         9.76 o
   9   8   3        363.79        395.62        34.74 o
  10   8   3          1.37         -1.92        10.94 o
  11   8   3        818.76        847.18        38.06 o
  12   8   3        170.68        174.13        27.03 o
  13   8   3        341.68        359.16        25.88 o
  14   8   3        192.92        226.87        23.85 o
  15   8   3        128.87        116.49        20.64 o
  16   8   3          3.95         12.56        17.00 o
 -16   9   3         73.56         73.91        21.44 o
 -15   9   3        300.96        315.03        26.35 o
 -14   9   3         42.87         43.43        16.65 o
 -13   9   3        174.67        173.48        19.64 o
 -12   9   3         87.64         73.50        15.43 o
 -11   9   3         13.78         10.53        13.20 o
 -10   9   3        201.52        200.79        19.06 o
  -9   9   3          5.96         -6.71        10.61 o
  -8   9   3         46.15         52.39        15.82 o
  -7   9   3       1556.14       1431.68        52.49 o
  -6   9   3       2479.11       2307.39        43.11 o
  -5   9   3       1120.67       1034.36        27.41 o
  -4   9   3         11.10          3.71         6.94 o
  -3   9   3       2362.29       2120.57        47.11 o
  -2   9   3        172.87        169.75        11.51 o
  -1   9   3       1290.35       1242.30        26.98 o
   0   9   3        140.96        110.14        10.08 o
   1   9   3       1240.42       1187.09        26.21 o
   2   9   3       1039.96       1012.21        25.87 o
   3   9   3         30.48         19.19         7.37 o
   4   9   3          0.42         -4.85         6.88 o
   5   9   3       5406.74       5130.97        84.45 o
   6   9   3        797.44        731.40        26.53 o
   7   9   3        825.88        749.40        27.30 o
   8   9   3        265.58        241.76        20.12 o
   9   9   3        209.38        207.88        16.93 o
  10   9   3          0.33         15.20        12.63 o
  11   9   3         31.63         54.77        14.08 o
  12   9   3         14.11         19.74        24.33 o
  13   9   3        439.66        451.45        33.55 o
  14   9   3          3.23         22.61        18.07 o
  15   9   3         80.21        136.44        20.91 o
 -15  10   3          8.34          3.83        19.57 o
 -14  10   3         33.02         42.13        16.96 o
 -13  10   3        112.28        101.66        21.01 o
 -12  10   3          5.52         -9.97        14.84 o
 -11  10   3         78.39         82.74        15.97 o
 -10  10   3          8.96         26.27        12.30 o
  -9  10   3        806.25        813.58        30.43 o
  -8  10   3         96.58        139.00        14.87 o
  -7  10   3        854.46        846.08        29.07 o
  -6  10   3        275.95        291.87        17.90 o
  -5  10   3        508.85        520.31        21.60 o
  -4  10   3        188.20        216.62        15.11 o
  -3  10   3          7.99         18.18         7.97 o
  -2  10   3        330.42        309.91        15.37 o
  -1  10   3       3641.72       3404.68        56.44 o
   0  10   3        322.85        335.96        18.42 o
   1  10   3       2846.52       2752.83        51.43 o
   2  10   3        113.17        131.06        11.56 o
   3  10   3       2041.07       2086.04        39.85 o
   4  10   3         22.57         22.52         9.75 o
   5  10   3         16.93         -9.19        10.45 o
   6  10   3        798.58        847.26        31.21 o
   7  10   3        677.39        686.34        27.15 o
   8  10   3          8.71          5.02        10.74 o
   9  10   3         57.79         58.04        13.26 o
  10  10   3         46.54         82.86        13.93 o
  11  10   3         91.50        120.20        16.13 o
  12  10   3        142.93        130.51        17.62 o
  13  10   3         15.11         27.94        15.28 o
  14  10   3         29.87         37.83        27.92 o
  15  10   3          0.81         -1.07        17.33 o
 -14  11   3          5.18        -16.10        19.50 o
 -13  11   3        108.69        112.47        34.34 o
 -12  11   3         40.60         52.54        15.93 o
 -11  11   3         39.32         39.19        14.99 o
 -10  11   3         37.69         28.13        13.66 o
  -9  11   3         13.02         35.56        13.82 o
  -8  11   3       1363.96       1333.51        38.66 o
  -7  11   3        293.75        268.62        20.17 o
  -6  11   3          8.40          8.31        11.76 o
  -5  11   3        135.27        153.61        15.86 o
  -4  11   3       1537.84       1556.13        48.31 o
  -3  11   3        207.93        178.06        14.66 o
  -2  11   3        830.81        783.89        24.13 o
  -1  11   3        295.59        323.05        19.53 o
   0  11   3       1741.52       1695.61        35.74 o
   1  11   3        375.90        454.79        19.11 o
   2  11   3        218.75        227.09        14.83 o
   3  11   3        175.10        148.67        13.85 o
   4  11   3        744.73        653.73        24.82 o
   5  11   3        602.44        603.88        27.63 o
   6  11   3        450.16        437.62        35.72 o
   7  11   3         42.13         50.59        13.49 o
   8  11   3        285.89        317.43        32.70 o
   9  11   3          1.98         -6.40        11.30 o
  10  11   3        297.61        315.25        22.34 o
  11  11   3         24.94         26.30        14.35 o
  12  11   3         28.86         41.02        14.61 o
  13  11   3          7.07         25.24        15.42 o
  14  11   3          1.63         19.79        16.41 o
 -13  12   3          2.83         14.57        16.55 o
 -12  12   3          4.05          7.07        15.51 o
 -11  12   3         16.44         47.07        16.38 o
 -10  12   3         71.33         70.33        16.96 o
  -9  12   3        306.78        320.11        24.16 o
  -8  12   3        250.10        283.44        25.68 o
  -7  12   3        129.79        152.18        20.34 o
  -6  12   3        490.66        522.92        31.33 o
  -5  12   3         85.93         64.42        16.46 o
  -4  12   3        209.07        204.31        18.32 o
  -3  12   3        269.76        293.51        20.39 o
  -2  12   3        913.76        916.86        33.00 o
  -1  12   3        225.68        245.31        17.17 o
   0  12   3          2.82          1.60         9.53 o
   1  12   3        152.84        156.98        15.03 o
   2  12   3        206.49        206.66        21.65 o
   3  12   3          8.38         17.63        11.46 o
   4  12   3         22.42         25.40        12.32 o
   5  12   3         21.67         34.62        13.11 o
   6  12   3        929.27       1000.67        36.73 o
   7  12   3        360.54        301.91        24.85 o
   8  12   3          0.21          4.46        12.84 o
   9  12   3          2.76          9.17        12.45 o
  10  12   3         83.44        110.52        17.11 o
  11  12   3         45.27         24.22        16.80 o
  12  12   3        161.38        241.01        26.98 o
 -12  13   3         69.26        104.11        25.67 o
 -11  13   3         30.57         80.47        19.05 o
 -10  13   3         33.40         54.17        17.54 o
  -9  13   3         33.50         49.76        19.60 o
  -8  13   3        327.63        362.43        28.97 o
  -7  13   3          3.44          7.65        16.66 o
  -6  13   3          0.95         18.24        14.87 o
  -5  13   3         69.26         62.16        16.37 o
  -4  13   3         16.51         21.02        14.25 o
  -3  13   3         52.50         82.97        15.10 o
  -2  13   3        950.47        987.55        35.95 o
  -1  13   3         50.22         55.32        13.50 o
   0  13   3        221.95        207.73        17.91 o
   1  13   3          0.08         -9.05        13.77 o
   2  13   3         55.44         35.16        12.82 o
   3  13   3         21.26         41.37        12.94 o
   4  13   3         37.61         11.84        29.17 o
   5  13   3         81.44         78.46        24.02 o
   6  13   3         38.52         48.32        20.53 o
   7  13   3          1.54         -3.46        17.80 o
   8  13   3        513.86        598.85        40.83 o
   9  13   3         18.36         14.93        21.61 o
  10  13   3         37.24         41.11        22.25 o
  11  13   3          8.25         17.70        19.85 o
 -10  14   3         29.22         59.88        23.98 o
  -9  14   3          8.94         17.03        19.86 o
  -8  14   3         35.34         90.66        23.36 o
  -7  14   3         16.92         50.35        21.98 o
  -6  14   3        519.67        568.33        39.72 o
  -5  14   3          3.25        -10.54        16.67 o
  -4  14   3         52.47         49.15        19.51 o
  -3  14   3        131.18        154.51        23.86 o
  -2  14   3        266.97        297.57        24.69 o
  -1  14   3         24.67         23.84        15.07 o
   0  14   3          3.82         -8.15        15.26 o
   1  14   3          9.84         12.80        17.23 o
   2  14   3          1.96        -14.53        14.53 o
   3  14   3          0.46         -6.41        16.80 o
   4  14   3          5.40          6.57        18.24 o
   5  14   3        111.08        110.76        23.57 o
   6  14   3        645.19        625.76        42.02 o
   7  14   3         11.83         14.17        25.51 o
   8  14   3         34.99         52.07        24.39 o
   9  14   3        136.30        137.66        27.13 o
  -8  15   3         97.79        153.82        36.85 o
  -7  15   3         69.13         87.67        25.01 o
  -6  15   3          3.69          7.81        20.49 o
  -5  15   3         12.04         -6.57        19.87 o
  -4  15   3         69.29         83.42        22.79 o
  -3  15   3         79.82        124.31        24.16 o
  -2  15   3        297.66        367.09        32.38 o
  -1  15   3         70.98         56.95        21.67 o
   0  15   3        284.87        323.46        30.18 o
   1  15   3         15.17         42.03        19.67 o
   2  15   3         80.12        110.35        27.64 o
   3  15   3          2.65         51.22        27.33 o
   4  15   3          6.70         31.38        21.96 o
   5  15   3         32.61         53.42        23.10 o
   6  15   3         92.50         50.36        27.99 o
   7  15   3          9.50         34.11        23.55 o
  -4  16   3          0.84          7.30        22.29 o
  -3  16   3         24.70         82.60        27.67 o
  -2  16   3         64.54         81.87        28.36 o
  -1  16   3        383.52        384.74        35.00 o
   0  16   3         16.83         77.25        26.94 o
   1  16   3         75.07         66.96        31.80 o
   2  16   3          1.43         13.79        29.26 o
   3  16   3        141.68        197.48        73.77 o
 -18   0   4        288.88        267.50        44.23 o
 -16   0   4         45.93         79.08        65.98 o
 -14   0   4         19.82         24.10        15.93 o
 -12   0   4       2075.09       2071.04        54.94 o
 -10   0   4        710.04        691.23        27.06 o
  -8   0   4       8382.98       8126.40       157.41 o
  -6   0   4      12266.94      13150.02       243.59 o
  -4   0   4        253.37        238.46        11.72 o
  -2   0   4      13876.58      15425.81       279.22 o
   0   0   4       4229.32       4289.15        80.97 o
   2   0   4       6469.61       6735.96       125.87 o
   4   0   4       2659.20       2654.66        61.62 o
   6   0   4      31605.68      33822.24       610.23 o
   8   0   4       9346.25       9683.06       186.01 o
  10   0   4        101.59         78.25        11.83 o
  12   0   4       1966.95       1997.45        65.76 o
  14   0   4         94.59         87.32        25.79 o
  16   0   4        165.59        136.43        32.37 o
  18   0   4         19.39         47.79        66.04 o
 -19   1   4         51.94         44.85        23.97 o
 -18   1   4        293.33        321.72        40.51 o
 -17   1   4          4.78        -11.06        17.99 o
 -16   1   4         60.08         92.05        20.75 o
 -15   1   4        122.38        115.33        18.14 o
 -14   1   4        277.96        310.58        25.29 o
 -13   1   4          0.63        -10.65        10.65 o
 -12   1   4       4012.33       3749.71        65.70 o
 -11   1   4       1437.53       1303.72        27.59 o
 -10   1   4       3823.24       3622.17        56.75 o
  -9   1   4        111.15        101.84         9.46 o
  -8   1   4       4149.06       4220.09        62.29 o
  -7   1   4        679.61        623.66        15.73 o
  -6   1   4       3180.01       3051.43        45.68 o
  -5   1   4        135.21        134.09         9.25 o
  -4   1   4       3438.76       3674.41        51.82 o
  -3   1   4       7057.96       7640.42       100.68 o
  -2   1   4      53553.83      59487.03       749.14 o
  -1   1   4        183.31        183.61         7.62 o
   0   1   4       1032.34       1232.79        18.90 o
   1   1   4      76232.23      84392.41       999.88 o
   2   1   4       3923.90       3965.23        82.14 o
   3   1   4      17047.75      18731.23       239.63 o
   4   1   4        389.78        405.44        13.25 o
   5   1   4       1874.85       2011.40        48.00 o
   6   1   4       6853.10       6669.25        91.53 o
   7   1   4        592.89        607.19        15.66 o
   8   1   4       1033.95        835.51        19.26 o
   9   1   4        414.09        413.44        14.47 o
  10   1   4       4529.05       4729.26        78.75 o
  11   1   4         20.45         14.37         8.05 o
  12   1   4        483.53        497.44        23.19 o
  13   1   4        203.85        215.58        20.36 o
  14   1   4         71.56         57.20        14.44 o
  15   1   4         37.04         74.53        17.73 o
  16   1   4         15.71         53.36        21.44 o
  17   1   4          8.36         27.01        19.87 o
  18   1   4        102.08         86.34        25.74 o
 -19   2   4         18.94         11.91        25.05 o
 -18   2   4          0.12         27.41        20.45 o
 -17   2   4         62.19         82.23        20.86 o
 -16   2   4        211.83        201.87        22.56 o
 -15   2   4        122.89        140.28        19.30 o
 -14   2   4        302.81        282.90        23.17 o
 -13   2   4        972.08        992.58        32.59 o
 -12   2   4        240.35        259.29        17.81 o
 -11   2   4        276.17        297.37        20.90 o
 -10   2   4          3.92          6.36         5.89 o
  -9   2   4       2855.61       2670.72        43.69 o
  -8   2   4      10729.87      10458.07       140.72 o
  -7   2   4        103.64        137.79         8.08 o
  -6   2   4        665.30        651.26        23.24 o
  -5   2   4       1428.97       1363.26        23.62 o
  -4   2   4      12834.61      13880.24       192.19 o
  -3   2   4       2456.07       2436.86        35.83 o
  -2   2   4       2311.54       2690.98        38.39 o
  -1   2   4       5519.47       5841.72        83.21 o
   0   2   4       5595.00       6349.80        97.82 o
   1   2   4        186.57        229.41         6.54 o
   2   2   4         15.46         12.03         3.52 o
   3   2   4        319.74        291.26         9.82 o
   4   2   4       1439.84       1557.62        25.66 o
   5   2   4        643.11        648.53        21.80 o
   6   2   4       9741.50       9859.21       131.75 o
   7   2   4       1505.89       1417.86        26.17 o
   8   2   4       1646.73       1543.66        28.64 o
   9   2   4        106.38        116.30         8.61 o
  10   2   4        268.11        309.50        18.83 o
  11   2   4        597.07        625.40        22.23 o
  12   2   4       2735.51       2431.20        69.77 o
  13   2   4         12.85         13.55        12.53 o
  14   2   4        442.15        444.50        31.74 o
  15   2   4        191.58        233.91        23.07 o
  16   2   4         61.93         82.36        30.60 o
  17   2   4         82.48        118.21        29.69 o
  18   2   4         79.91        139.65        26.60 o
 -19   3   4        118.73        151.42        32.56 o
 -18   3   4         29.83         36.62        20.23 o
 -17   3   4         60.62         56.61        19.81 o
 -16   3   4        114.45         95.00        19.63 o
 -15   3   4       3463.44       3069.53        75.09 o
 -14   3   4         62.63         74.76        13.31 o
 -13   3   4        337.34        315.67        21.06 o
 -12   3   4         67.68         52.97        11.86 o
 -11   3   4        480.58        435.79        21.50 o
 -10   3   4       1005.77        950.94        25.23 o
  -9   3   4       3278.67       3187.67        50.33 o
  -8   3   4        957.82        894.04        20.84 o
  -7   3   4        668.26        511.23        15.25 o
  -6   3   4       2218.30       2053.66        33.44 o
  -5   3   4         14.25         22.19         4.51 o
  -4   3   4       1296.62       1250.44        25.24 o
  -3   3   4         56.22         78.46         5.43 o
  -2   3   4        658.40        659.90        13.17 o
  -1   3   4       2165.14       2328.97        31.97 o
   0   3   4       8921.99       9850.01       137.16 o
   1   3   4        740.01        790.84        14.80 o
   2   3   4       5734.84       6268.22        79.61 o
   3   3   4       3118.35       3201.92        46.35 o
   4   3   4       2177.19       2145.91        33.70 o
   5   3   4        182.76        139.00         7.53 o
   6   3   4       1185.87       1168.10        22.34 o
   7   3   4       4404.40       4474.81        65.34 o
   8   3   4       1299.62       1323.85        27.10 o
   9   3   4       1031.65        972.53        29.84 o
  10   3   4       2606.95       2497.98        47.39 o
  11   3   4        606.79        614.13        29.87 o
  12   3   4         53.18         73.21        12.84 o
  13   3   4       3585.45       3600.72        73.45 o
  14   3   4         20.41         21.54        14.02 o
  15   3   4         16.27         11.89        16.36 o
  16   3   4         31.80         25.67        16.67 o
  17   3   4        444.83        444.27        37.67 o
  18   3   4         13.82         19.00        24.68 o
 -19   4   4          8.07          2.41        20.59 o
 -18   4   4        154.21        130.98        25.58 o
 -17   4   4        194.78        231.96        24.80 o
 -16   4   4         18.92         42.92        16.69 o
 -15   4   4        410.06        445.91        29.70 o
 -14   4   4         88.69        100.92        14.86 o
 -13   4   4       1022.75       1046.04        35.56 o
 -12   4   4        720.01        682.59        28.00 o
 -11   4   4        817.74        731.73        40.13 o
 -10   4   4        802.63        750.49        26.75 o
  -9   4   4       2798.05       2760.23        60.95 o
  -8   4   4        166.26        228.99         9.87 o
  -7   4   4        388.75        450.55        13.26 o
  -6   4   4        555.54        500.12        14.04 o
  -5   4   4       3436.56       3550.84        52.31 o
  -4   4   4       1098.82       1266.69        28.09 o
  -3   4   4       3869.10       4045.66        57.47 o
  -2   4   4       1080.81       1129.97        21.84 o
  -1   4   4      25600.93      26775.32       341.58 o
   0   4   4        358.08        416.20        15.02 o
   1   4   4       4524.26       5024.33        69.27 o
   2   4   4       1153.44       1335.15        21.82 o
   3   4   4       1111.92       1021.78        18.51 o
   4   4   4        720.05        729.56        16.06 o
   5   4   4       3591.40       3617.94        53.63 o
   6   4   4        306.71        256.80        10.32 o
   7   4   4       3676.44       3856.89        57.91 o
   8   4   4        629.14        646.49        29.74 o
   9   4   4         22.29         19.95         8.62 o
  10   4   4        429.41        443.02        26.88 o
  11   4   4       3224.79       3210.90        65.56 o
  12   4   4          1.75         16.90        11.05 o
  13   4   4         91.90        139.83        16.42 o
  14   4   4         52.05         89.66        15.10 o
  15   4   4        167.54        177.98        21.83 o
  16   4   4        110.91        185.60        30.47 o
  17   4   4        276.46        358.43        30.65 o
  18   4   4          9.33         85.98        27.17 o
 -18   5   4          0.77         18.33        18.34 o
 -17   5   4         75.13         88.23        24.71 o
 -16   5   4        152.85        170.01        23.80 o
 -15   5   4        855.35        848.39        35.74 o
 -14   5   4        524.90        522.40        27.77 o
 -13   5   4         29.13         10.53        10.53 o
 -12   5   4          0.09          3.20         9.70 o
 -11   5   4        126.85        124.05        15.71 o
 -10   5   4        205.35        183.88        15.44 o
  -9   5   4         61.48         30.82         9.59 o
  -8   5   4         24.46         25.77         6.76 o
  -7   5   4       3785.94       3555.67        54.10 o
  -6   5   4       2532.82       2714.82        42.82 o
  -5   5   4       4774.50       4950.47        76.54 o
  -4   5   4        146.31        107.10         7.20 o
  -3   5   4      11003.80      10636.23       141.29 o
  -2   5   4        602.04        616.16        13.51 o
  -1   5   4       7190.05       7841.84       105.72 o
   0   5   4       2810.29       2972.89        44.49 o
   1   5   4      16864.76      17963.01       232.55 o
   2   5   4       2793.38       2982.02        45.06 o
   3   5   4       6073.60       5811.76        76.65 o
   4   5   4          4.45         -4.15         4.15 o
   5   5   4       1665.87       1446.99        26.53 o
   6   5   4        145.85        172.04         8.99 o
   7   5   4        136.36        133.47         9.14 o
   8   5   4         48.66         44.46        10.02 o
   9   5   4        112.02        129.80        13.18 o
  10   5   4        742.47        694.44        27.16 o
  11   5   4        351.80        351.82        21.06 o
  12   5   4        308.40        296.51        24.47 o
  13   5   4       1378.04       1405.56        42.80 o
  14   5   4          2.99         10.45        13.03 o
  15   5   4         16.29         47.36        17.28 o
  16   5   4         87.01         85.45        22.09 o
  17   5   4        181.94        145.88        26.85 o
  18   5   4        139.24        145.15        31.70 o
 -18   6   4          0.25         27.00        20.92 o
 -17   6   4        134.86        183.28        25.58 o
 -16   6   4        109.51        136.29        18.85 o
 -15   6   4         43.53         48.49        15.13 o
 -14   6   4         34.11         29.87        18.51 o
 -13   6   4        948.75        995.81        42.37 o
 -12   6   4        335.60        290.41        22.65 o
 -11   6   4        513.08        491.28        24.93 o
 -10   6   4          0.69          8.92         9.31 o
  -9   6   4        721.26        698.40        42.56 o
  -8   6   4         77.09         57.58        10.69 o
  -7   6   4          2.41          6.37         9.85 o
  -6   6   4       3301.86       3160.85        49.53 o
  -5   6   4       2387.98       2376.40        39.16 o
  -4   6   4        602.46        526.39        14.69 o
  -3   6   4       2755.91       2933.77        42.80 o
  -2   6   4       2461.78       2492.28        39.74 o
  -1   6   4      20382.56      21171.65       273.87 o
   0   6   4      15890.45      16573.55       216.36 o
   1   6   4        689.00        654.61        16.22 o
   2   6   4        192.40        286.28        11.12 o
   3   6   4       3654.55       3686.82        52.54 o
   4   6   4       7358.68       7189.51        94.61 o
   5   6   4       6934.65       6855.02        91.47 o
   6   6   4        795.80        809.70        28.77 o
   7   6   4         87.51         52.15        10.08 o
   8   6   4        232.96        247.39        16.48 o
   9   6   4        196.00        206.07        16.14 o
  10   6   4         11.14         -2.81         9.16 o
  11   6   4       1216.42       1213.68        37.76 o
  12   6   4          3.00          8.40        16.51 o
  13   6   4        392.38        426.70        33.59 o
  14   6   4        320.03        360.84        25.59 o
  15   6   4        188.17        191.55        21.08 o
  16   6   4         41.72         36.87        18.94 o
  17   6   4         82.79         93.03        25.10 o
 -17   7   4          4.68         32.36        21.63 o
 -16   7   4         47.96         69.45        17.66 o
 -15   7   4       1083.46       1148.33        43.10 o
 -14   7   4        560.97        620.74        31.54 o
 -13   7   4        335.41        366.73        27.32 o
 -12   7   4        222.71        219.11        19.45 o
 -11   7   4        257.97        286.54        20.78 o
 -10   7   4       1383.09       1386.40        40.24 o
  -9   7   4       2352.08       2113.95        48.51 o
  -8   7   4        165.08        154.67        14.34 o
  -7   7   4         37.59         31.74         7.79 o
  -6   7   4         99.09        105.41         9.85 o
  -5   7   4        575.50        613.30        18.59 o
  -4   7   4          8.19          9.98         5.41 o
  -3   7   4       1633.64       1554.32        27.23 o
  -2   7   4       4210.47       4062.43        60.92 o
  -1   7   4       1111.24       1265.78        24.96 o
   0   7   4       1426.77       1444.71        27.26 o
   1   7   4        421.66        377.88        14.09 o
   2   7   4        700.83        666.63        17.77 o
   3   7   4        321.65        325.47        12.93 o
   4   7   4          5.86          3.39         5.30 o
   5   7   4          9.16         28.18         6.15 o
   6   7   4       1717.45       1669.32        41.59 o
   7   7   4       2238.41       2079.77        56.15 o
   8   7   4         15.14         22.06         9.76 o
   9   7   4        328.67        304.74        26.97 o
  10   7   4         45.51         51.73        12.44 o
  11   7   4        222.66        249.36        19.80 o
  12   7   4        468.40        520.39        28.48 o
  13   7   4       2106.25       2016.31        53.41 o
  14   7   4          2.73          6.09        18.05 o
  15   7   4          6.79         27.50        18.96 o
  16   7   4         56.64         47.42        20.71 o
  17   7   4         66.50         94.84        23.49 o
 -17   8   4         43.21         62.81        21.29 o
 -16   8   4        458.77        459.05        30.70 o
 -15   8   4         17.71          9.43        14.84 o
 -14   8   4        187.53        166.70        26.08 o
 -13   8   4        339.31        306.79        28.23 o
 -12   8   4        735.23        677.96        31.45 o
 -11   8   4        238.73        230.31        19.18 o
 -10   8   4        169.40        138.56        15.90 o
  -9   8   4         18.84         16.22        11.01 o
  -8   8   4       2564.38       2509.37        54.83 o
  -7   8   4        168.21        173.64        15.42 o
  -6   8   4         11.60         -6.74         6.74 o
  -5   8   4       1057.49        982.25        31.56 o
  -4   8   4        208.15        222.90        11.19 o
  -3   8   4        437.51        389.81        14.76 o
  -2   8   4        110.21        135.85         9.96 o
  -1   8   4        812.35        764.19        20.02 o
   0   8   4       1857.45       1955.62        35.25 o
   1   8   4        479.09        508.03        18.02 o
   2   8   4         16.50         24.50         6.91 o
   3   8   4         68.16         68.93         8.21 o
   4   8   4       1199.04       1097.90        24.64 o
   5   8   4        425.90        376.47        16.01 o
   6   8   4       2875.05       2834.39        65.85 o
   7   8   4        357.44        337.46        21.25 o
   8   8   4        240.92        229.48        16.23 o
   9   8   4          1.96         10.72        10.85 o
  10   8   4        296.69        295.04        21.15 o
  11   8   4          1.41         13.21        12.23 o
  12   8   4        333.83        347.06        24.76 o
  13   8   4        233.32        295.73        25.18 o
  14   8   4        911.48        921.00        49.50 o
  15   8   4        386.48        405.44        28.80 o
  16   8   4        208.78        241.77        25.32 o
 -16   9   4          8.34         48.51        18.25 o
 -15   9   4         12.40         33.32        16.30 o
 -14   9   4        498.33        512.16        31.32 o
 -13   9   4          0.23        -16.88        16.88 o
 -12   9   4        285.22        283.90        22.70 o
 -11   9   4        552.73        535.55        33.24 o
 -10   9   4        802.10        892.88        52.76 o
  -9   9   4         65.47         79.48        13.91 o
  -8   9   4        437.27        427.70        25.69 o
  -7   9   4        153.76        167.48        14.53 o
  -6   9   4       1361.91       1305.49        30.11 o
  -5   9   4       3808.79       3620.29        63.34 o
  -4   9   4         95.95        100.95         9.98 o
  -3   9   4       3213.20       3021.84        73.59 o
  -2   9   4       5474.09       4853.30        73.57 o
  -1   9   4        748.66        682.48        20.17 o
   0   9   4       2068.41       1994.75        45.15 o
   1   9   4        877.54        846.55        28.48 o
   2   9   4        442.06        465.64        18.36 o
   3   9   4       2296.19       2149.06        39.41 o
   4   9   4         51.55         37.41         8.47 o
   5   9   4       2149.03       2099.45        43.21 o
   6   9   4       1750.40       1692.07        40.69 o
   7   9   4        134.93        121.88        13.51 o
   8   9   4         80.30         79.82        12.37 o
   9   9   4        452.21        437.79        23.12 o
  10   9   4        891.71        814.63        31.29 o
  11   9   4        215.91        208.45        22.31 o
  12   9   4        238.12        271.84        23.17 o
  13   9   4          1.77         29.20        15.92 o
  14   9   4         30.94         49.91        18.69 o
  15   9   4         38.11         50.58        18.33 o
 -15  10   4         25.04         81.39        20.26 o
 -14  10   4        108.49        106.38        27.45 o
 -13  10   4        143.05        126.57        21.38 o
 -12  10   4         15.04         -6.90        19.52 o
 -11  10   4         18.75         42.64        15.79 o
 -10  10   4         51.99         52.57        14.88 o
  -9  10   4        759.01        768.42        29.54 o
  -8  10   4       1131.15       1081.69        33.34 o
  -7  10   4          1.40          5.03         9.49 o
  -6  10   4       1515.18       1461.27        35.94 o
  -5  10   4          1.74         11.54         8.63 o
  -4  10   4        574.23        605.27        22.58 o
  -3  10   4         58.33         49.80         9.11 o
  -2  10   4        223.78        268.44        14.46 o
  -1  10   4        289.14        261.13        14.84 o
   0  10   4       1829.84       1940.96        44.48 o
   1  10   4         28.87         17.11         8.30 o
   2  10   4         17.12         13.35         7.85 o
   3  10   4          3.98         -2.38         7.94 o
   4  10   4       2603.30       2510.76        53.71 o
   5  10   4         30.04         31.50        11.29 o
   6  10   4         15.10          3.84        11.05 o
   7  10   4        629.83        665.67        29.63 o
   8  10   4        117.66        115.37        18.84 o
   9  10   4          0.09         13.15        11.29 o
  10  10   4         78.87        106.86        18.24 o
  11  10   4         20.11         51.43        14.30 o
  12  10   4         77.11        101.03        16.25 o
  13  10   4          8.20         41.63        14.97 o
  14  10   4        118.71        149.73        25.84 o
 -14  11   4         27.33         66.57        20.57 o
 -13  11   4        167.86        170.20        26.33 o
 -12  11   4         66.62         83.77        17.02 o
 -11  11   4         61.27         71.55        16.37 o
 -10  11   4        535.39        517.58        29.66 o
  -9  11   4         55.28         64.38        14.92 o
  -8  11   4         54.43         55.10        13.94 o
  -7  11   4       2920.07       2753.34        62.53 o
  -6  11   4         63.29         77.67        15.94 o
  -5  11   4        476.38        454.41        23.96 o
  -4  11   4         11.44         16.67        10.56 o
  -3  11   4        541.19        544.11        33.79 o
  -2  11   4        746.39        699.52        25.22 o
  -1  11   4        181.81        165.93        14.44 o
   0  11   4        920.82        951.90        29.91 o
   1  11   4        965.57        895.45        28.10 o
   2  11   4          5.62          4.15         8.51 o
   3  11   4         79.10         68.03        11.48 o
   4  11   4         55.52         32.81        10.28 o
   5  11   4       1365.08       1418.86        40.41 o
   6  11   4        877.53        847.55        33.01 o
   7  11   4        311.26        355.76        26.79 o
   8  11   4          7.93         30.97        12.67 o
   9  11   4         76.30         73.08        14.25 o
  10  11   4         12.14          3.08        12.62 o
  11  11   4        450.10        465.98        32.36 o
  12  11   4         56.18         73.55        18.57 o
  13  11   4         37.73         62.71        18.52 o
 -13  12   4         50.65        117.26        19.74 o
 -12  12   4          2.91         46.74        16.41 o
 -11  12   4          0.21         26.01        16.10 o
 -10  12   4          1.94         11.70        14.87 o
  -9  12   4        860.62        840.00        37.53 o
  -8  12   4        243.96        260.90        25.26 o
  -7  12   4          0.99         10.61        15.21 o
  -6  12   4         59.06         55.95        15.50 o
  -5  12   4        169.19        186.35        20.63 o
  -4  12   4         78.89         45.22        15.41 o
  -3  12   4       1684.70       1621.91        43.02 o
  -2  12   4         39.11         19.97        11.83 o
  -1  12   4        508.46        506.14        23.09 o
   0  12   4        226.50        254.91        17.62 o
   1  12   4         49.16         59.30        11.87 o
   2  12   4         15.17          8.64        11.46 o
   3  12   4        324.89        337.81        21.65 o
   4  12   4         60.52         62.35        20.74 o
   5  12   4         30.14         29.12        16.68 o
   6  12   4         72.21         73.99        19.67 o
   7  12   4       1306.82       1291.01        55.07 o
   8  12   4         35.56         30.41        18.18 o
   9  12   4         44.30         42.94        20.15 o
  10  12   4          1.19         10.81        16.60 o
  11  12   4        248.84        228.61        26.64 o
  12  12   4         53.68         29.31        19.63 o
 -11  13   4         99.33        154.09        21.33 o
 -10  13   4         76.40         88.46        21.40 o
  -9  13   4        133.12        165.32        22.26 o
  -8  13   4         29.12         37.99        17.37 o
  -7  13   4       1088.07       1128.87        68.86 o
  -6  13   4        274.33        314.16        26.38 o
  -5  13   4        550.48        565.28        41.86 o
  -4  13   4         79.10        102.08        20.92 o
  -3  13   4        158.97        146.87        18.60 o
  -2  13   4         64.23         74.18        16.42 o
  -1  13   4        207.77        203.30        20.96 o
   0  13   4         13.46         28.30        13.04 o
   1  13   4        130.12        125.55        18.12 o
   2  13   4          0.73         17.53        14.14 o
   3  13   4         80.92         86.87        19.32 o
   4  13   4         12.28         28.30        17.41 o
   5  13   4        639.39        674.99        41.23 o
   6  13   4         32.04         15.57        23.02 o
   7  13   4        169.06        195.53        27.42 o
   8  13   4         30.30         47.86        21.02 o
   9  13   4        312.98        291.23        32.19 o
  10  13   4          1.20        -18.78        19.53 o
  11  13   4        160.09        241.79        40.38 o
 -10  14   4         34.69         97.89        25.55 o
  -9  14   4        346.33        373.10        36.45 o
  -8  14   4         67.28         75.15        22.29 o
  -7  14   4         79.31         90.93        23.02 o
  -6  14   4         47.50         48.18        27.41 o
  -5  14   4        243.62        265.12        28.67 o
  -4  14   4          5.24         38.74        18.90 o
  -3  14   4        995.04        899.06        52.10 o
  -2  14   4          3.01         25.47        15.67 o
  -1  14   4        123.50        108.64        20.74 o
   0  14   4          4.64         10.46        17.65 o
   1  14   4         62.58         71.74        22.31 o
   2  14   4          6.00         24.99        15.87 o
   3  14   4          2.03        -21.23        23.25 o
   4  14   4          0.84         28.92        19.31 o
   5  14   4         19.81         23.17        20.17 o
   6  14   4         18.28         20.99        21.45 o
   7  14   4        526.28        544.38        56.16 o
   8  14   4          2.99         12.69        20.74 o
   9  14   4          3.36         20.37        25.31 o
  -7  15   4        428.04        511.80        41.52 o
  -6  15   4          9.21          5.43        21.79 o
  -5  15   4         40.09         38.51        21.19 o
  -4  15   4         49.26         64.92        22.70 o
  -3  15   4         73.07         70.94        25.29 o
  -2  15   4        388.13        444.70        35.50 o
  -1  15   4         16.13         15.63        19.08 o
   0  15   4         35.87         35.57        20.38 o
   1  15   4         25.51         59.36        20.96 o
   2  15   4        142.67        158.49        30.65 o
   3  15   4          1.07         -6.63        19.08 o
   4  15   4          5.71         23.82        20.12 o
   5  15   4        250.46        278.90        31.68 o
   6  15   4          2.31         19.12        22.25 o
   7  15   4          0.50         25.06        23.53 o
  -3  16   4         84.15         53.10        28.48 o
  -2  16   4        142.32        212.61        34.11 o
  -1  16   4         51.35        145.72        26.67 o
   0  16   4        386.59        468.26        37.79 o
   1  16   4          6.87          9.22        45.38 o
   2  16   4         10.54        -10.96        25.35 o
   3  16   4         16.22          6.48        41.56 o
 -19   0   5        205.04        183.00        40.71 o
 -17   0   5        795.06        748.25       128.29 o
 -15   0   5         64.05         47.99        36.95 o
 -13   0   5        416.61        492.94        33.09 o
 -11   0   5       2762.79       2503.70        61.74 o
  -9   0   5       7267.31       7412.19       146.78 o
  -7   0   5      15733.45      15979.88       295.64 o
  -5   0   5        375.18        329.84        28.90 o
  -3   0   5      14981.73      17191.10       312.18 o
  -1   0   5      16305.39      18371.88       382.34 o
   1   0   5       3108.14       3038.26        53.93 o
   3   0   5       8927.01       9138.21       170.26 o
   5   0   5       2639.75       2542.04        55.54 o
   7   0   5      11448.43      11097.43       210.08 o
   9   0   5      23021.26      23924.80       440.48 o
  11   0   5        144.41        127.90        16.74 o
  13   0   5       1276.94       1179.13        51.91 o
  15   0   5         26.24         76.36        27.76 o
  17   0   5         45.34         62.69        29.99 o
 -19   1   5         66.42         99.79        24.91 o
 -18   1   5          1.37         19.11        20.59 o
 -17   1   5        121.57         93.48        29.19 o
 -16   1   5         16.92         18.84        17.07 o
 -15   1   5        524.61        505.78        30.00 o
 -14   1   5        495.60        433.70        27.20 o
 -13   1   5         36.21         19.39        11.93 o
 -12   1   5         55.69         32.62         9.30 o
 -11   1   5       1646.85       1473.77        30.20 o
 -10   1   5        479.06        477.55        16.36 o
  -9   1   5      12262.97      11856.68       159.66 o
  -8   1   5       1208.92       1108.29        22.97 o
  -7   1   5       9682.65      10089.72       135.30 o
  -6   1   5       1933.25       1739.12        29.58 o
  -5   1   5       5474.48       5605.73        77.40 o
  -4   1   5        297.45        347.32        10.26 o
  -3   1   5       1957.69       2233.24        33.52 o
  -2   1   5      12605.94      13209.88       170.45 o
  -1   1   5         38.01         19.84         3.51 o
   0   1   5       1121.83       1217.90        28.23 o
   1   1   5      25621.88      28697.85       343.04 o
   2   1   5      28157.81      31114.53       394.86 o
   3   1   5       3195.35       3355.77        48.00 o
   4   1   5      10441.50      11157.36       156.80 o
   5   1   5      10770.79      11809.35       155.60 o
   6   1   5        644.04        829.27        18.22 o
   7   1   5       3001.07       2867.32        45.16 o
   8   1   5        288.93        318.19        16.29 o
   9   1   5        246.85        267.02        12.58 o
  10   1   5        129.24        125.20         9.72 o
  11   1   5       4562.16       4532.67        76.26 o
  12   1   5        232.92        222.20        15.62 o
  13   1   5        153.48        155.52        20.96 o
  14   1   5         15.24         16.95        13.06 o
  15   1   5         69.66         46.73        21.48 o
  16   1   5          4.52         12.45        17.23 o
  17   1   5         86.41        109.99        23.90 o
  18   1   5          8.61        -14.16        19.50 o
 -19   2   5        278.39        286.44        33.18 o
 -18   2   5         29.07        -10.13        21.11 o
 -17   2   5         71.87         31.79        20.30 o
 -16   2   5       1088.02       1035.41        43.57 o
 -15   2   5        636.16        604.69        33.04 o
 -14   2   5         19.19        -11.72        11.72 o
 -13   2   5        458.86        421.98        24.21 o
 -12   2   5        174.19        204.88        21.44 o
 -11   2   5        109.79        102.78        10.70 o
 -10   2   5       1755.18       1591.93        30.91 o
  -9   2   5       3616.23       3639.24        56.40 o
  -8   2   5       1768.77       1705.91        30.85 o
  -7   2   5      11099.96      11396.41       151.97 o
  -6   2   5       2173.89       2396.91        38.01 o
  -5   2   5       3702.65       4033.60        57.79 o
  -4   2   5       3887.17       4218.61        59.39 o
  -3   2   5      10487.78      11346.28       158.35 o
  -2   2   5         34.72         20.23         3.62 o
  -1   2   5       8640.08       9968.46       139.22 o
   0   2   5       2485.28       2606.32        44.65 o
   1   2   5      12083.96      12915.75       166.95 o
   2   2   5         20.50         16.26         3.60 o
   3   2   5       8041.21       8617.62       114.31 o
   4   2   5        370.27        273.16        10.43 o
   5   2   5         89.28        124.86         7.50 o
   6   2   5        134.65        145.58         9.25 o
   7   2   5      10902.13      11213.30       161.02 o
   8   2   5        553.61        549.51        18.45 o
   9   2   5       4636.33       4511.14        67.86 o
  10   2   5         54.68         44.57         9.05 o
  11   2   5         83.92        119.08        11.95 o
  12   2   5       2866.25       2727.44        83.35 o
  13   2   5        725.38        739.92        36.26 o
  14   2   5        508.19        483.18        29.79 o
  15   2   5          8.01         12.49        16.81 o
  16   2   5         84.87        130.28        24.21 o
  17   2   5          3.95         31.49        19.80 o
  18   2   5         77.47         72.29        23.60 o
 -19   3   5          1.13         19.02        23.55 o
 -18   3   5        130.16        192.33        37.57 o
 -17   3   5          7.12         14.18        16.55 o
 -16   3   5        264.01        238.35        24.67 o
 -15   3   5        153.80        142.59        20.12 o
 -14   3   5       1377.02       1352.97        56.34 o
 -13   3   5        390.29        335.05        21.08 o
 -12   3   5       1894.57       1763.17        54.70 o
 -11   3   5       1160.47       1066.82        33.30 o
 -10   3   5       1338.66       1331.45        32.17 o
  -9   3   5        910.20        837.08        20.41 o
  -8   3   5       3295.02       3321.58        51.61 o
  -7   3   5        158.02        134.07         8.28 o
  -6   3   5        737.69        978.03        20.00 o
  -5   3   5       1958.63       1833.93        30.43 o
  -4   3   5         44.99         61.05         5.62 o
  -3   3   5       2058.93       2079.98        32.27 o
  -2   3   5      12285.96      12920.30       167.91 o
  -1   3   5       2218.86       2267.91        33.76 o
   0   3   5          0.37          1.12         4.64 o
   1   3   5        205.57        283.70         8.32 o
   2   3   5         60.32         48.47         4.49 o
   3   3   5       1222.24       1277.68        21.34 o
   4   3   5       1281.41       1206.79        25.27 o
   5   3   5       2084.59       1996.05        32.97 o
   6   3   5       2175.78       2161.72        35.80 o
   7   3   5       3314.63       3435.41        52.77 o
   8   3   5        310.48        292.69        14.18 o
   9   3   5         89.46         86.92         9.77 o
  10   3   5       1119.60       1070.58        28.34 o
  11   3   5       1819.44       1800.79        46.79 o
  12   3   5          3.86         22.28        12.32 o
  13   3   5         71.53         77.80        13.65 o
  14   3   5       2186.10       2374.08       160.02 o
  15   3   5         57.11        106.64        18.72 o
  16   3   5        142.85        135.32        21.21 o
  17   3   5         12.97         18.11        23.87 o
  18   3   5        388.01        414.10        43.04 o
 -18   4   5         15.84         38.85        20.81 o
 -17   4   5        521.68        547.75        40.74 o
 -16   4   5       1541.64       1502.73        53.10 o
 -15   4   5        487.00        574.75        29.73 o
 -14   4   5          3.06         33.90        11.63 o
 -13   4   5         17.69         19.88        10.72 o
 -12   4   5        920.02        835.73        30.74 o
 -11   4   5        657.06        616.44        25.80 o
 -10   4   5       1857.65       1629.09        56.40 o
  -9   4   5       2026.38       1929.23        34.66 o
  -8   4   5       3806.63       3862.09        58.82 o
  -7   4   5        641.34        592.82        17.06 o
  -6   4   5        492.05        448.76        13.71 o
  -5   4   5       2128.93       2411.64        38.29 o
  -4   4   5      10400.04      10960.13       145.21 o
  -3   4   5       3115.77       3243.22        47.70 o
  -2   4   5       1320.08       1508.34        35.84 o
  -1   4   5         74.59         92.98         5.86 o
   0   4   5      39782.79      43466.92       550.90 o
   1   4   5       3336.28       3610.97        51.81 o
   2   4   5         21.29         12.00         3.91 o
   3   4   5       3142.15       3268.75        45.87 o
   4   4   5       8073.83       8055.37       116.44 o
   5   4   5         94.47        105.89         8.84 o
   6   4   5        697.70        821.52        18.79 o
   7   4   5        127.23        127.20        11.06 o
   8   4   5        973.64        872.65        20.62 o
   9   4   5       1475.52       1366.47        31.08 o
  10   4   5          2.03          5.13         9.01 o
  11   4   5        975.87        959.84        32.61 o
  12   4   5       3826.12       3830.71        76.58 o
  13   4   5         45.11         65.73        13.63 o
  14   4   5        500.12        562.42        33.39 o
  15   4   5        149.46        204.04        22.90 o
  16   4   5        231.89        277.77        26.56 o
  17   4   5        144.01        226.31        26.08 o
  18   4   5          8.57         61.55        22.76 o
 -18   5   5         61.89         64.15        20.74 o
 -17   5   5         21.34         33.75        17.60 o
 -16   5   5        131.43        124.89        20.30 o
 -15   5   5         13.09         26.62        13.52 o
 -14   5   5        923.28        889.43        45.09 o
 -13   5   5        551.60        505.82        26.31 o
 -12   5   5        182.71        178.98        16.46 o
 -11   5   5        506.96        467.85        23.35 o
 -10   5   5        373.25        379.52        20.89 o
  -9   5   5          0.86          0.63         8.22 o
  -8   5   5        250.79        260.37        14.84 o
  -7   5   5         81.99         94.36         8.42 o
  -6   5   5       1658.01       1590.94        35.64 o
  -5   5   5       1111.93       1060.69        21.41 o
  -4   5   5       1702.45       1753.32        30.14 o
  -3   5   5       1079.52       1045.99        20.53 o
  -2   5   5      15344.10      15204.56       198.13 o
  -1   5   5        789.12        743.92        15.97 o
   0   5   5        145.08        163.89         9.40 o
   1   5   5        454.98        447.03        12.50 o
   2   5   5         17.48         60.96         6.41 o
   3   5   5       4178.23       4262.85        58.72 o
   4   5   5       4504.56       4489.81        61.88 o
   5   5   5       1617.87       1628.26        31.06 o
   6   5   5       5016.56       4962.09        72.53 o
   7   5   5         19.35         11.77         6.02 o
   8   5   5          8.85          8.96         7.84 o
   9   5   5         44.57         42.74        10.00 o
  10   5   5        734.66        695.11        27.52 o
  11   5   5         75.08        107.89        16.18 o
  12   5   5          3.37         -9.52         9.52 o
  13   5   5        272.31        280.35        21.60 o
  14   5   5        730.41        804.13        37.08 o
  15   5   5         81.67         99.42        19.25 o
  16   5   5        162.42        193.41        26.89 o
  17   5   5          0.44         14.67        22.54 o
 -18   6   5         12.14         11.54        18.95 o
 -17   6   5         48.22         40.68        19.22 o
 -16   6   5       1476.80       1421.06        48.00 o
 -15   6   5        571.81        551.51        37.10 o
 -14   6   5          0.38         -2.92        11.16 o
 -13   6   5         35.89         41.80        12.47 o
 -12   6   5        230.49        290.79        20.07 o
 -11   6   5        771.94        725.65        32.68 o
 -10   6   5        930.41        857.13        43.61 o
  -9   6   5        265.18        251.67        17.30 o
  -8   6   5        124.74        132.45        11.00 o
  -7   6   5         38.23         34.71         7.72 o
  -6   6   5       1689.88       1686.16        30.82 o
  -5   6   5       1559.98       1451.25        27.42 o
  -4   6   5        631.99        606.84        16.58 o
  -3   6   5        933.19        871.44        17.86 o
  -2   6   5        340.82        353.72        12.07 o
  -1   6   5       6109.49       6205.83        86.74 o
   0   6   5      12155.88      12367.65       163.99 o
   1   6   5       4668.31       4634.94        67.04 o
   2   6   5       2608.04       2473.98        39.94 o
   3   6   5        382.88        426.30        13.15 o
   4   6   5        571.60        504.91        23.41 o
   5   6   5       2796.08       2663.07        47.02 o
   6   6   5         92.65         96.05         8.16 o
   7   6   5        687.43        601.62        23.37 o
   8   6   5        630.80        597.14        24.01 o
   9   6   5        236.99        179.49        16.05 o
  10   6   5        173.50        191.38        22.78 o
  11   6   5        331.09        319.89        21.38 o
  12   6   5       1942.94       1823.35        71.46 o
  13   6   5         56.34         79.21        14.80 o
  14   6   5        109.60        165.60        19.49 o
  15   6   5        276.71        268.24        23.29 o
  16   6   5        270.23        256.84        27.72 o
  17   6   5        281.99        286.76        30.77 o
 -17   7   5        297.89        325.83        34.89 o
 -16   7   5         62.62         91.12        18.42 o
 -15   7   5         41.86         52.54        15.69 o
 -14   7   5       1396.06       1454.26        53.99 o
 -13   7   5        535.13        567.96        38.71 o
 -12   7   5       1250.95       1236.04        44.96 o
 -11   7   5         69.67         63.10        12.95 o
 -10   7   5          4.69         -1.18        10.04 o
  -9   7   5       2127.37       2044.94        47.37 o
  -8   7   5        455.93        411.36        20.79 o
  -7   7   5       2169.69       2018.58        40.36 o
  -6   7   5        178.73        185.29        14.54 o
  -5   7   5         13.98         14.56         6.62 o
  -4   7   5         26.54         15.91         5.62 o
  -3   7   5       1324.78       1224.69        23.18 o
  -2   7   5       4512.42       4485.74        66.46 o
  -1   7   5       1285.82       1302.47        28.21 o
   0   7   5         77.80        123.33         8.72 o
   1   7   5        393.75        371.12        13.32 o
   2   7   5       1660.95       1781.01        32.18 o
   3   7   5       1157.32       1017.53        22.30 o
   4   7   5        193.60        188.47        10.20 o
   5   7   5       1008.28       1029.54        22.27 o
   6   7   5         13.88          9.89         6.88 o
   7   7   5         73.80         72.77        10.78 o
   8   7   5       1411.31       1391.48        36.96 o
   9   7   5        486.71        463.20        23.73 o
  10   7   5        556.54        565.85        26.86 o
  11   7   5        261.71        276.77        20.61 o
  12   7   5        208.28        236.94        20.92 o
  13   7   5       1517.83       1479.42        47.22 o
  14   7   5        934.71        913.79        39.46 o
  15   7   5          6.64         18.98        15.88 o
  16   7   5         36.97         17.88        19.69 o
 -17   8   5        107.72        142.81        23.03 o
 -16   8   5        218.79        237.25        24.32 o
 -15   8   5       1089.77       1131.09        43.79 o
 -14   8   5         32.59         58.53        15.81 o
 -13   8   5        389.04        366.43        27.82 o
 -12   8   5          9.31         13.61        12.30 o
 -11   8   5       1053.86        984.12        35.88 o
 -10   8   5        851.21        897.41        44.16 o
  -9   8   5        285.68        251.30        18.86 o
  -8   8   5        713.98        668.74        26.74 o
  -7   8   5       1145.82       1145.02        34.06 o
  -6   8   5       2387.71       2378.08        42.91 o
  -5   8   5         18.01         19.41         6.92 o
  -4   8   5        711.32        733.71        18.87 o
  -3   8   5        594.53        553.07        17.51 o
  -2   8   5       1051.95       1071.41        23.82 o
  -1   8   5        888.17        860.05        21.41 o
   0   8   5       2357.44       2165.07        37.99 o
   1   8   5       1192.75       1153.68        24.93 o
   2   8   5        386.54        324.82        13.85 o
   3   8   5          3.41          0.45         6.31 o
   4   8   5         12.69         12.75         6.90 o
   5   8   5       2115.95       1961.01        37.75 o
   6   8   5        371.59        342.88        18.19 o
   7   8   5          5.31          0.76         8.30 o
   8   8   5         99.42        110.69        12.77 o
   9   8   5        106.04         83.64        12.21 o
  10   8   5        157.93        152.44        17.08 o
  11   8   5        574.48        602.07        30.16 o
  12   8   5        297.19        300.85        23.72 o
  13   8   5        160.63        156.01        19.47 o
  14   8   5          0.00         48.78        16.35 o
  15   8   5        189.12        221.43        23.68 o
  16   8   5         92.55        117.52        21.53 o
 -16   9   5         25.04         73.65        23.48 o
 -15   9   5        214.42        231.77        26.66 o
 -14   9   5         52.62         55.32        19.05 o
 -13   9   5        239.94        238.90        25.12 o
 -12   9   5          2.48          9.95        13.02 o
 -11   9   5          7.30         20.11        13.08 o
 -10   9   5        694.14        739.04        39.43 o
  -9   9   5       1661.37       1589.26        42.97 o
  -8   9   5        236.52        226.90        19.75 o
  -7   9   5       2502.84       2337.10        48.07 o
  -6   9   5       1498.46       1418.42        39.68 o
  -5   9   5        510.00        500.77        18.69 o
  -4   9   5        606.04        591.67        19.35 o
  -3   9   5        519.90        524.84        18.12 o
  -2   9   5       3544.38       3437.04        63.63 o
  -1   9   5        641.56        666.35        20.00 o
   0   9   5        105.36        106.37        10.18 o
   1   9   5        668.77        650.10        19.78 o
   2   9   5        995.65        911.57        23.50 o
   3   9   5        763.12        781.19        22.15 o
   4   9   5        935.73        904.16        23.63 o
   5   9   5        690.97        697.19        34.46 o
   6   9   5       1440.56       1466.08        36.22 o
   7   9   5         15.58         14.62         9.69 o
   8   9   5        220.87        211.70        16.42 o
   9   9   5        360.74        315.99        20.28 o
  10   9   5        261.84        280.21        19.83 o
  11   9   5        662.69        654.71        29.99 o
  12   9   5         62.93        109.19        19.52 o
  13   9   5        481.01        563.17        32.92 o
  14   9   5         78.36         74.60        19.30 o
  15   9   5         14.82         32.63        17.79 o
 -15  10   5        255.84        267.79        28.50 o
 -14  10   5         67.27         74.09        21.00 o
 -13  10   5        114.32        134.45        21.58 o
 -12  10   5         26.65         35.04        16.45 o
 -11  10   5         23.82         26.23        15.96 o
 -10  10   5         66.76         76.73        18.10 o
  -9  10   5        318.17        333.30        23.78 o
  -8  10   5       1295.96       1294.41        39.95 o
  -7  10   5        381.84        383.40        23.37 o
  -6  10   5        261.24        231.26        18.98 o
  -5  10   5        172.58        186.99        16.13 o
  -4  10   5         44.68         38.34        11.72 o
  -3  10   5       1404.78       1318.72        32.59 o
  -2  10   5          2.41          4.45         9.16 o
  -1  10   5       2544.06       2555.24        56.17 o
   0  10   5        102.69         89.27        11.67 o
   1  10   5        402.13        413.26        17.36 o
   2  10   5       1464.38       1409.07        30.77 o
   3  10   5         89.51         69.71        11.36 o
   4  10   5        370.36        429.50        26.92 o
   5  10   5       1338.19       1335.97        37.94 o
   6  10   5        261.73        312.79        20.44 o
   7  10   5        280.71        275.91        18.87 o
   8  10   5        651.29        650.36        27.75 o
   9  10   5        132.83        136.38        16.63 o
  10  10   5        220.83        228.97        19.11 o
  11  10   5          1.67         29.92        13.20 o
  12  10   5        150.83        156.06        20.63 o
  13  10   5         22.69         24.27        21.52 o
  14  10   5         71.83         47.20        18.97 o
 -14  11   5          4.20         33.15        22.79 o
 -13  11   5         19.33         35.66        19.91 o
 -12  11   5        185.60        166.70        30.68 o
 -11  11   5          8.73         22.26        14.17 o
 -10  11   5        909.09        898.03        38.15 o
  -9  11   5        242.43        301.33        22.93 o
  -8  11   5          0.39         -4.00        12.00 o
  -7  11   5          6.85          8.33        12.26 o
  -6  11   5       1237.22       1258.95        43.99 o
  -5  11   5         14.66          5.25        12.56 o
  -4  11   5       1787.94       1719.16        55.85 o
  -3  11   5         45.82         37.94        11.80 o
  -2  11   5        152.52        155.28        14.15 o
  -1  11   5        327.96        345.98        19.03 o
   0  11   5        261.66        240.22        16.40 o
   1  11   5        117.14        119.90        13.10 o
   2  11   5        146.69        146.23        13.56 o
   3  11   5        167.61        180.75        16.42 o
   4  11   5         14.98          9.08        12.32 o
   5  11   5         91.34         53.45        17.29 o
   6  11   5       2547.35       2595.67        75.27 o
   7  11   5         55.21         70.94        18.79 o
   8  11   5         42.00         57.58        18.35 o
   9  11   5         35.85         28.54        16.11 o
  10  11   5         78.30         59.46        18.17 o
  11  11   5        104.29        133.53        21.78 o
  12  11   5         59.62         61.85        20.05 o
  13  11   5        198.62        183.23        25.30 o
 -13  12   5          9.61         39.79        17.24 o
 -12  12   5         79.66        117.85        21.13 o
 -11  12   5        138.78        156.68        20.48 o
 -10  12   5         13.14         45.96        16.26 o
  -9  12   5         36.48         64.55        16.48 o
  -8  12   5       1906.07       1924.07        57.55 o
  -7  12   5        192.04        182.38        21.64 o
  -6  12   5         21.18         54.46        15.86 o
  -5  12   5         93.67         96.52        19.48 o
  -4  12   5        197.17        233.26        31.62 o
  -3  12   5         49.15         52.93        15.42 o
  -2  12   5        228.60        243.08        21.56 o
  -1  12   5         20.43         17.56        11.31 o
   0  12   5          5.98         12.49        11.49 o
   1  12   5        277.80        245.14        19.21 o
   2  12   5        132.67        115.99        16.61 o
   3  12   5         81.29         75.07        15.43 o
   4  12   5        963.03        918.46        44.67 o
   5  12   5          4.92         -3.98        18.40 o
   6  12   5         11.58         44.75        18.65 o
   7  12   5        284.17        282.09        35.60 o
   8  12   5        381.91        441.61        35.76 o
   9  12   5          0.38         -4.23        18.57 o
  10  12   5        292.33        262.65        28.20 o
  11  12   5          7.33          5.06        17.98 o
  12  12   5         94.01         77.26        22.73 o
 -11  13   5         16.54         51.84        22.04 o
 -10  13   5        588.07        588.93        43.39 o
  -9  13   5          1.80         20.03        20.56 o
  -8  13   5        207.49        257.83        30.51 o
  -7  13   5         98.13        100.06        23.31 o
  -6  13   5        387.68        389.69        33.53 o
  -5  13   5          0.41         -3.42        16.32 o
  -4  13   5        853.38        846.40        49.93 o
  -3  13   5        230.51        218.72        22.04 o
  -2  13   5         15.72         30.66        14.45 o
  -1  13   5         13.80         13.63        13.84 o
   0  13   5        228.50        194.36        18.34 o
   1  13   5         21.83          7.68        14.52 o
   2  13   5        262.23        285.74        24.38 o
   3  13   5         58.77         21.80        19.63 o
   4  13   5        329.91        273.15        27.93 o
   5  13   5          1.10          6.44        17.61 o
   6  13   5        991.16       1050.22        69.11 o
   7  13   5         14.93         12.71        19.64 o
   8  13   5         16.45         56.46        22.86 o
   9  13   5         11.56         -1.63        31.94 o
  10  13   5        191.97        212.20        30.47 o
 -10  14   5         31.40         46.60        52.78 o
  -9  14   5         58.48        114.46        26.06 o
  -8  14   5        806.34        855.96        50.78 o
  -7  14   5          0.95         -4.04        19.86 o
  -6  14   5         57.27         68.08        21.69 o
  -5  14   5          0.65         15.58        18.35 o
  -4  14   5         23.84         12.84        17.93 o
  -3  14   5         13.55         29.40        15.96 o
  -2  14   5        424.69        438.30        38.55 o
  -1  14   5        121.27        164.98        22.73 o
   0  14   5         37.05         64.86        19.51 o
   1  14   5        102.23        114.83        20.15 o
   2  14   5        140.54        167.47        21.07 o
   3  14   5         20.09         21.10        18.52 o
   4  14   5        182.84        215.85        27.39 o
   5  14   5          8.64         40.27        21.24 o
   6  14   5        184.26        249.98        30.36 o
   7  14   5          4.83        -13.06        19.92 o
   8  14   5        173.12        203.71        30.29 o
   9  14   5          5.88         16.11        28.14 o
  -7  15   5         18.48        -13.67        20.63 o
  -6  15   5        275.37        376.56        36.22 o
  -5  15   5         29.41         21.25        20.65 o
  -4  15   5         89.09         65.25        21.99 o
  -3  15   5         36.85         49.45        22.10 o
  -2  15   5        309.25        318.68        35.13 o
  -1  15   5        113.28        152.62        23.82 o
   0  15   5         16.79         13.93        19.53 o
   1  15   5          4.32        -20.63        27.16 o
   2  15   5         24.10         20.48        23.06 o
   3  15   5        182.15        205.57        29.04 o
   4  15   5          4.02         40.66        22.63 o
   5  15   5          4.03         66.57        24.14 o
   6  15   5        494.18        529.25        61.62 o
  -3  16   5         70.56         84.95        29.16 o
  -2  16   5         33.86         65.71        27.39 o
  -1  16   5        432.32        464.19        39.13 o
   0  16   5          0.41         54.30        23.18 o
   1  16   5        393.36        417.20        47.17 o
   2  16   5          1.07          8.88        26.32 o
 -18   0   6        432.84        419.86        53.48 o
 -16   0   6        151.42        118.08        33.28 o
 -14   0   6        909.17        840.11        44.38 o
 -12   0   6       1773.49       1646.47        77.45 o
 -10   0   6        172.78        159.64        15.42 o
  -8   0   6      15948.58      16117.74       300.24 o
  -6   0   6        192.14        328.20        16.50 o
  -4   0   6        384.56        398.59        16.20 o
  -2   0   6      41744.22      46078.17       823.62 o
   0   0   6       5823.03       6351.90       119.83 o
   2   0   6       4235.59       4460.25        87.39 o
   4   0   6      30705.44      33582.98       605.15 o
   6   0   6       9082.18       8959.43       171.80 o
   8   0   6        443.53        421.04        24.51 o
  10   0   6       3867.21       3661.41        82.80 o
  12   0   6        242.28        218.08        25.50 o
  14   0   6        282.66        330.89        40.94 o
  16   0   6         42.53         75.22        29.84 o
  18   0   6         38.02         78.26        33.86 o
 -19   1   6          4.42         42.99        23.51 o
 -18   1   6        313.97        291.24        31.64 o
 -17   1   6         28.77         30.74        19.80 o
 -16   1   6        171.25        161.77        23.98 o
 -15   1   6          1.05          1.89        13.95 o
 -14   1   6        966.51       1051.96        39.66 o
 -13   1   6         46.64         31.41         9.32 o
 -12   1   6        347.97        342.94        18.23 o
 -11   1   6        177.70        181.58        11.98 o
 -10   1   6       2008.37       1962.07        36.22 o
  -9   1   6       1063.37       1014.54        23.12 o
  -8   1   6      13092.73      13278.57       176.81 o
  -7   1   6       1645.53       1631.21        29.52 o
  -6   1   6       1551.94       1545.11        30.72 o
  -5   1   6        864.84        788.41        17.09 o
  -4   1   6      22906.09      25627.11       327.82 o
  -3   1   6       3500.57       3797.20        53.77 o
  -2   1   6         89.50        126.20         6.58 o
  -1   1   6       9406.47      10004.12       139.34 o
   0   1   6        136.12        172.10        12.03 o
   1   1   6        548.94        702.37        13.12 o
   2   1   6       7454.75       8116.76       101.52 o
   3   1   6       7206.05       7267.98        97.74 o
   4   1   6       6805.62       7368.04        99.77 o
   5   1   6       6555.06       6775.38        93.16 o
   6   1   6      16293.77      16483.98       215.72 o
   7   1   6        461.57        518.72        15.78 o
   8   1   6       4111.01       4103.62        62.35 o
   9   1   6         87.93         95.13         8.91 o
  10   1   6        216.55        178.12        11.43 o
  11   1   6        249.62        254.17        15.81 o
  12   1   6       2446.33       2256.59        62.83 o
  13   1   6        210.15        192.53        19.27 o
  14   1   6         24.41         25.60        14.38 o
  15   1   6         35.44         17.71        16.81 o
  16   1   6         15.31         16.12        18.37 o
  17   1   6          0.03         11.05        20.95 o
  18   1   6        285.84        327.36        34.46 o
 -19   2   6          1.68         17.01        21.00 o
 -18   2   6        199.06        147.04        26.54 o
 -17   2   6        122.83         90.89        23.62 o
 -16   2   6          1.77         17.30        17.49 o
 -15   2   6       1525.04       1409.53        48.40 o
 -14   2   6        559.85        552.41        29.94 o
 -13   2   6        327.83        325.13        20.40 o
 -12   2   6       1386.91       1246.98        35.16 o
 -11   2   6          8.90         13.49         8.03 o
 -10   2   6       4063.82       3941.88        61.69 o
  -9   2   6         14.47         12.34         7.12 o
  -8   2   6       5568.68       5673.34       106.38 o
  -7   2   6       1312.34       1216.28        24.09 o
  -6   2   6      12834.34      13347.40       176.03 o
  -5   2   6          2.57          1.30         4.36 o
  -4   2   6       2668.06       2895.46        43.35 o
  -3   2   6      18209.39      19609.52       252.14 o
  -2   2   6       1926.88       2177.09        33.31 o
  -1   2   6       2071.13       2154.04        47.69 o
   0   2   6         90.13        124.25         7.99 o
   1   2   6      20546.05      22524.80       287.98 o
   2   2   6       8644.97       8974.06       111.99 o
   3   2   6        686.34        704.61        26.63 o
   4   2   6       6370.11       6566.67        89.99 o
   5   2   6       2071.73       1941.22        32.51 o
   6   2   6        105.09        108.28         8.57 o
   7   2   6        307.30        319.91        12.72 o
   8   2   6       1727.86       1565.05        29.94 o
   9   2   6         26.54         29.12         7.19 o
  10   2   6       1883.32       1875.15        39.18 o
  11   2   6        226.93        198.72        14.37 o
  12   2   6         91.97        110.54        14.23 o
  13   2   6        823.31        776.39        35.15 o
  14   2   6         22.72         20.22        14.19 o
  15   2   6         54.65         74.10        16.87 o
  16   2   6        184.48        215.36        27.22 o
  17   2   6        255.73        231.57        29.73 o
  18   2   6         75.03         46.27        24.82 o
 -19   3   6        104.32        119.46        26.90 o
 -18   3   6        137.19        115.07        33.06 o
 -17   3   6        811.01        778.90        40.64 o
 -16   3   6         33.16         19.66        18.59 o
 -15   3   6          0.25          7.57        14.57 o
 -14   3   6        113.62         89.50        15.04 o
 -13   3   6       2163.49       1925.18        62.11 o
 -12   3   6        732.80        720.82        32.03 o
 -11   3   6        702.26        651.82        25.96 o
 -10   3   6       3166.71       2894.25        48.40 o
  -9   3   6       1329.73       1304.90        26.96 o
  -8   3   6       1319.06       1242.26        25.25 o
  -7   3   6       1594.11       1747.26        31.18 o
  -6   3   6       1533.79       1697.23        29.82 o
  -5   3   6         43.46         32.44         5.78 o
  -4   3   6       5910.67       6250.75        85.93 o
  -3   3   6       1675.37       1854.18        29.85 o
  -2   3   6         15.44         33.80         6.86 o
  -1   3   6       3629.93       3835.44        64.34 o
   0   3   6         75.55         77.58         7.21 o
   1   3   6       2531.25       2797.91        56.08 o
   2   3   6        461.32        543.26        12.20 o
   3   3   6       2904.73       2799.17        40.08 o
   4   3   6        581.48        630.40        25.28 o
   5   3   6       1726.51       1838.92        31.54 o
   6   3   6       7966.50       8102.73       111.35 o
   7   3   6        316.04        305.34        13.64 o
   8   3   6       1211.01       1162.04        24.67 o
   9   3   6        272.98        257.16        14.39 o
  10   3   6        517.88        476.87        19.78 o
  11   3   6       2994.25       2935.16        61.25 o
  12   3   6        660.51        705.48        29.20 o
  13   3   6        795.72        848.88        32.86 o
  14   3   6         10.04         11.30        13.70 o
  15   3   6        342.36        314.41        29.06 o
  16   3   6         42.35         35.71        20.23 o
  17   3   6        128.96        155.40        26.68 o
  18   3   6        143.21        155.75        28.24 o
 -18   4   6          0.70         21.36        21.59 o
 -17   4   6        102.27        134.29        21.41 o
 -16   4   6        164.43        176.71        23.08 o
 -15   4   6       2078.91       2062.10        54.97 o
 -14   4   6        777.15        724.55        31.30 o
 -13   4   6        144.04        130.34        15.20 o
 -12   4   6         87.31         98.31        13.65 o
 -11   4   6        242.17        213.92        16.80 o
 -10   4   6        423.42        369.86        20.11 o
  -9   4   6        325.89        251.94        12.32 o
  -8   4   6       1675.95       1646.05        32.18 o
  -7   4   6       2887.73       2868.18        45.92 o
  -6   4   6        144.43        100.75         7.86 o
  -5   4   6        618.52        644.73        21.42 o
  -4   4   6          0.51          2.39         5.05 o
  -3   4   6       6843.86       6847.61        93.56 o
  -2   4   6       1941.55       2104.65        40.40 o
  -1   4   6        733.87        649.86        15.85 o
   0   4   6       2313.78       2404.60        39.99 o
   1   4   6       2550.84       2439.11        37.26 o
   2   4   6         35.17         47.16         5.18 o
   3   4   6       9838.15      10301.58       137.19 o
   4   4   6       1849.09       1873.33        38.09 o
   5   4   6       7110.41       7050.30        98.00 o
   6   4   6       3672.99       3649.74        55.83 o
   7   4   6        783.22        752.15        19.17 o
   8   4   6        196.20        158.91        10.20 o
   9   4   6         50.67         60.94         9.06 o
  10   4   6        657.02        649.76        38.44 o
  11   4   6        316.01        312.45        20.22 o
  12   4   6        791.49        808.18        31.73 o
  13   4   6       1395.32       1350.47        41.25 o
  14   4   6        275.82        279.61        25.10 o
  15   4   6          4.53         23.03        21.58 o
  16   4   6         13.55          3.06        16.85 o
  17   4   6        652.79        724.93        45.96 o
 -18   5   6         45.06         48.83        18.92 o
 -17   5   6        262.45        277.34        26.55 o
 -16   5   6        316.23        288.55        32.36 o
 -15   5   6         49.24         53.80        14.73 o
 -14   5   6          0.15          7.21        10.83 o
 -13   5   6        634.07        648.18        29.36 o
 -12   5   6        771.38        747.98        29.96 o
 -11   5   6        117.32        137.74        15.10 o
 -10   5   6       3077.81       2844.55        69.56 o
  -9   5   6        495.37        516.20        24.49 o
  -8   5   6         26.51         28.08         6.73 o
  -7   5   6       1072.99        945.38        23.40 o
  -6   5   6        373.61        445.33        19.52 o
  -5   5   6       2476.32       2542.21        41.02 o
  -4   5   6        212.84        260.35        11.42 o
  -3   5   6        129.13        130.43         7.58 o
  -2   5   6       5277.71       5369.69        70.78 o
  -1   5   6      32432.39      33789.02       461.93 o
   0   5   6        193.10        194.52         8.11 o
   1   5   6       1938.55       2136.85        34.52 o
   2   5   6        802.70        868.33        18.41 o
   3   5   6      12761.15      12227.70       153.35 o
   4   5   6       1022.61        875.34        22.97 o
   5   5   6        724.97        669.06        16.81 o
   6   5   6        459.28        443.70        14.89 o
   7   5   6         88.25         82.28         8.32 o
   8   5   6        756.69        710.58        26.99 o
   9   5   6        425.14        442.51        21.86 o
  10   5   6        614.52        599.66        27.59 o
  11   5   6       1553.21       1537.76        41.35 o
  12   5   6          4.72          4.03        11.06 o
  13   5   6        197.42        266.07        21.29 o
  14   5   6        727.33        738.83        33.87 o
  15   5   6         24.42         32.23        17.31 o
  16   5   6         94.27         91.79        20.75 o
  17   5   6          7.23         17.57        19.29 o
 -18   6   6         15.94         13.61        24.39 o
 -17   6   6          7.78         23.62        17.21 o
 -16   6   6         70.80        102.34        18.52 o
 -15   6   6       1627.75       1632.63        49.18 o
 -14   6   6        213.43        193.88        19.13 o
 -13   6   6        358.58        357.85        22.95 o
 -12   6   6          1.13          0.54         9.86 o
 -11   6   6         20.14         30.37        11.17 o
 -10   6   6        248.64        251.05        18.50 o
  -9   6   6        956.84        929.10        33.88 o
  -8   6   6       1445.53       1352.65        30.91 o
  -7   6   6        579.81        546.11        31.01 o
  -6   6   6        528.56        577.91        16.66 o
  -5   6   6       1236.68       1281.95        26.15 o
  -4   6   6       7497.81       7463.32       111.37 o
  -3   6   6       3932.77       3711.75        52.40 o
  -2   6   6       1972.40       1853.85        31.92 o
  -1   6   6        578.35        563.13        14.96 o
   0   6   6      10542.93      10678.05       143.02 o
   1   6   6       7783.77       7608.49       104.78 o
   2   6   6       5043.92       5069.82        73.10 o
   3   6   6       3549.23       3417.42        52.74 o
   4   6   6        112.73        133.52         8.79 o
   5   6   6       2366.97       2407.64        38.75 o
   6   6   6        372.79        393.35        16.70 o
   7   6   6        823.24        776.70        26.16 o
   8   6   6        111.48        101.09        12.29 o
   9   6   6        135.04        150.90        14.70 o
  10   6   6          2.22          9.69         9.52 o
  11   6   6         17.00         24.68        13.25 o
  12   6   6        149.42        179.63        18.42 o
  13   6   6        664.32        712.89        37.44 o
  14   6   6        159.95        204.97        20.87 o
  15   6   6         12.34         13.02        14.56 o
  16   6   6          5.25         -0.10        19.25 o
  17   6   6        166.55        211.34        27.63 o
 -17   7   6        350.46        295.28        29.42 o
 -16   7   6        626.07        568.45        33.31 o
 -15   7   6         19.36         27.53        14.60 o
 -14   7   6        119.78        118.25        17.60 o
 -13   7   6       1037.46       1019.18        42.18 o
 -12   7   6         53.77         67.41        13.58 o
 -11   7   6        986.84        963.60        34.54 o
 -10   7   6       1234.84       1112.55        36.56 o
  -9   7   6        100.89        111.28        13.29 o
  -8   7   6         57.05         69.15        11.62 o
  -7   7   6          7.39          4.49         7.37 o
  -6   7   6        131.53        128.03         9.56 o
  -5   7   6        317.74        312.71        19.87 o
  -4   7   6        192.59        202.76        10.19 o
  -3   7   6        100.25        115.76         8.69 o
  -2   7   6       6144.67       5873.57        84.17 o
  -1   7   6       1103.93       1091.96        23.10 o
   0   7   6       4111.12       4135.25        62.10 o
   1   7   6        177.00        211.15        10.58 o
   2   7   6         31.33         52.36         7.14 o
   3   7   6        404.38        390.90        14.27 o
   4   7   6       2157.64       1998.69        34.20 o
   5   7   6         54.79         40.83         7.17 o
   6   7   6       1545.90       1532.65        31.77 o
   7   7   6        426.69        386.11        19.13 o
   8   7   6         59.01         63.54        11.23 o
   9   7   6        543.87        523.74        35.07 o
  10   7   6        390.82        441.86        24.60 o
  11   7   6        668.43        649.84        30.12 o
  12   7   6        293.19        293.67        22.51 o
  13   7   6        396.28        429.63        27.57 o
  14   7   6        595.61        612.78        32.47 o
  15   7   6        310.12        344.75        27.06 o
  16   7   6        343.61        359.57        31.05 o
 -16   8   6        168.75        216.61        26.03 o
 -15   8   6        773.80        865.10        44.16 o
 -14   8   6        439.26        572.40        40.25 o
 -13   8   6         38.27         48.65        14.13 o
 -12   8   6         69.29         96.97        17.04 o
 -11   8   6        205.26        177.93        18.10 o
 -10   8   6       2743.53       2557.49        64.85 o
  -9   8   6          4.44          1.70         9.62 o
  -8   8   6        147.66        145.58        15.00 o
  -7   8   6       1617.49       1516.54        34.42 o
  -6   8   6        127.61        138.20        11.11 o
  -5   8   6       2293.77       2174.80        38.60 o
  -4   8   6         19.76         13.18         6.65 o
  -3   8   6       3696.76       3512.16        68.38 o
  -2   8   6       1450.53       1414.04        28.27 o
  -1   8   6          9.13         15.95         6.45 o
   0   8   6       1116.52       1121.14        28.01 o
   1   8   6       1798.36       1593.96        36.06 o
   2   8   6          4.16          1.13         5.93 o
   3   8   6        456.41        397.81        15.22 o
   4   8   6       1165.43       1076.47        25.13 o
   5   8   6          0.51         -6.25         6.25 o
   6   8   6          3.47         12.71         8.70 o
   7   8   6        154.60        160.42        13.79 o
   8   8   6        475.19        450.82        21.72 o
   9   8   6        302.98        312.12        19.59 o
  10   8   6        192.08        216.76        17.67 o
  11   8   6         39.62         23.18        12.77 o
  12   8   6       1703.35       1688.12        49.24 o
  13   8   6        373.69        379.85        26.69 o
  14   8   6         49.48         25.82        16.64 o
  15   8   6         39.72         57.49        18.47 o
 -16   9   6        645.23        690.22        54.55 o
 -15   9   6         23.03         38.87        19.31 o
 -14   9   6        177.98        234.87        25.78 o
 -13   9   6          0.83         15.36        22.65 o
 -12   9   6        283.45        299.98        30.31 o
 -11   9   6         44.93         40.59        14.91 o
 -10   9   6         12.58         -0.82        12.88 o
  -9   9   6         83.47         84.18        16.69 o
  -8   9   6       1225.36       1145.31        47.93 o
  -7   9   6        450.88        437.07        23.30 o
  -6   9   6        947.81        958.46        38.32 o
  -5   9   6        523.23        553.13        22.44 o
  -4   9   6       1357.81       1301.63        31.43 o
  -3   9   6       1782.78       1729.87        42.58 o
  -2   9   6       1566.18       1417.78        35.14 o
  -1   9   6       1216.51       1166.41        29.45 o
   0   9   6         24.85         24.84         8.91 o
   1   9   6        485.54        503.46        17.76 o
   2   9   6         21.45         20.18         8.30 o
   3   9   6        258.17        252.82        19.01 o
   4   9   6       1438.71       1418.46        30.31 o
   5   9   6       2258.19       2265.44        45.79 o
   6   9   6        767.13        754.51        26.81 o
   7   9   6        184.37        194.07        16.14 o
   8   9   6        104.01        114.59        13.81 o
   9   9   6         80.93         86.42        13.40 o
  10   9   6          5.10         22.33        12.99 o
  11   9   6        211.75        235.84        19.94 o
  12   9   6        227.20        263.76        23.17 o
  13   9   6          0.00        -17.58        17.58 o
  14   9   6        184.14        192.96        28.14 o
  15   9   6          2.23          8.27        20.10 o
 -15  10   6         28.03         33.53        25.92 o
 -14  10   6          2.16         10.39        17.92 o
 -13  10   6        128.34        153.77        26.64 o
 -12  10   6          5.01         -0.16        19.06 o
 -11  10   6        242.30        242.13        30.16 o
 -10  10   6         66.80         62.64        22.80 o
  -9  10   6        226.09        243.93        20.02 o
  -8  10   6        521.54        583.85        28.31 o
  -7  10   6        713.95        715.49        30.02 o
  -6  10   6         95.31         91.89        14.34 o
  -5  10   6       1048.73       1003.17        32.64 o
  -4  10   6        365.05        406.86        22.11 o
  -3  10   6          1.41         -0.28         9.17 o
  -2  10   6       1443.17       1421.79        40.26 o
  -1  10   6          3.96          6.49        10.29 o
   0  10   6       2057.46       2071.94        43.31 o
   1  10   6         81.63         73.62        11.46 o
   2  10   6        645.65        605.62        25.68 o
   3  10   6        674.20        621.42        25.88 o
   4  10   6        979.59        848.98        34.64 o
   5  10   6       1313.06       1238.31        49.06 o
   6  10   6        974.32        924.74        43.59 o
   7  10   6          5.33          9.81        12.73 o
   8  10   6        276.22        286.11        24.30 o
   9  10   6        251.79        232.14        23.61 o
  10  10   6        628.82        608.61        36.23 o
  11  10   6        104.47         90.26        19.71 o
  12  10   6        113.31        100.47        20.24 o
  13  10   6          2.88         -3.85        16.58 o
  14  10   6          0.39         22.02        19.20 o
 -14  11   6         86.48        150.64        27.39 o
 -13  11   6         14.52         47.70        22.09 o
 -12  11   6          4.76         37.62        15.85 o
 -11  11   6        117.41        157.16        19.33 o
 -10  11   6         26.68         56.97        15.27 o
  -9  11   6       1058.79       1118.64        40.65 o
  -8  11   6          9.16          8.37        12.69 o
  -7  11   6        242.94        235.86        28.98 o
  -6  11   6        153.77        179.07        20.09 o
  -5  11   6       1361.04       1251.84        38.64 o
  -4  11   6         53.31         29.22        13.79 o
  -3  11   6          3.38         -9.44        11.42 o
  -2  11   6        424.84        340.22        27.12 o
  -1  11   6        165.46        188.77        16.73 o
   0  11   6         11.20         18.02        10.90 o
   1  11   6         85.10        102.52        13.90 o
   2  11   6          9.46         -2.40        12.37 o
   3  11   6        222.41        227.90        19.98 o
   4  11   6        338.09        350.91        25.35 o
   5  11   6          0.02         13.60        15.90 o
   6  11   6        317.54        344.69        35.31 o
   7  11   6        729.72        749.34        42.71 o
   8  11   6         23.13         22.81        17.87 o
   9  11   6        300.53        298.41        26.65 o
  10  11   6          6.44          1.91        15.66 o
  11  11   6        211.26        195.27        28.64 o
  12  11   6         87.81        102.27        22.38 o
  13  11   6          2.73          2.98        18.27 o
 -13  12   6         61.15        128.18        25.96 o
 -12  12   6          0.50         -0.26        28.71 o
 -11  12   6         50.58         36.78        20.75 o
 -10  12   6        159.96        196.15        26.86 o
  -9  12   6          3.88        -14.39        16.08 o
  -8  12   6         30.88         62.69        20.06 o
  -7  12   6       1048.50       1017.90        50.24 o
  -6  12   6        192.16        182.20        28.27 o
  -5  12   6        842.70        827.11        44.11 o
  -4  12   6        323.55        347.20        27.97 o
  -3  12   6        107.46        129.74        18.06 o
  -2  12   6        126.62        158.67        29.66 o
  -1  12   6         97.35        102.09        14.92 o
   0  12   6        105.52        119.27        15.76 o
   1  12   6          5.68          0.10        10.84 o
   2  12   6        230.07        229.39        21.37 o
   3  12   6          4.43         27.03        13.89 o
   4  12   6         56.81         47.41        18.31 o
   5  12   6       1202.31       1285.99        54.28 o
   6  12   6         57.42         54.24        19.81 o
   7  12   6        105.84        106.25        22.18 o
   8  12   6        118.84         98.33        21.53 o
   9  12   6        202.39        265.63        31.35 o
  10  12   6         20.37         56.08        24.36 o
  11  12   6        128.79        146.35        23.76 o
  12  12   6         87.37        155.48        30.83 o
 -11  13   6          9.36         17.04        20.90 o
 -10  13   6         12.21         28.51        20.46 o
  -9  13   6       1201.71       1301.37        89.83 o
  -8  13   6          9.76         22.62        21.57 o
  -7  13   6        259.17        253.93        29.19 o
  -6  13   6          2.00         22.75        18.81 o
  -5  13   6        171.47        213.34        45.92 o
  -4  13   6         55.83         32.27        17.57 o
  -3  13   6        684.04        719.56        47.60 o
  -2  13   6         77.53         66.25        16.86 o
  -1  13   6         23.75         27.96        14.64 o
   0  13   6         33.25         17.47        12.47 o
   1  13   6        229.87        215.53        21.87 o
   2  13   6          5.89         -0.97        14.23 o
   3  13   6        111.64        109.37        23.56 o
   4  13   6         14.34         58.14        19.37 o
   5  13   6        411.91        418.84        34.82 o
   6  13   6        100.61        150.41        25.33 o
   7  13   6        563.09        550.18        40.96 o
   8  13   6          5.17         -2.25        20.34 o
   9  13   6         19.66         47.72        22.55 o
  10  13   6          9.52         43.01        22.97 o
  -9  14   6         15.43         35.05        31.40 o
  -8  14   6         82.08        148.37        26.61 o
  -7  14   6        355.89        332.57        33.98 o
  -6  14   6         11.52         44.58        21.09 o
  -5  14   6        191.21        216.32        31.31 o
  -4  14   6         79.66         96.07        22.45 o
  -3  14   6          4.77         36.54        16.25 o
  -2  14   6          1.39         12.15        15.65 o
  -1  14   6         61.95         57.48        18.99 o
   0  14   6          7.38         56.05        17.90 o
   1  14   6         68.26         87.21        17.93 o
   2  14   6         69.20         81.35        26.64 o
   3  14   6         48.61         35.99        21.44 o
   4  14   6          7.26          3.28        18.47 o
   5  14   6        678.46        679.42        44.70 o
   6  14   6         41.36         37.76        22.31 o
   7  14   6        180.12        189.51        29.00 o
   8  14   6         66.89         80.65        26.56 o
  -7  15   6        108.55        164.58        27.87 o
  -6  15   6          0.75          2.30        23.86 o
  -5  15   6         11.30         43.40        30.05 o
  -4  15   6          8.68          1.87        21.82 o
  -3  15   6         33.33         56.27        21.09 o
  -2  15   6        132.84        191.68        27.37 o
  -1  15   6        203.71        247.06        29.33 o
   0  15   6         14.53         11.17        18.14 o
   1  15   6         61.49         74.27        21.80 o
   2  15   6          1.70         27.28        23.64 o
   3  15   6        183.05        262.25        30.79 o
   4  15   6        104.62        102.76        24.73 o
   5  15   6          0.14          3.27        22.71 o
   6  15   6          0.91         15.46        22.87 o
  -1  16   6         15.79         82.95        24.18 o
   0  16   6        372.27        405.33        41.96 o
 -19   0   7         51.17         78.53        33.75 o
 -17   0   7        116.68        135.38        33.56 o
 -15   0   7        441.87        435.04        46.34 o
 -13   0   7         24.65         23.35        15.58 o
 -11   0   7       2624.47       2479.49        75.31 o
  -9   0   7       4321.48       4129.67       107.05 o
  -7   0   7       7362.15       7545.50       147.85 o
  -5   0   7       8791.46       9471.68       179.53 o
  -3   0   7      14090.01      15197.04       278.57 o
  -1   0   7       8594.41       8875.95       165.73 o
   1   0   7        120.21        130.10         9.42 o
   3   0   7      18638.96      20250.66       369.03 o
   5   0   7      16198.45      16776.86       309.93 o
   7   0   7       3731.56       3602.82        90.89 o
   9   0   7        505.77        462.61        37.24 o
  11   0   7        681.35        686.27        33.56 o
  13   0   7        178.89        205.82        27.24 o
  15   0   7        151.29        145.96        32.20 o
  17   0   7        442.45        403.02        52.43 o
 -19   1   7         56.79         75.45        23.99 o
 -18   1   7         50.61         69.62        22.30 o
 -17   1   7         65.47         97.25        22.33 o
 -16   1   7         93.94         56.88        25.41 o
 -15   1   7        172.88        153.65        21.27 o
 -14   1   7        258.43        289.74        23.85 o
 -13   1   7       1026.39        941.55        28.60 o
 -12   1   7         73.81         72.41        10.84 o
 -11   1   7         56.12         68.65         9.08 o
 -10   1   7        670.21        661.23        19.90 o
  -9   1   7      18113.19      18317.88       241.52 o
  -8   1   7        723.02        688.24        18.61 o
  -7   1   7       2805.85       2714.81        43.68 o
  -6   1   7       1103.05       1023.99        21.21 o
  -5   1   7        493.11        642.93        16.75 o
  -4   1   7       3973.44       4292.06        61.34 o
  -3   1   7      17282.92      18997.35       244.81 o
  -2   1   7       1006.93        991.26        18.41 o
  -1   1   7       2267.14       2199.75        33.39 o
   0   1   7        985.36       1069.33        18.91 o
   1   1   7          4.67         15.06         3.50 o
   2   1   7        357.20        459.04        11.79 o
   3   1   7       3032.01       2821.97        42.68 o
   4   1   7         80.20        126.17         9.18 o
   5   1   7       2949.14       2844.65        44.44 o
   6   1   7        141.32        149.80         9.16 o
   7   1   7       2847.44       2830.38        45.83 o
   8   1   7        401.31        418.51        16.09 o
   9   1   7       1235.14       1203.13        29.88 o
  10   1   7        130.16        122.91        15.19 o
  11   1   7        374.86        420.14        19.32 o
  12   1   7         19.73          7.49        10.73 o
  13   1   7        174.80        205.23        20.27 o
  14   1   7          0.14         15.16        15.29 o
  15   1   7         34.31         51.81        18.62 o
  16   1   7         55.88         70.16        20.92 o
  17   1   7        280.29        384.89        36.27 o
  18   1   7          8.54          8.23        30.68 o
 -19   2   7         15.10         12.49        20.50 o
 -18   2   7         41.19         76.55        23.72 o
 -17   2   7        193.98        237.08        27.98 o
 -16   2   7         20.97         23.86        15.30 o
 -15   2   7        691.38        762.98        36.68 o
 -14   2   7        153.51        186.79        19.57 o
 -13   2   7        115.06        118.57        14.15 o
 -12   2   7        552.15        506.72        24.05 o
 -11   2   7         55.07         39.68        12.46 o
 -10   2   7        217.20        224.56        12.76 o
  -9   2   7       4436.99       4288.69        65.74 o
  -8   2   7        421.72        435.38        15.16 o
  -7   2   7         78.69         58.27         7.79 o
  -6   2   7         37.40         58.83         6.86 o
  -5   2   7       5769.62       6117.92        85.09 o
  -4   2   7        110.25        104.80         6.99 o
  -3   2   7       4553.05       4992.54        69.66 o
  -2   2   7      15038.50      15846.56       205.03 o
  -1   2   7       2609.42       2710.84        43.36 o
   0   2   7        375.20        293.44        12.69 o
   1   2   7         22.31         43.40         4.75 o
   2   2   7       5722.05       5633.34        73.11 o
   3   2   7       1894.46       2202.65        33.01 o
   4   2   7        670.35        694.51        17.77 o
   5   2   7       6216.40       6182.14        86.64 o
   6   2   7       4638.84       4731.44        69.25 o
   7   2   7        817.82        747.34        20.37 o
   8   2   7        275.15        289.56        13.36 o
   9   2   7        367.32        417.90        18.26 o
  10   2   7       1275.17       1153.71        29.55 o
  11   2   7        139.65        110.54        13.17 o
  12   2   7        183.77        158.21        15.56 o
  13   2   7        193.31        215.42        25.64 o
  14   2   7        114.74        144.19        23.42 o
  15   2   7        108.85         77.44        32.82 o
  16   2   7        101.90        125.44        23.53 o
  17   2   7        363.91        348.40        34.37 o
  18   2   7        148.26        170.56        28.82 o
 -19   3   7         14.28          2.43        21.33 o
 -18   3   7        190.36        216.81        29.15 o
 -17   3   7         91.74        128.61        21.24 o
 -16   3   7       1558.02       1634.76        54.42 o
 -15   3   7          0.56          3.39        16.56 o
 -14   3   7         50.50         54.79        13.53 o
 -13   3   7        218.63        212.33        17.67 o
 -12   3   7       2406.03       2184.17        50.37 o
 -11   3   7         18.90         16.41        10.21 o
 -10   3   7       2181.82       2070.71        38.28 o
  -9   3   7       3245.57       3230.45        52.28 o
  -8   3   7       2506.84       2338.29        45.13 o
  -7   3   7        769.69        753.41        19.03 o
  -6   3   7          1.57          5.90         5.74 o
  -5   3   7        267.00        325.05        11.69 o
  -4   3   7        621.90        676.62        15.77 o
  -3   3   7       8923.02       9505.63       126.69 o
  -2   3   7       1269.03       1308.06        33.26 o
  -1   3   7       1186.64       1170.47        26.10 o
   0   3   7       3260.75       3488.27        60.24 o
   1   3   7        522.92        578.69        16.67 o
   2   3   7         84.63        115.96         6.25 o
   3   3   7       1203.56       1097.15        32.19 o
   4   3   7       7857.06       7848.68       114.38 o
   5   3   7       1144.47       1200.38        26.85 o
   6   3   7       1672.13       1579.49        29.43 o
   7   3   7        393.47        352.01        13.90 o
   8   3   7        133.23        134.51        10.06 o
   9   3   7       1077.09        974.99        26.35 o
  10   3   7        584.35        613.99        28.33 o
  11   3   7         83.15         99.51        13.48 o
  12   3   7       1281.57       1302.82        42.23 o
  13   3   7          6.85         22.58        15.67 o
  14   3   7        151.05        203.98        37.86 o
  15   3   7         37.76         51.34        16.47 o
  16   3   7        671.79        687.17        53.28 o
  17   3   7         72.32        100.29        37.72 o
 -18   4   7         93.56         90.07        23.17 o
 -17   4   7         46.96         99.34        21.12 o
 -16   4   7          0.04         15.66        15.40 o
 -15   4   7          0.06         15.29        14.11 o
 -14   4   7       1620.32       1584.20        44.35 o
 -13   4   7        179.06        150.45        16.00 o
 -12   4   7        156.40        120.55        14.28 o
 -11   4   7       1128.59       1046.65        32.73 o
 -10   4   7       2819.96       2613.01        59.87 o
  -9   4   7         62.81         75.88        10.21 o
  -8   4   7        582.34        551.17        17.02 o
  -7   4   7       1646.65       1601.88        30.20 o
  -6   4   7       1261.36       1239.26        24.70 o
  -5   4   7        331.91        310.97        12.68 o
  -4   4   7        139.38        173.46         8.64 o
  -3   4   7        288.49        339.85        12.07 o
  -2   4   7      19106.86      20144.87       302.69 o
  -1   4   7        156.68        177.02        11.55 o
   0   4   7       2071.46       2304.83        43.96 o
   1   4   7        866.02       1024.59        21.60 o
   2   4   7       2103.67       1797.67        29.92 o
   3   4   7       2771.02       2865.44        42.02 o
   4   4   7         93.95         91.15         6.98 o
   5   4   7        299.96        301.20        12.74 o
   6   4   7       6034.22       5978.87        85.80 o
   7   4   7        250.35        250.98        15.29 o
   8   4   7          0.90          1.90         5.98 o
   9   4   7        530.48        518.38        29.31 o
  10   4   7       1203.66       1170.53        35.44 o
  11   4   7          0.27         -2.44         9.69 o
  12   4   7        537.52        594.85        29.63 o
  13   4   7        165.49        157.30        17.38 o
  14   4   7        115.12        112.58        19.12 o
  15   4   7        142.32        138.76        20.23 o
  16   4   7         63.96         75.08        19.27 o
  17   4   7         59.95         84.00        28.28 o
 -18   5   7         24.62         32.66        25.51 o
 -17   5   7         91.33         96.46        21.31 o
 -16   5   7        474.63        520.05        39.31 o
 -15   5   7        284.81        294.19        22.85 o
 -14   5   7         25.91         29.56        12.68 o
 -13   5   7          5.88          7.83        12.68 o
 -12   5   7        134.14        127.84        15.27 o
 -11   5   7        107.98         93.62        13.78 o
 -10   5   7        401.59        339.99        19.97 o
  -9   5   7        239.51        237.80        14.59 o
  -8   5   7       1809.14       1700.59        37.29 o
  -7   5   7         41.03         40.58         7.17 o
  -6   5   7        636.75        592.53        18.62 o
  -5   5   7         21.38         27.97         6.04 o
  -4   5   7       3161.20       2787.86        44.06 o
  -3   5   7        265.86        250.77        10.14 o
  -2   5   7        316.47        240.79        11.35 o
  -1   5   7        127.02        101.60         7.83 o
   0   5   7      10483.27      11012.00       157.51 o
   1   5   7       3062.25       2909.56        47.36 o
   2   5   7       3848.68       3959.49        58.43 o
   3   5   7       1010.77        981.27        19.76 o
   4   5   7      13461.73      13650.35       181.38 o
   5   5   7          5.14         15.45         5.74 o
   6   5   7        191.25        191.63        11.40 o
   7   5   7         35.03         40.02         7.19 o
   8   5   7        326.75        315.70        15.75 o
   9   5   7          0.49         11.27        13.17 o
  10   5   7          7.64         -0.42         9.32 o
  11   5   7        197.75        207.79        17.76 o
  12   5   7        345.00        375.78        23.70 o
  13   5   7        343.47        421.18        26.00 o
  14   5   7         29.83         27.73        13.58 o
  15   5   7         25.43         26.40        16.70 o
  16   5   7        298.91        313.46        35.04 o
  17   5   7         77.64         96.91        23.56 o
 -17   6   7        190.05        219.46        31.92 o
 -16   6   7         26.86         46.64        15.75 o
 -15   6   7          0.65         15.90        13.23 o
 -14   6   7        641.78        700.56        32.53 o
 -13   6   7          0.92        -11.25        11.59 o
 -12   6   7         48.56         66.26        13.50 o
 -11   6   7        114.17        104.69        14.72 o
 -10   6   7       1346.52       1312.64        39.13 o
  -9   6   7        412.01        404.23        21.52 o
  -8   6   7        297.81        286.38        15.53 o
  -7   6   7       1783.34       1615.09        37.15 o
  -6   6   7          6.12          7.62         6.11 o
  -5   6   7        487.47        495.83        15.52 o
  -4   6   7        358.95        357.56        20.16 o
  -3   6   7       6930.08       7273.88        95.04 o
  -2   6   7       8106.21       8222.03       121.72 o
  -1   6   7        504.94        465.49        15.96 o
   0   6   7        111.90         88.69         7.64 o
   1   6   7        974.53       1063.82        21.57 o
   2   6   7        525.82        490.94        14.75 o
   3   6   7       6399.36       6211.24        88.37 o
   4   6   7        665.75        708.13        22.14 o
   5   6   7       1142.90       1120.95        23.35 o
   6   6   7        766.76        789.85        21.44 o
   7   6   7         64.38         69.87         9.07 o
   8   6   7          8.48         13.66         9.31 o
   9   6   7        875.88        860.23        35.79 o
  10   6   7        702.11        697.72        29.02 o
  11   6   7        119.05        137.72        15.88 o
  12   6   7        312.72        332.89        22.66 o
  13   6   7        262.86        276.52        22.26 o
  14   6   7        104.50        118.92        17.90 o
  15   6   7          1.57         -4.95        16.77 o
  16   6   7         26.41         52.58        19.61 o
 -17   7   7         52.73         95.55        29.16 o
 -16   7   7        808.57        728.73        41.04 o
 -15   7   7        578.88        575.07        31.64 o
 -14   7   7         20.08         29.63        14.45 o
 -13   7   7        187.03        202.78        19.58 o
 -12   7   7        316.93        288.64        21.31 o
 -11   7   7        380.90        394.26        23.44 o
 -10   7   7        779.15        709.72        30.47 o
  -9   7   7        292.33        304.97        22.21 o
  -8   7   7        359.35        336.96        19.25 o
  -7   7   7        795.38        759.17        23.20 o
  -6   7   7        184.54        169.90        11.03 o
  -5   7   7       1207.60       1161.81        27.14 o
  -4   7   7          2.41         -6.39         6.39 o
  -3   7   7       2023.92       1937.68        34.49 o
  -2   7   7        359.39        365.19        13.10 o
  -1   7   7       7021.07       6719.07        94.91 o
   0   7   7        644.52        642.93        17.17 o
   1   7   7        433.64        435.67        14.93 o
   2   7   7        288.84        245.64        11.53 o
   3   7   7        495.99        490.59        16.08 o
   4   7   7        158.99        163.10        10.65 o
   5   7   7        250.69        255.41        12.21 o
   6   7   7          3.74         -1.44         7.47 o
   7   7   7        375.67        375.75        18.63 o
   8   7   7         91.61         78.47        12.18 o
   9   7   7        337.17        329.80        22.84 o
  10   7   7        336.63        330.42        22.15 o
  11   7   7        571.46        594.33        28.94 o
  12   7   7        424.31        358.98        24.91 o
  13   7   7        113.95        113.66        17.74 o
  14   7   7          5.28          8.21        14.65 o
  15   7   7         24.83         21.97        16.44 o
  16   7   7        221.73        196.26        30.57 o
 -16   8   7          3.67         25.20        19.21 o
 -15   8   7        268.10        262.47        26.50 o
 -14   8   7        145.98        178.95        22.91 o
 -13   8   7        232.32        278.99        25.82 o
 -12   8   7        237.58        232.89        22.71 o
 -11   8   7          2.53          7.52        12.48 o
 -10   8   7        290.16        330.79        24.71 o
  -9   8   7       1206.50       1206.32        42.34 o
  -8   8   7        401.87        364.15        24.53 o
  -7   8   7        999.17        990.74        31.05 o
  -6   8   7         82.15         80.97        10.96 o
  -5   8   7        796.94        759.42        21.81 o
  -4   8   7        557.52        523.01        21.42 o
  -3   8   7        287.66        266.23        14.95 o
  -2   8   7       2074.10       2028.09        43.39 o
  -1   8   7        521.91        561.87        19.88 o
   0   8   7        162.64        173.11        12.22 o
   1   8   7         17.34          9.12         7.30 o
   2   8   7        485.82        474.18        16.26 o
   3   8   7        839.41        848.49        22.30 o
   4   8   7         18.90         16.52         7.33 o
   5   8   7       1621.98       1535.19        31.64 o
   6   8   7         32.14         27.09         9.10 o
   7   8   7        148.95        151.09        14.75 o
   8   8   7        524.98        514.55        23.95 o
   9   8   7       1002.21        952.71        32.06 o
  10   8   7         35.11         16.55        11.65 o
  11   8   7        355.86        364.94        23.02 o
  12   8   7        170.34        251.67        24.83 o
  13   8   7        432.76        421.43        31.34 o
  14   8   7         29.68         44.76        19.35 o
  15   8   7        144.75        159.44        24.48 o
 -16   9   7          9.98         16.48        18.40 o
 -15   9   7        300.70        319.29        29.81 o
 -14   9   7          0.46         38.82        17.19 o
 -13   9   7          4.41          8.31        15.43 o
 -12   9   7        116.10        123.65        18.95 o
 -11   9   7        137.99        154.98        19.74 o
 -10   9   7         16.50         25.72        14.15 o
  -9   9   7        358.70        358.71        25.57 o
  -8   9   7        384.05        429.52        31.08 o
  -7   9   7        161.18        179.56        16.81 o
  -6   9   7         54.74         49.97        10.63 o
  -5   9   7        453.76        397.92        19.11 o
  -4   9   7          0.11         -3.07         8.56 o
  -3   9   7       2005.75       2064.74        47.16 o
  -2   9   7        364.10        398.33        18.48 o
  -1   9   7       2571.68       2373.31        70.75 o
   0   9   7        216.97        202.85        21.46 o
   1   9   7         10.33         -3.34         8.87 o
   2   9   7        577.97        554.55        23.92 o
   3   9   7        551.35        482.18        22.46 o
   4   9   7        120.12        132.96        13.93 o
   5   9   7        502.13        524.18        28.39 o
   6   9   7        435.41        405.03        29.71 o
   7   9   7       1229.42       1265.05        49.73 o
   8   9   7        472.18        479.61        26.35 o
   9   9   7        288.91        293.21        22.60 o
  10   9   7          0.63        -10.23        12.12 o
  11   9   7        577.87        588.73        31.72 o
  12   9   7          2.38        -11.13        14.18 o
  13   9   7          0.67         22.75        17.49 o
  14   9   7          0.05         40.31        23.02 o
 -15  10   7         49.08         71.20        21.38 o
 -14  10   7          4.88         32.03        18.62 o
 -13  10   7         14.29          5.49        17.62 o
 -12  10   7         39.09         49.31        22.03 o
 -11  10   7          4.65          3.94        13.74 o
 -10  10   7        361.67        417.13        34.32 o
  -9  10   7         41.02         50.88        13.52 o
  -8  10   7         24.48          7.60        12.05 o
  -7  10   7       1421.88       1443.28        42.12 o
  -6  10   7        106.25         89.78        20.51 o
  -5  10   7         12.16         -6.75        11.01 o
  -4  10   7        321.74        331.53        23.51 o
  -3  10   7       2598.84       2384.54        53.17 o
  -2  10   7        469.46        459.63        23.60 o
  -1  10   7        576.17        591.12        26.02 o
   0  10   7         13.31         -9.11         9.11 o
   1  10   7         31.21         47.27        11.14 o
   2  10   7          1.46         10.55        10.25 o
   3  10   7       1654.53       1551.25        48.76 o
   4  10   7        158.95        135.61        16.53 o
   5  10   7        725.00        704.71        44.28 o
   6  10   7       1295.21       1275.91        63.63 o
   7  10   7          2.90         25.07        16.51 o
   8  10   7         11.54         17.23        13.78 o
   9  10   7          6.53         -4.34        14.92 o
  10  10   7        150.64        142.45        21.51 o
  11  10   7        467.14        498.96        35.98 o
  12  10   7         55.76        102.97        21.84 o
  13  10   7        117.64        140.59        23.51 o
 -14  11   7         87.69        104.56        24.64 o
 -13  11   7         15.95         30.99        36.51 o
 -12  11   7          1.20        -18.84        18.84 o
 -11  11   7         14.75         64.09        20.32 o
 -10  11   7        109.45        151.70        24.08 o
  -9  11   7        831.65        812.42        46.52 o
  -8  11   7        191.47        196.18        24.75 o
  -7  11   7          9.55         11.61        17.89 o
  -6  11   7          3.82         20.16        15.51 o
  -5  11   7        335.23        295.31        24.55 o
  -4  11   7       1610.41       1579.24        47.80 o
  -3  11   7        582.12        591.88        30.67 o
  -2  11   7          3.13          9.04        11.05 o
  -1  11   7        391.50        407.85        23.34 o
   0  11   7        540.68        554.62        26.43 o
   1  11   7         44.66         49.67        13.17 o
   2  11   7        111.90        121.83        14.97 o
   3  11   7        247.20        227.99        20.66 o
   4  11   7       1273.05       1315.30        44.81 o
   5  11   7        341.21        322.17        34.27 o
   6  11   7         50.21         40.14        19.14 o
   7  11   7        481.89        419.72        33.27 o
   8  11   7        285.45        372.56        39.69 o
   9  11   7         97.13         88.10        28.55 o
  10  11   7        266.69        255.96        26.94 o
  11  11   7        120.80        121.95        22.75 o
  12  11   7         59.22         96.29        22.34 o
 -12  12   7         21.55         16.17        21.56 o
 -11  12   7         46.24         48.73        26.13 o
 -10  12   7        347.33        373.92        35.23 o
  -9  12   7         42.36         51.80        20.41 o
  -8  12   7         41.31         38.33        23.07 o
  -7  12   7         11.22         25.23        18.13 o
  -6  12   7        530.11        519.05        36.79 o
  -5  12   7         36.08         55.36        19.01 o
  -4  12   7        180.08        191.90        20.53 o
  -3  12   7         19.97         15.37        13.71 o
  -2  12   7        630.87        621.87        32.75 o
  -1  12   7         13.99         15.67        11.93 o
   0  12   7        146.45        197.28        17.83 o
   1  12   7        195.59        182.92        17.73 o
   2  12   7        134.26        172.50        20.01 o
   3  12   7         74.92         79.45        25.08 o
   4  12   7          1.90          9.30        17.27 o
   5  12   7         28.68         25.03        16.13 o
   6  12   7        334.12        371.81        33.28 o
   7  12   7        247.70        245.41        29.45 o
   8  12   7          9.26          3.66        17.42 o
   9  12   7         42.65         43.06        21.34 o
  10  12   7        120.65         93.26        23.34 o
  11  12   7         35.26         18.69        29.40 o
 -11  13   7          0.22         32.59        22.50 o
 -10  13   7         48.66         92.04        30.07 o
  -9  13   7         40.76         72.56        27.04 o
  -8  13   7        400.43        531.59        40.50 o
  -7  13   7         18.80         18.05        19.09 o
  -6  13   7        135.76        140.42        23.58 o
  -5  13   7          1.13         -8.68        15.39 o
  -4  13   7          7.39         -2.96        16.44 o
  -3  13   7          0.03         22.22        14.89 o
  -2  13   7         55.51         62.41        16.62 o
  -1  13   7          6.03         24.26        14.73 o
   0  13   7         65.61         70.13        16.98 o
   1  13   7        287.34        270.98        24.07 o
   2  13   7        109.92        105.47        18.30 o
   3  13   7          0.34          4.64        17.22 o
   4  13   7        678.33        661.62        41.88 o
   5  13   7         84.35         99.30        22.50 o
   6  13   7        289.71        308.29        31.96 o
   7  13   7         27.94         -4.86        20.28 o
   8  13   7        180.10        147.98        26.00 o
   9  13   7         15.77        -12.99        18.91 o
  10  13   7         30.52         39.28        33.69 o
  -9  14   7        176.93        222.06        31.29 o
  -8  14   7         11.27         52.91        23.55 o
  -7  14   7         91.96        155.29        33.83 o
  -6  14   7         23.48         21.22        20.80 o
  -5  14   7         36.67         20.89        24.22 o
  -4  14   7        118.23        170.75        25.71 o
  -3  14   7          8.46         42.37        20.82 o
  -2  14   7        227.24        227.09        24.53 o
  -1  14   7          0.46         14.08        18.85 o
   0  14   7        369.50        378.83        32.30 o
   1  14   7          8.01         31.59        17.00 o
   2  14   7          6.58         -9.46        17.48 o
   3  14   7         16.26         22.81        20.23 o
   4  14   7         10.57         22.79        20.33 o
   5  14   7          0.23         13.82        21.36 o
   6  14   7        320.97        297.13        33.37 o
   7  14   7         18.39         41.25        23.80 o
   8  14   7         23.98         32.69        22.88 o
  -6  15   7        105.98        116.60        26.14 o
  -5  15   7          2.93         20.26        21.58 o
  -4  15   7        120.80         90.89        24.43 o
  -3  15   7         33.39         36.53        26.47 o
  -2  15   7         47.23         32.09        20.34 o
  -1  15   7        250.69        252.84        30.35 o
   0  15   7         85.87        117.84        24.07 o
   1  15   7         38.07         47.61        24.53 o
   2  15   7         11.05         39.15        25.41 o
   3  15   7         14.18         78.40        24.56 o
   4  15   7        427.42        457.53        39.60 o
   5  15   7          5.93         28.38        23.98 o
 -18   0   8         36.15         66.50        32.34 o
 -16   0   8        231.05        216.92        54.72 o
 -14   0   8        756.51        740.60        42.81 o
 -12   0   8       4339.52       4162.48       117.77 o
 -10   0   8       1355.82       1376.51        41.41 o
  -8   0   8       1298.01       1246.17        61.60 o
  -6   0   8       2565.35       2378.62        55.37 o
  -4   0   8       7088.62       7648.72       147.10 o
  -2   0   8      11034.24      11029.48       205.42 o
   0   0   8       6864.00       6963.77       133.08 o
   2   0   8        472.92        411.82        25.85 o
   4   0   8      11225.55      11185.59       210.71 o
   6   0   8        870.41        751.97        40.04 o
   8   0   8       2285.41       2175.79        60.80 o
  10   0   8       1570.41       1444.34        43.26 o
  12   0   8         21.99         32.28        16.45 o
  14   0   8        187.59        303.03       100.03 o
  16   0   8        404.52        447.91        52.22 o
 -19   1   8          3.47         65.83        23.64 o
 -18   1   8         44.23         35.88        22.11 o
 -17   1   8         71.88         71.17        22.02 o
 -16   1   8        489.84        536.74        37.21 o
 -15   1   8          0.61         31.35        14.18 o
 -14   1   8         56.55         76.82        15.79 o
 -13   1   8        199.48        153.71        14.08 o
 -12   1   8        461.79        458.39        28.21 o
 -11   1   8         11.07          7.44         7.87 o
 -10   1   8       2516.75       2391.58        42.67 o
  -9   1   8       1913.73       1880.10        35.35 o
  -8   1   8       4430.81       4313.83        65.39 o
  -7   1   8          8.54          6.64         5.49 o
  -6   1   8         49.94         66.59         8.32 o
  -5   1   8        422.11        566.94        15.49 o
  -4   1   8        943.68        799.62        17.48 o
  -3   1   8       1972.53       1975.90        32.14 o
  -2   1   8         36.54         24.80         4.66 o
  -1   1   8         18.35         14.86         4.21 o
   0   1   8       6107.85       6067.77        82.76 o
   1   1   8       3643.31       4000.95        57.07 o
   2   1   8       2144.13       2269.23        31.59 o
   3   1   8        134.78        187.71         8.41 o
   4   1   8       5194.10       4902.73        70.25 o
   5   1   8        719.98        759.17        18.28 o
   6   1   8       1222.01       1222.43        24.98 o
   7   1   8        708.57        743.38        21.57 o
   8   1   8        251.99        262.80        14.53 o
   9   1   8        230.53        269.17        13.91 o
  10   1   8         15.83         13.17         7.41 o
  11   1   8          1.81          4.20         8.71 o
  12   1   8       1208.72       1125.10        35.39 o
  13   1   8         21.49         10.77        12.60 o
  14   1   8        215.38        246.07        25.47 o
  15   1   8         43.79         73.24        23.97 o
  16   1   8        369.91        464.55        37.22 o
  17   1   8         13.05         11.59        20.41 o
 -19   2   8          0.08        -21.55        21.55 o
 -18   2   8         62.60         47.82        22.74 o
 -17   2   8        496.96        452.16        37.13 o
 -16   2   8        539.29        491.41        31.81 o
 -15   2   8        118.92        115.28        18.52 o
 -14   2   8       1228.41       1135.62        48.36 o
 -13   2   8        155.61        134.37        15.31 o
 -12   2   8       1646.63       1607.28        37.18 o
 -11   2   8          1.26         -1.91         7.48 o
 -10   2   8        969.00        972.67        24.47 o
  -9   2   8       3157.39       2957.59        49.19 o
  -8   2   8       1141.24       1040.62        23.54 o
  -7   2   8        280.94        268.59        12.21 o
  -6   2   8          7.68         19.61         5.88 o
  -5   2   8         67.71         61.58         6.67 o
  -4   2   8       2624.38       2782.37        43.12 o
  -3   2   8       2671.97       2643.81        40.64 o
  -2   2   8        105.30        142.13         7.18 o
  -1   2   8       1610.24       1616.91        26.47 o
   0   2   8        360.41        364.07        11.94 o
   1   2   8        992.47       1122.93        20.95 o
   2   2   8        946.07       1110.49        19.80 o
   3   2   8       1078.86        845.09        17.00 o
   4   2   8        125.34        143.73         8.70 o
   5   2   8        111.46         86.19         9.13 o
   6   2   8       1034.23        901.37        22.08 o
   7   2   8       1004.04       1008.88        22.96 o
   8   2   8        132.32        118.00        10.56 o
   9   2   8        196.41        209.04        12.89 o
  10   2   8       3386.90       3215.19        58.94 o
  11   2   8       1701.07       1651.88        41.66 o
  12   2   8          3.53         -4.76         9.53 o
  13   2   8        476.47        424.21        27.88 o
  14   2   8        657.84        691.20        35.83 o
  15   2   8         41.65         59.46        16.50 o
  16   2   8        252.15        306.68        32.48 o
  17   2   8          2.15         21.45        22.54 o
 -18   3   8          9.44          0.67        20.38 o
 -17   3   8          1.39         27.00        17.33 o
 -16   3   8        204.60        210.68        23.45 o
 -15   3   8        773.49        814.57        39.26 o
 -14   3   8        123.98        134.40        15.78 o
 -13   3   8         97.40        103.66        17.45 o
 -12   3   8         60.41         73.74        13.50 o
 -11   3   8       4214.70       4177.13        79.39 o
 -10   3   8       3648.45       3571.23        87.49 o
  -9   3   8          5.85          3.42         7.77 o
  -8   3   8        847.80        848.01        21.42 o
  -7   3   8       4130.52       4183.75        63.30 o
  -6   3   8          0.68          8.49         5.50 o
  -5   3   8       2569.58       2552.59        41.11 o
  -4   3   8        962.29        874.80        29.23 o
  -3   3   8       8447.28       8863.41       119.16 o
  -2   3   8       1112.12       1180.47        23.73 o
  -1   3   8        104.58        137.03         9.92 o
   0   3   8          3.86         25.49         6.52 o
   1   3   8         65.40         99.57         7.55 o
   2   3   8        121.08        139.43         7.12 o
   3   3   8        727.91        848.18        22.13 o
   4   3   8       1924.05       1681.83        28.30 o
   5   3   8       3268.49       3258.18        50.85 o
   6   3   8          7.21          3.15         5.85 o
   7   3   8       1327.31       1249.88        26.31 o
   8   3   8         27.61         24.70         7.10 o
   9   3   8       1662.17       1614.91        35.76 o
  10   3   8        472.30        489.98        20.91 o
  11   3   8        436.83        462.28        23.71 o
  12   3   8        621.52        634.44        31.08 o
  13   3   8        705.72        672.80        30.42 o
  14   3   8        116.46        131.40        18.88 o
  15   3   8         11.65         22.80        16.07 o
  16   3   8        112.50        171.97        23.13 o
  17   3   8        447.24        473.60        39.65 o
 -18   4   8          4.26         15.48        21.10 o
 -17   4   8        495.49        415.16        36.31 o
 -16   4   8         18.75         40.28        16.62 o
 -15   4   8        226.68        255.71        21.57 o
 -14   4   8         32.42         28.04        12.59 o
 -13   4   8        835.91        780.24        31.38 o
 -12   4   8        224.88        223.84        17.74 o
 -11   4   8        175.63        192.76        16.85 o
 -10   4   8         31.99         28.47        10.70 o
  -9   4   8       6193.51       5857.87        98.80 o
  -8   4   8        184.82        214.41        11.92 o
  -7   4   8        246.39        252.42        12.14 o
  -6   4   8        370.84        368.07        13.63 o
  -5   4   8         44.95         29.51         6.17 o
  -4   4   8        228.38        242.83        10.10 o
  -3   4   8          5.47          0.23         5.37 o
  -2   4   8       2094.77       2123.99        34.20 o
  -1   4   8         54.41         42.44         7.72 o
   0   4   8       2011.23       2094.74        46.20 o
   1   4   8        391.64        437.93        16.07 o
   2   4   8         17.92         25.77         6.61 o
   3   4   8       3056.68       2700.53        40.44 o
   4   4   8         13.13         -3.36         5.19 o
   5   4   8       2028.86       2063.47        34.21 o
   6   4   8        187.52        188.85        12.36 o
   7   4   8         16.32         14.35         6.51 o
   8   4   8        165.81        173.99        11.85 o
   9   4   8         16.40         22.08         8.68 o
  10   4   8         10.82          7.97         9.75 o
  11   4   8       1869.41       1867.85        48.80 o
  12   4   8          0.39          4.01        10.72 o
  13   4   8        522.71        480.39        33.15 o
  14   4   8         49.15         63.18        16.71 o
  15   4   8         94.72        112.64        19.86 o
  16   4   8          2.84        -11.87        17.85 o
  17   4   8          8.62         13.13        23.59 o
 -18   5   8        101.18         81.28        28.25 o
 -17   5   8         12.88         37.63        19.29 o
 -16   5   8          0.77         17.15        16.64 o
 -15   5   8        327.72        293.49        23.18 o
 -14   5   8         82.06         77.37        15.27 o
 -13   5   8          2.14          4.90        10.26 o
 -12   5   8          2.64         -9.04         9.51 o
 -11   5   8       1225.08       1213.28        39.64 o
 -10   5   8          1.31         -9.42        10.44 o
  -9   5   8        621.06        659.14        22.38 o
  -8   5   8       1156.55       1141.52        29.79 o
  -7   5   8       1795.14       1646.37        34.91 o
  -6   5   8        146.86        150.17         9.82 o
  -5   5   8          8.79         -1.69         5.47 o
  -4   5   8       1495.89       1647.13        29.83 o
  -3   5   8       5260.55       4958.70        85.24 o
  -2   5   8        837.23        890.94        27.94 o
  -1   5   8       4499.56       4371.91        76.29 o
   0   5   8        187.52        159.55        14.46 o
   1   5   8       6835.49       6837.96       102.19 o
   2   5   8        279.71        278.12        12.00 o
   3   5   8       2597.51       2708.27        43.56 o
   4   5   8         39.92         43.79        10.40 o
   5   5   8       8661.72       8698.12       113.88 o
   6   5   8       1559.66       1388.71        26.97 o
   7   5   8         29.18         27.57         7.30 o
   8   5   8        316.19        273.08        15.43 o
   9   5   8       3270.15       3206.85        64.94 o
  10   5   8         64.95         59.81        14.23 o
  11   5   8        199.32        238.98        30.57 o
  12   5   8         10.70         19.46        11.57 o
  13   5   8         71.45         50.67        13.62 o
  14   5   8          0.84         -6.66        12.54 o
  15   5   8          0.69         28.80        16.28 o
  16   5   8        153.61        128.32        23.25 o
 -17   6   8        112.69        150.35        27.52 o
 -16   6   8        132.25        103.16        18.25 o
 -15   6   8         94.99        104.87        17.44 o
 -14   6   8          5.90         28.34        13.81 o
 -13   6   8         26.33         42.21        13.25 o
 -12   6   8        260.01        253.02        19.67 o
 -11   6   8         10.18         -2.40        10.75 o
 -10   6   8        222.84        252.79        18.69 o
  -9   6   8       2359.22       2259.81        54.68 o
  -8   6   8        520.43        502.85        22.63 o
  -7   6   8       1127.18       1185.19        26.38 o
  -6   6   8       1109.74       1023.03        23.69 o
  -5   6   8        355.39        356.50        13.71 o
  -4   6   8        504.22        509.17        17.10 o
  -3   6   8         26.88         17.51         6.58 o
  -2   6   8       2859.57       2772.72        48.61 o
  -1   6   8       2695.69       2634.60        46.51 o
   0   6   8        851.09        857.99        21.44 o
   1   6   8        366.79        404.91        12.56 o
   2   6   8       1815.63       1793.42        35.59 o
   3   6   8       3210.94       2933.56        51.27 o
   4   6   8       1878.27       1708.38        30.42 o
   5   6   8        941.18        911.57        22.54 o
   6   6   8        313.04        329.07        14.64 o
   7   6   8        292.39        323.24        15.55 o
   8   6   8       2721.38       2702.41        60.28 o
   9   6   8        153.37        142.11        15.14 o
  10   6   8        178.88        170.86        16.33 o
  11   6   8        704.23        774.82        31.68 o
  12   6   8        535.40        583.15        38.73 o
  13   6   8         33.29         49.16        14.60 o
  14   6   8         19.05         21.66        14.52 o
  15   6   8         10.49         47.00        18.58 o
  16   6   8         44.35         62.48        23.02 o
 -17   7   8         15.76         25.43        22.64 o
 -16   7   8         23.30         42.63        19.92 o
 -15   7   8        571.34        519.89        34.04 o
 -14   7   8          1.79          9.87        14.98 o
 -13   7   8        116.31         90.22        17.84 o
 -12   7   8         19.83          9.16        13.33 o
 -11   7   8       1516.41       1456.45        47.34 o
 -10   7   8        888.07        918.17        39.07 o
  -9   7   8         10.63         11.20        12.00 o
  -8   7   8       2791.24       2714.23        64.31 o
  -7   7   8        376.70        409.59        20.53 o
  -6   7   8        163.98        153.89        12.06 o
  -5   7   8       2457.28       2389.49        54.62 o
  -4   7   8       2508.62       2438.22        56.74 o
  -3   7   8         59.87         61.83         9.32 o
  -2   7   8       3423.25       3360.72        58.02 o
  -1   7   8        105.88        101.17        10.45 o
   0   7   8        109.35        133.81        10.24 o
   1   7   8       1279.69       1293.39        28.87 o
   2   7   8        357.06        346.65        14.61 o
   3   7   8          9.50         16.31         6.53 o
   4   7   8       2180.67       2138.49        40.68 o
   5   7   8         62.94         59.60         8.11 o
   6   7   8        293.99        325.88        14.28 o
   7   7   8       1266.05       1207.55        32.71 o
   8   7   8        890.60        793.94        28.42 o
   9   7   8         69.72         65.93        11.86 o
  10   7   8        144.96        136.58        17.40 o
  11   7   8        342.42        353.18        26.15 o
  12   7   8        606.92        642.47        52.43 o
  13   7   8        221.44        245.69        24.57 o
  14   7   8         52.83         43.31        18.76 o
  15   7   8          5.13         29.52        19.48 o
 -16   8   8        442.35        464.08        34.12 o
 -15   8   8         59.58         63.11        19.43 o
 -14   8   8        357.56        390.09        30.14 o
 -13   8   8         17.17          4.99        14.08 o
 -12   8   8        615.73        632.92        35.05 o
 -11   8   8         98.37        112.13        17.99 o
 -10   8   8        722.98        694.80        34.11 o
  -9   8   8        148.68        171.95        19.13 o
  -8   8   8        735.08        707.99        40.88 o
  -7   8   8         44.26         30.43        13.59 o
  -6   8   8          4.93         14.58         8.65 o
  -5   8   8        199.94        198.82        12.71 o
  -4   8   8       4857.09       4578.41        89.14 o
  -3   8   8        171.77        162.51        12.43 o
  -2   8   8        909.80        872.24        28.57 o
  -1   8   8         75.82         71.57        11.58 o
   0   8   8          1.94         -5.55         9.43 o
   1   8   8        378.19        363.31        19.56 o
   2   8   8          4.73         12.34         9.12 o
   3   8   8         73.42         83.08        11.94 o
   4   8   8          1.61          3.17         8.70 o
   5   8   8          0.11         -7.23         8.38 o
   6   8   8       2144.64       2085.23        49.12 o
   7   8   8        131.26        158.97        16.51 o
   8   8   8          8.13          9.62        11.49 o
   9   8   8          9.93          3.16        12.50 o
  10   8   8       1206.32       1272.69        52.49 o
  11   8   8        359.87        365.17        29.74 o
  12   8   8         20.42         24.62        15.45 o
  13   8   8          1.85          5.98        17.67 o
  14   8   8        166.95        180.71        24.28 o
  15   8   8          1.07         16.11        19.09 o
 -15   9   8         28.55         44.84        19.12 o
 -14   9   8          5.04         18.84        18.39 o
 -13   9   8         21.30         19.60        15.82 o
 -12   9   8         62.10         79.47        17.64 o
 -11   9   8        137.16        132.85        19.24 o
 -10   9   8        332.24        360.93        26.57 o
  -9   9   8        247.59        217.70        21.51 o
  -8   9   8       1500.20       1445.27        55.42 o
  -7   9   8         33.56         38.63        12.13 o
  -6   9   8          4.41         -1.08        11.60 o
  -5   9   8        622.62        597.42        29.39 o
  -4   9   8          5.78          9.42         9.72 o
  -3   9   8          1.01         -3.62        12.24 o
  -2   9   8          8.43         14.94         9.76 o
  -1   9   8          0.04         -8.13         9.37 o
   0   9   8        200.72        200.17        16.10 o
   1   9   8         33.03         39.33        10.70 o
   2   9   8        117.08         93.73        12.76 o
   3   9   8        162.81        163.36        15.87 o
   4   9   8       1145.52       1119.95        34.12 o
   5   9   8          7.21        -10.08        11.75 o
   6   9   8         16.57         29.18        14.93 o
   7   9   8         74.53         62.89        15.85 o
   8   9   8        386.44        420.26        34.67 o
   9   9   8         63.26         39.48        16.17 o
  10   9   8        475.48        449.70        31.87 o
  11   9   8         59.53         98.26        20.37 o
  12   9   8        596.73        532.02        35.39 o
  13   9   8          4.52         26.30        18.97 o
  14   9   8          0.56         10.79        18.21 o
 -14  10   8         50.28         54.22        25.04 o
 -13  10   8         29.26         42.31        20.16 o
 -12  10   8          3.90         22.90        26.28 o
 -11  10   8         26.54         39.71        17.90 o
 -10  10   8        300.03        339.31        31.55 o
  -9  10   8         95.38        135.94        22.39 o
  -8  10   8        235.41        238.28        26.25 o
  -7  10   8        184.05        185.76        23.62 o
  -6  10   8       2510.05       2469.08        62.81 o
  -5  10   8        568.61        555.15        30.45 o
  -4  10   8        319.03        323.53        23.73 o
  -3  10   8         10.19          6.81        14.62 o
  -2  10   8       4276.15       3998.60        78.06 o
  -1  10   8        716.43        653.10        35.65 o
   0  10   8        418.86        410.72        22.50 o
   1  10   8          6.48         -1.75         9.90 o
   2  10   8        555.80        518.71        24.95 o
   3  10   8        187.75        183.74        16.85 o
   4  10   8       1112.18       1126.25        40.71 o
   5  10   8         13.40         26.74        15.59 o
   6  10   8        521.18        523.78        35.40 o
   7  10   8         47.08         34.69        26.43 o
   8  10   8        301.88        275.97        33.58 o
   9  10   8         64.11         74.25        19.47 o
  10  10   8         45.24         71.43        18.01 o
  11  10   8        110.58         76.69        20.24 o
  12  10   8         19.62          9.80        17.20 o
  13  10   8         36.43         44.91        20.61 o
 -13  11   8          0.42         24.94        19.80 o
 -12  11   8         14.89         23.72        18.93 o
 -11  11   8         74.56         69.69        21.45 o
 -10  11   8        128.71        150.71        25.33 o
  -9  11   8        251.43        229.94        27.67 o
  -8  11   8        523.38        533.47        38.10 o
  -7  11   8         85.00         86.49        19.40 o
  -6  11   8        113.43         96.74        20.36 o
  -5  11   8        182.98        172.05        19.78 o
  -4  11   8        258.13        294.63        23.95 o
  -3  11   8        632.62        650.20        34.54 o
  -2  11   8        681.38        654.69        29.09 o
  -1  11   8        396.62        349.20        22.24 o
   0  11   8          1.67          3.43        10.76 o
   1  11   8        944.72        914.08        34.07 o
   2  11   8          4.62         16.76        11.62 o
   3  11   8         40.74         47.16        14.24 o
   4  11   8        214.68        220.26        25.28 o
   5  11   8       1163.61       1175.31        51.75 o
   6  11   8          0.32         -3.30        19.72 o
   7  11   8         35.98         46.13        18.66 o
   8  11   8         21.99          0.71        16.54 o
   9  11   8        143.30        172.53        25.53 o
  10  11   8        318.55        311.74        29.11 o
  11  11   8          8.89          2.59        17.27 o
  12  11   8        189.31        178.57        26.82 o
 -12  12   8         48.54         48.16        23.25 o
 -11  12   8          1.86         14.99        23.10 o
 -10  12   8         12.34         24.63        19.66 o
  -9  12   8        389.49        410.21        35.03 o
  -8  12   8         10.43          7.33        17.87 o
  -7  12   8         75.67         87.62        20.73 o
  -6  12   8          8.51         -7.74        18.56 o
  -5  12   8         58.68         61.57        19.02 o
  -4  12   8         83.22        115.52        23.78 o
  -3  12   8          0.11          4.47        13.61 o
  -2  12   8          9.84         12.21        14.06 o
  -1  12   8        736.40        653.18        30.20 o
   0  12   8          9.27         16.54        12.48 o
   1  12   8          7.12         15.96        11.62 o
   2  12   8        180.09        226.55        21.87 o
   3  12   8        479.56        527.94        31.38 o
   4  12   8         22.79         38.17        18.34 o
   5  12   8         21.20         29.79        17.74 o
   6  12   8        132.65        166.25        25.87 o
   7  12   8         11.53          7.22        18.26 o
   8  12   8         90.53         91.81        22.56 o
   9  12   8         20.82         14.89        22.11 o
  10  12   8        231.09        205.66        30.02 o
  11  12   8        157.15        143.13        37.76 o
 -10  13   8         52.20         44.95        22.97 o
  -9  13   8          0.47         -5.49        20.18 o
  -8  13   8         16.92         10.79        21.15 o
  -7  13   8        135.45        134.08        25.28 o
  -6  13   8          0.07         -2.15        18.18 o
  -5  13   8        211.14        223.32        27.43 o
  -4  13   8         12.39          6.38        15.02 o
  -3  13   8        218.95        189.19        21.91 o
  -2  13   8         32.43         32.11        15.68 o
  -1  13   8        224.81        196.08        24.13 o
   0  13   8         14.85          7.22        15.16 o
   1  13   8          1.79         -1.92        14.89 o
   2  13   8          3.53         13.43        15.61 o
   3  13   8          8.22         22.77        18.41 o
   4  13   8         16.04         23.22        39.38 o
   5  13   8        406.51        411.34        35.84 o
   6  13   8         30.39         64.58        23.21 o
   7  13   8         70.30         69.03        30.26 o
   8  13   8          9.65          6.93        22.31 o
   9  13   8        117.60        137.16        27.48 o
  -8  14   8         28.38         39.57        22.89 o
  -7  14   8          5.83         13.65        20.99 o
  -6  14   8         47.54         38.36        21.70 o
  -5  14   8          6.70         20.24        19.11 o
  -4  14   8         80.62         73.62        23.08 o
  -3  14   8          3.58          5.75        16.62 o
  -2  14   8         86.38         76.25        18.70 o
  -1  14   8        199.14        193.72        26.47 o
   0  14   8          7.53         29.71        20.19 o
   1  14   8         57.51         89.16        19.11 o
   2  14   8          1.69         -2.12        19.59 o
   3  14   8        533.49        547.46        40.46 o
   4  14   8          0.36         39.07        21.25 o
   5  14   8         24.63         53.19        21.98 o
   6  14   8         20.62         36.14        22.14 o
   7  14   8          9.27         -2.36        22.76 o
  -5  15   8         24.06         16.30        31.16 o
  -4  15   8         10.81         24.07        22.26 o
  -3  15   8        382.60        336.92        33.45 o
  -2  15   8         36.04         45.28        21.98 o
  -1  15   8        267.25        314.92        48.39 o
   0  15   8         20.79         41.63        20.79 o
   1  15   8        106.54        103.38        29.03 o
   2  15   8          4.42         -2.38        25.45 o
   3  15   8         19.17         28.13        22.21 o
   4  15   8         63.96         79.04        24.76 o
 -19   0   9          5.47         13.27        32.70 o
 -17   0   9        848.75        845.88       105.50 o
 -15   0   9         29.18         27.06        23.45 o
 -13   0   9        311.14        274.76        27.89 o
 -11   0   9       3132.39       2945.05        72.40 o
  -9   0   9        669.79        695.14        49.74 o
  -7   0   9        295.52        281.63        19.18 o
  -5   0   9       4660.36       4372.33        90.93 o
  -3   0   9         95.91         59.72         9.06 o
  -1   0   9      41079.70      43538.29       781.61 o
   1   0   9       2369.81       2374.27        52.80 o
   3   0   9       8913.15       8597.76       189.65 o
   5   0   9       4093.04       3796.61        81.80 o
   7   0   9         52.85         35.06        10.13 o
   9   0   9          5.13          8.00         9.86 o
  11   0   9       1754.30       1781.02        53.00 o
  13   0   9        264.24        281.04        34.87 o
  15   0   9        188.37        230.95        37.67 o
  17   0   9        228.03        169.58        39.40 o
 -18   1   9          0.89          7.63        19.83 o
 -17   1   9        444.41        456.05        36.29 o
 -16   1   9          7.63         -0.56        19.27 o
 -15   1   9       1092.08       1083.77        42.65 o
 -14   1   9        288.72        235.63        21.61 o
 -13   1   9       1020.39        949.81        45.51 o
 -12   1   9          2.53          4.17         8.18 o
 -11   1   9        133.32        126.81        13.31 o
 -10   1   9        277.65        263.15        14.55 o
  -9   1   9       1066.10       1002.15        24.24 o
  -8   1   9       1901.96       1786.90        33.71 o
  -7   1   9        680.51        630.37        18.17 o
  -6   1   9       1752.45       1909.06        33.85 o
  -5   1   9        608.50        680.66        17.48 o
  -4   1   9       1975.10       2111.94        35.05 o
  -3   1   9      16519.27      17236.30       224.26 o
  -2   1   9         11.71         11.78         5.01 o
  -1   1   9        302.73        350.56        15.35 o
   0   1   9       1699.93       1817.02        30.01 o
   1   1   9       1939.12       1737.32        29.23 o
   2   1   9          4.91         21.43         4.30 o
   3   1   9       2826.79       2635.96        39.28 o
   4   1   9          7.20         10.04         5.55 o
   5   1   9       2531.28       2215.47        37.75 o
   6   1   9        387.78        395.91        16.20 o
   7   1   9          6.11         14.35         6.73 o
   8   1   9          0.37          1.61         6.62 o
   9   1   9        697.03        650.18        20.63 o
  10   1   9       1635.67       1625.43        33.83 o
  11   1   9        356.57        303.59        18.92 o
  12   1   9          0.19         -0.19        10.33 o
  13   1   9       1692.17       1550.16        55.59 o
  14   1   9          0.42          3.94        13.98 o
  15   1   9         36.20         47.67        18.75 o
  16   1   9          0.37         14.50        20.52 o
  17   1   9        428.29        582.02        44.29 o
 -18   2   9        118.18        122.99        25.43 o
 -17   2   9       1171.16       1230.46        56.36 o
 -16   2   9        237.50        268.45        24.73 o
 -15   2   9        247.54        239.20        24.68 o
 -14   2   9         62.83         41.02        12.62 o
 -13   2   9          3.08         21.90        10.78 o
 -12   2   9       1673.71       1514.87        48.89 o
 -11   2   9       4456.49       4415.97        74.54 o
 -10   2   9          0.54         -7.09         7.09 o
  -9   2   9        401.74        421.03        16.67 o
  -8   2   9       3167.42       2868.41        47.74 o
  -7   2   9         50.73         48.64         7.88 o
  -6   2   9          7.39         -0.09         5.43 o
  -5   2   9        247.53        298.31        12.05 o
  -4   2   9       5075.44       5039.46        72.05 o
  -3   2   9        884.20       1147.86        22.02 o
  -2   2   9         32.08         19.98         4.70 o
  -1   2   9       6172.81       6294.13        86.50 o
   0   2   9       2681.71       2797.31        46.39 o
   1   2   9       1608.80       1607.31        27.42 o
   2   2   9         96.97        108.93         6.80 o
   3   2   9        102.01        153.90         8.20 o
   4   2   9       3703.58       3666.00        52.45 o
   5   2   9         68.86         88.33         8.22 o
   6   2   9        794.93        843.53        20.77 o
   7   2   9        139.87        131.95        10.23 o
   8   2   9         39.52         44.42         8.07 o
   9   2   9          7.22         -4.09         7.16 o
  10   2   9          2.11          0.76         8.60 o
  11   2   9       2333.87       2112.08        44.95 o
  12   2   9        210.88        194.15        17.34 o
  13   2   9        156.72        216.24        21.22 o
  14   2   9          0.97         26.25        15.16 o
  15   2   9        277.91        368.83        28.25 o
  16   2   9        169.29        276.74        30.60 o
  17   2   9        244.08        350.49        35.43 o
 -18   3   9        622.76        599.94        43.15 o
 -17   3   9         16.16         25.37        17.78 o
 -16   3   9        214.42        197.08        23.45 o
 -15   3   9        499.62        528.37        32.26 o
 -14   3   9        237.57        263.19        20.53 o
 -13   3   9        305.55        306.26        20.65 o
 -12   3   9         57.80         43.48        12.24 o
 -11   3   9        641.60        561.81        25.02 o
 -10   3   9       3271.46       3103.39        52.72 o
  -9   3   9        392.90        365.18        15.78 o
  -8   3   9        114.44        129.92        10.17 o
  -7   3   9         13.01         10.80         6.27 o
  -6   3   9       3394.54       3516.48        54.69 o
  -5   3   9          0.48         -5.37         5.37 o
  -4   3   9        804.10        823.73        18.48 o
  -3   3   9       3002.05       3089.25        47.01 o
  -2   3   9       1486.64       1526.90        29.24 o
  -1   3   9        116.80        123.32        10.35 o
   0   3   9        106.69        123.11        12.60 o
   1   3   9       4051.16       4111.99        64.92 o
   2   3   9        117.36        187.06        10.23 o
   3   3   9        705.67        560.97        14.65 o
   4   3   9       4523.46       4623.08        68.51 o
   5   3   9        883.34        888.91        20.05 o
   6   3   9        890.72        870.48        23.76 o
   7   3   9          8.92          6.76         6.40 o
   8   3   9          2.25          4.84         6.66 o
   9   3   9        714.61        730.47        25.24 o
  10   3   9       4355.24       4150.49        72.72 o
  11   3   9          4.42         15.40        12.72 o
  12   3   9        858.96        905.07        33.75 o
  13   3   9        709.70        750.71        32.65 o
  14   3   9         26.08         60.39        16.22 o
  15   3   9          4.95         18.58        17.76 o
  16   3   9          1.80         25.74        18.02 o
  17   3   9         72.68         92.69        25.50 o
 -18   4   9         38.81         78.63        24.72 o
 -17   4   9         37.32         20.15        18.43 o
 -16   4   9        269.55        316.45        38.35 o
 -15   4   9         57.33         68.63        15.07 o
 -14   4   9        155.64        172.55        18.09 o
 -13   4   9          6.57          9.58        10.38 o
 -12   4   9        438.53        419.47        23.18 o
 -11   4   9         27.42         25.68        11.13 o
 -10   4   9        550.91        538.46        21.38 o
  -9   4   9        196.48        219.09        13.14 o
  -8   4   9       3190.37       3064.90        51.03 o
  -7   4   9       1686.32       1694.43        34.26 o
  -6   4   9        143.43        169.21        13.10 o
  -5   4   9       1690.18       1675.49        30.67 o
  -4   4   9       1436.93       1165.62        23.06 o
  -3   4   9         83.13         83.45         7.75 o
  -2   4   9       1307.33       1306.42        31.08 o
  -1   4   9       2461.63       2263.06        45.07 o
   0   4   9        856.51        834.49        36.46 o
   1   4   9       3134.47       3146.83        52.20 o
   2   4   9       1880.30       1838.41        34.71 o
   3   4   9        399.80        503.64        14.72 o
   4   4   9       6803.64       6750.61        90.04 o
   5   4   9        371.72        318.23        12.81 o
   6   4   9       2120.60       2042.06        46.01 o
   7   4   9        202.68        208.44        12.29 o
   8   4   9       1386.42       1349.11        40.44 o
   9   4   9         17.52         31.12         9.80 o
  10   4   9        325.79        317.73        28.61 o
  11   4   9         45.94         47.19        12.02 o
  12   4   9        686.41        709.97        30.97 o
  13   4   9         23.31         45.02        13.46 o
  14   4   9          0.80         -8.67        14.38 o
  15   4   9         31.96         52.56        17.04 o
  16   4   9        166.59        151.43        23.54 o
 -18   5   9        118.72        114.92        26.77 o
 -17   5   9        224.45        247.59        26.86 o
 -16   5   9          4.14         36.65        17.62 o
 -15   5   9         23.67         39.37        14.56 o
 -14   5   9          4.36         11.02        14.53 o
 -13   5   9         41.87         36.10        13.36 o
 -12   5   9        345.46        296.29        20.68 o
 -11   5   9         27.42         21.34        11.33 o
 -10   5   9       2632.30       2378.55        52.78 o
  -9   5   9        309.73        293.34        16.41 o
  -8   5   9       1835.52       1832.67        35.28 o
  -7   5   9        614.27        606.47        18.74 o
  -6   5   9       2042.07       2035.35        36.58 o
  -5   5   9       1730.70       1619.71        36.73 o
  -4   5   9        348.92        361.81        14.89 o
  -3   5   9          2.47         -4.90         6.91 o
  -2   5   9       3716.94       3757.20        68.40 o
  -1   5   9        870.76        948.23        26.27 o
   0   5   9       1224.92       1261.40        30.89 o
   1   5   9        304.22        335.46        16.92 o
   2   5   9       1687.33       1594.98        49.44 o
   3   5   9        135.02        125.05         8.38 o
   4   5   9       2774.98       2736.96        42.67 o
   5   5   9       1382.19       1254.96        30.76 o
   6   5   9       1593.58       1567.78        35.92 o
   7   5   9        167.65        181.60        11.31 o
   8   5   9       1048.08       1022.20        28.12 o
   9   5   9       1524.78       1445.53        38.53 o
  10   5   9       2175.85       2135.89        50.43 o
  11   5   9        508.09        543.63        26.95 o
  12   5   9        121.30        135.17        16.57 o
  13   5   9         82.42         75.07        14.47 o
  14   5   9         10.60         22.95        13.66 o
  15   5   9          0.91         51.83        26.80 o
  16   5   9          1.26         48.89        22.23 o
 -17   6   9          7.98         57.71        23.59 o
 -16   6   9        153.18        214.59        24.11 o
 -15   6   9         77.42        123.13        19.75 o
 -14   6   9         21.69         29.29        15.59 o
 -13   6   9          7.63          4.38        14.10 o
 -12   6   9         53.91         74.48        13.50 o
 -11   6   9        120.45        108.69        14.51 o
 -10   6   9          3.17         22.37        11.25 o
  -9   6   9       4668.69       4275.08        81.33 o
  -8   6   9       1662.07       1582.02        35.58 o
  -7   6   9         17.27         12.76         7.96 o
  -6   6   9         88.69         62.50         9.29 o
  -5   6   9       1134.22        994.93        39.97 o
  -4   6   9       3067.23       2918.85        57.49 o
  -3   6   9        966.63        951.05        24.18 o
  -2   6   9       1291.42       1248.00        27.49 o
  -1   6   9        114.95         75.05        12.50 o
   0   6   9         58.70         65.94        10.57 o
   1   6   9        627.43        606.82        22.78 o
   2   6   9         62.92         68.14        10.72 o
   3   6   9        827.05        753.27        29.58 o
   4   6   9       2288.24       2246.70        39.35 o
   5   6   9         85.67         81.22        10.62 o
   6   6   9        989.51        997.80        23.58 o
   7   6   9        326.18        332.51        16.22 o
   8   6   9       1458.89       1506.78        36.35 o
   9   6   9        770.32        724.08        55.90 o
  10   6   9         23.16         10.10        10.73 o
  11   6   9         28.79         19.14        11.09 o
  12   6   9        967.52        940.79        41.46 o
  13   6   9          9.86         21.63        15.25 o
  14   6   9          0.43          6.02        15.41 o
  15   6   9         95.12         58.19        22.78 o
  16   6   9         26.29         20.08        24.12 o
 -17   7   9        220.79        259.88        38.15 o
 -16   7   9          8.78          3.93        22.11 o
 -15   7   9        362.44        332.22        39.19 o
 -14   7   9          1.65         30.87        16.39 o
 -13   7   9          1.58         24.67        14.73 o
 -12   7   9          1.00        -12.70        12.70 o
 -11   7   9        341.38        347.97        25.70 o
 -10   7   9       1330.82       1270.82        43.60 o
  -9   7   9        460.66        419.13        27.67 o
  -8   7   9         10.21         13.13        10.52 o
  -7   7   9       1731.40       1718.41        45.18 o
  -6   7   9       1288.48       1175.30        29.72 o
  -5   7   9       3658.30       3532.46        57.18 o
  -4   7   9       2026.45       1925.66        38.01 o
  -3   7   9       3027.37       2850.04        62.80 o
  -2   7   9         50.28         56.27        11.52 o
  -1   7   9        104.02        136.71        13.21 o
   0   7   9        288.06        321.29        18.30 o
   1   7   9        195.97        199.61        17.13 o
   2   7   9        282.44        280.85        17.36 o
   3   7   9        583.15        623.18        29.95 o
   4   7   9       3550.48       3262.80        69.74 o
   5   7   9        767.59        774.78        26.68 o
   6   7   9        725.28        682.36        22.11 o
   7   7   9         25.29         37.57        11.63 o
   8   7   9        394.74        414.84        23.80 o
   9   7   9         60.38         58.65        13.47 o
  10   7   9        953.15        879.77        35.41 o
  11   7   9        244.74        271.42        24.37 o
  12   7   9         32.07         46.84        16.67 o
  13   7   9         77.24         69.99        18.25 o
  14   7   9         21.35         19.20        16.57 o
  15   7   9          1.17         30.44        19.08 o
 -16   8   9          7.63         46.99        19.39 o
 -15   8   9         48.35         51.84        23.82 o
 -14   8   9        142.93        180.54        22.59 o
 -13   8   9         12.77         34.62        15.83 o
 -12   8   9          2.65          1.63        14.67 o
 -11   8   9        808.82        791.81        37.69 o
 -10   8   9         46.73         61.82        15.53 o
  -9   8   9       2308.84       2139.36        57.37 o
  -8   8   9          1.47          0.95        11.74 o
  -7   8   9        179.51        170.03        17.80 o
  -6   8   9          1.90          7.41        10.95 o
  -5   8   9         70.98         57.49        11.91 o
  -4   8   9         25.34         14.82        10.39 o
  -3   8   9        731.79        697.95        30.67 o
  -2   8   9         98.72        121.98        13.35 o
  -1   8   9        362.92        340.93        21.02 o
   0   8   9        523.60        483.03        22.77 o
   1   8   9        276.30        293.78        18.55 o
   2   8   9         36.39         25.79        10.08 o
   3   8   9        981.46       1016.22        31.74 o
   4   8   9         85.93         91.43        12.74 o
   5   8   9        340.12        300.05        19.06 o
   6   8   9        423.05        454.47        32.46 o
   7   8   9       1714.56       1789.53        83.23 o
   8   8   9        105.63        123.92        18.24 o
   9   8   9        604.19        640.74        35.41 o
  10   8   9          9.89          2.74        14.46 o
  11   8   9       1158.11       1123.56        68.79 o
  12   8   9        206.17        209.39        24.85 o
  13   8   9         14.38         30.88        17.42 o
  14   8   9         54.81         52.59        20.37 o
 -15   9   9        226.36        287.76        38.93 o
 -14   9   9        320.14        334.96        33.29 o
 -13   9   9         27.41         27.41        18.59 o
 -12   9   9         60.45         86.17        24.70 o
 -11   9   9        134.05        143.14        23.06 o
 -10   9   9         14.34         11.08        15.17 o
  -9   9   9        370.41        408.13        38.53 o
  -8   9   9        361.23        430.11        32.35 o
  -7   9   9        628.30        639.70        37.50 o
  -6   9   9       1182.15       1079.46        39.35 o
  -5   9   9        432.53        381.33        24.93 o
  -4   9   9        165.49        186.07        16.74 o
  -3   9   9        774.77        753.40        28.83 o
  -2   9   9          2.41         -3.29         9.79 o
  -1   9   9         63.95         49.37        11.53 o
   0   9   9        130.79        104.47        13.58 o
   1   9   9        333.43        323.58        20.01 o
   2   9   9        115.33         88.04        15.44 o
   3   9   9       1214.34       1161.46        35.42 o
   4   9   9         33.91         50.20        11.84 o
   5   9   9        960.30        996.73        51.15 o
   6   9   9        372.81        347.92        28.78 o
   7   9   9         11.70         19.94        15.17 o
   8   9   9         10.62         13.86        13.40 o
   9   9   9        223.58        217.94        23.72 o
  10   9   9         92.54        117.15        20.72 o
  11   9   9        184.44        151.26        23.13 o
  12   9   9        122.93        108.81        21.43 o
  13   9   9        133.18        184.27        26.18 o
  14   9   9        230.43        297.76        45.50 o
 -14  10   9          2.99          4.65        19.67 o
 -13  10   9          1.00         30.44        23.78 o
 -12  10   9        329.01        359.94        34.08 o
 -11  10   9          0.40         -4.68        16.75 o
 -10  10   9         92.51        111.27        24.56 o
  -9  10   9       1026.57       1015.43        77.48 o
  -8  10   9         69.27         81.40        18.99 o
  -7  10   9         19.46         17.03        16.66 o
  -6  10   9        105.24        110.05        17.24 o
  -5  10   9       1015.17       1032.14        39.99 o
  -4  10   9       1106.82       1065.14        40.90 o
  -3  10   9        848.82        845.66        35.23 o
  -2  10   9         24.99         29.64        11.65 o
  -1  10   9       2034.70       1963.01        47.80 o
   0  10   9        286.55        286.13        19.88 o
   1  10   9        394.31        349.70        21.51 o
   2  10   9         30.39         39.99        11.89 o
   3  10   9        757.65        728.66        29.76 o
   4  10   9        347.22        341.12        24.72 o
   5  10   9        116.94        155.54        22.25 o
   6  10   9         16.28         16.62        15.77 o
   7  10   9        117.22        110.86        20.31 o
   8  10   9          3.36         -3.22        16.91 o
   9  10   9        477.23        471.38        33.32 o
  10  10   9         19.81         36.82        17.85 o
  11  10   9        364.68        345.34        30.97 o
  12  10   9          8.97          9.28        19.26 o
  13  10   9         39.50         86.88        22.91 o
 -13  11   9          0.11         13.96        20.05 o
 -12  11   9         39.82         49.27        41.31 o
 -11  11   9         13.62         -2.19        30.83 o
 -10  11   9         87.22         47.12        30.34 o
  -9  11   9          1.92         18.54        24.77 o
  -8  11   9        122.42        124.02        23.04 o
  -7  11   9        163.51        134.54        22.43 o
  -6  11   9          7.37         20.12        16.36 o
  -5  11   9         34.44         46.97        15.00 o
  -4  11   9        739.99        803.31        36.59 o
  -3  11   9        830.20        809.76        36.88 o
  -2  11   9       1496.50       1401.45        41.69 o
  -1  11   9        245.02        215.06        18.63 o
   0  11   9        352.69        353.64        22.75 o
   1  11   9          2.26         15.74        11.76 o
   2  11   9       2398.86       2244.59        53.70 o
   3  11   9        172.52        217.07        28.97 o
   4  11   9         84.27         67.16        19.15 o
   5  11   9        430.13        452.30        34.52 o
   6  11   9         23.96          3.83        17.47 o
   7  11   9         25.87         40.56        25.68 o
   8  11   9        140.16        188.02        26.26 o
   9  11   9          7.47          0.09        18.24 o
  10  11   9         18.43         -1.64        20.03 o
  11  11   9         12.33         26.69        18.24 o
  12  11   9        230.16        252.70        29.93 o
 -12  12   9        145.77        180.44        48.44 o
 -11  12   9        130.81        162.27        26.63 o
 -10  12   9         15.34          2.24        18.52 o
  -9  12   9         83.61         97.08        23.38 o
  -8  12   9         68.03         90.34        22.52 o
  -7  12   9          1.86         12.82        17.66 o
  -6  12   9        106.65        115.16        21.71 o
  -5  12   9          3.66        -18.23        18.23 o
  -4  12   9        179.62        134.26        20.38 o
  -3  12   9          4.69         21.24        14.89 o
  -2  12   9        402.34        410.63        31.69 o
  -1  12   9          7.60         47.52        13.95 o
   0  12   9        505.43        461.75        26.59 o
   1  12   9         94.98         91.28        17.68 o
   2  12   9         36.23         33.52        19.89 o
   3  12   9          8.30         28.45        16.80 o
   4  12   9        825.90        885.83        47.08 o
   5  12   9         96.68         72.05        31.79 o
   6  12   9         11.19          1.74        20.09 o
   7  12   9         36.53          5.18        24.81 o
   8  12   9         10.26        -16.11        18.47 o
   9  12   9         13.57          1.88        19.92 o
  10  12   9          0.34        -19.05        19.05 o
 -10  13   9        483.75        494.26        40.09 o
  -9  13   9         79.62        116.45        25.88 o
  -8  13   9          3.57          0.60        20.92 o
  -7  13   9          0.65          5.32        26.44 o
  -6  13   9          4.91          5.21        18.82 o
  -5  13   9         12.02         29.01        18.50 o
  -4  13   9          0.53          7.21        15.73 o
  -3  13   9         47.60         52.51        16.93 o
  -2  13   9        308.76        284.95        25.53 o
  -1  13   9          2.33        -14.21        14.21 o
   0  13   9        221.40        238.53        24.00 o
   1  13   9        124.58         99.89        19.92 o
   2  13   9        376.80        386.77        28.52 o
   3  13   9         13.82          4.37        22.04 o
   4  13   9          9.53         19.04        20.42 o
   5  13   9         54.60         87.82        23.38 o
   6  13   9         17.24         10.37        21.00 o
   7  13   9         16.59         -9.56        21.07 o
   8  13   9          7.08         31.29        23.43 o
   9  13   9          2.90         28.66        23.36 o
  -8  14   9         43.16         55.84        23.56 o
  -7  14   9         40.22         68.82        22.95 o
  -6  14   9          6.65          8.87        20.06 o
  -5  14   9          8.05         33.81        20.42 o
  -4  14   9        100.54        137.64        25.46 o
  -3  14   9          0.69         17.58        20.67 o
  -2  14   9        208.69        196.84        23.24 o
  -1  14   9         64.18         85.26        23.45 o
   0  14   9         99.25        142.03        24.21 o
   1  14   9         73.35         98.39        20.13 o
   2  14   9         22.38         29.17        20.40 o
   3  14   9          1.18         29.14        21.80 o
   4  14   9        572.93        558.17        42.34 o
   5  14   9         49.45         45.81        22.81 o
   6  14   9          1.37         13.04        21.32 o
  -5  15   9        154.24        143.55        52.53 o
  -4  15   9        132.13        138.39        26.97 o
  -3  15   9          8.50         43.58        21.82 o
  -2  15   9        375.09        432.27        37.55 o
  -1  15   9          0.13         19.68        20.55 o
   0  15   9         59.46         84.87        24.11 o
   1  15   9          3.66          1.64        25.43 o
   2  15   9        503.70        538.19        48.53 o
   3  15   9         21.87         63.87        25.49 o
 -18   0  10         98.06         66.90        29.70 o
 -16   0  10       1912.76       1913.20        92.31 o
 -14   0  10          4.52         35.99        17.33 o
 -12   0  10        264.25        318.21        63.48 o
 -10   0  10       1313.32       1245.67        40.53 o
  -8   0  10         56.63         55.96        11.93 o
  -6   0  10       1656.06       1535.71        48.87 o
  -4   0  10      11837.22      11939.77       225.08 o
  -2   0  10       1851.22       2132.57        49.60 o
   0   0  10      15289.30      15361.13       284.44 o
   2   0  10      18061.35      18430.18       339.41 o
   4   0  10      14150.62      14692.74       317.38 o
   6   0  10       2423.95       2345.12        71.03 o
   8   0  10       1927.50       1908.82        52.19 o
  10   0  10        109.81         91.19        14.54 o
  12   0  10       1292.42       1228.26        53.82 o
  14   0  10         31.13         58.47        25.42 o
  16   0  10        409.17        526.89        57.28 o
 -18   1  10        350.18        357.40        42.76 o
 -17   1  10        104.58         79.64        23.10 o
 -16   1  10        385.07        397.11        33.90 o
 -15   1  10          0.25         14.38        14.24 o
 -14   1  10        498.96        528.06        30.20 o
 -13   1  10        674.24        617.91        24.92 o
 -12   1  10       2031.14       1919.79        39.07 o
 -11   1  10        307.62        280.40        15.59 o
 -10   1  10        434.62        416.15        17.59 o
  -9   1  10         33.82         37.93         8.66 o
  -8   1  10       1921.22       1873.60        35.38 o
  -7   1  10        691.19        630.39        18.82 o
  -6   1  10       1335.80       1474.72        28.76 o
  -5   1  10        703.97        702.40        18.40 o
  -4   1  10        486.26        513.96        15.14 o
  -3   1  10        755.14        744.41        17.75 o
  -2   1  10      24140.54      25486.63       328.10 o
  -1   1  10       3900.93       4081.39        61.83 o
   0   1  10       1719.25       1824.36        32.04 o
   1   1  10        192.94        250.95        11.75 o
   2   1  10       2268.98       2199.69        33.76 o
   3   1  10       4838.12       4667.13        64.94 o
   4   1  10        433.16        435.04        13.84 o
   5   1  10        900.99        955.19        22.05 o
   6   1  10        539.00        541.03        17.59 o
   7   1  10        720.27        699.60        20.67 o
   8   1  10         40.69         47.51        10.78 o
   9   1  10        124.73        136.59        14.28 o
  10   1  10       3019.89       2849.86        69.72 o
  11   1  10        202.88        186.29        14.82 o
  12   1  10        411.33        480.30        27.60 o
  13   1  10        125.62        195.22        20.11 o
  14   1  10        594.35        616.19        34.54 o
  15   1  10          5.63         33.62        20.87 o
  16   1  10        474.98        559.14        65.19 o
  17   1  10         33.22         82.26        23.28 o
 -18   2  10          0.37         52.60        24.27 o
 -17   2  10         20.74         49.97        22.11 o
 -16   2  10       2030.35       2116.33        61.06 o
 -15   2  10          3.14         -0.16        13.79 o
 -14   2  10         43.39         41.66        12.63 o
 -13   2  10        282.41        269.57        20.00 o
 -12   2  10        206.93        200.43        15.62 o
 -11   2  10        492.32        480.75        19.45 o
 -10   2  10       2391.16       2213.60        41.55 o
  -9   2  10        573.63        595.82        19.80 o
  -8   2  10         24.31         33.92         7.73 o
  -7   2  10       1973.47       1922.61        35.46 o
  -6   2  10        312.61        384.59        14.60 o
  -5   2  10          3.33         17.02         5.76 o
  -4   2  10       5108.51       5326.74        76.49 o
  -3   2  10       4084.30       3932.41        58.26 o
  -2   2  10       2351.83       2518.42        39.90 o
  -1   2  10       2358.41       2229.96        38.01 o
   0   2  10       3571.23       3655.38        54.11 o
   1   2  10          6.28         10.09         4.90 o
   2   2  10       3085.70       2909.02        46.49 o
   3   2  10       1139.65       1070.57        23.14 o
   4   2  10       1796.54       1813.11        30.78 o
   5   2  10       2378.19       2318.54        42.62 o
   6   2  10        496.94        531.80        17.62 o
   7   2  10         63.12         82.92         9.81 o
   8   2  10        118.28        138.16        11.13 o
   9   2  10       1977.39       1813.91        38.83 o
  10   2  10         36.80         50.74        10.43 o
  11   2  10         70.72         61.72        13.77 o
  12   2  10       1694.43       1668.86        43.87 o
  13   2  10         31.74         69.29        15.47 o
  14   2  10         17.03         15.34        14.28 o
  15   2  10          6.57         42.72        16.88 o
  16   2  10        505.99        579.83        48.53 o
 -18   3  10        249.60        198.13        28.28 o
 -17   3  10        969.27        998.97        45.70 o
 -16   3  10        170.70        181.22        22.48 o
 -15   3  10        227.99        257.60        26.29 o
 -14   3  10        162.04        181.24        18.11 o
 -13   3  10        349.06        359.03        22.43 o
 -12   3  10        474.26        449.52        23.71 o
 -11   3  10        133.26        161.99        14.74 o
 -10   3  10         27.30         32.38         8.92 o
  -9   3  10       4862.57       4513.87        71.06 o
  -8   3  10       2224.15       2242.77        40.53 o
  -7   3  10         62.63         71.53         8.91 o
  -6   3  10         64.15         59.26         7.78 o
  -5   3  10       6142.09       6246.81        89.07 o
  -4   3  10         88.67         89.84         7.58 o
  -3   3  10        716.58        724.26        17.04 o
  -2   3  10       7028.89       6851.97       112.36 o
  -1   3  10         15.13          4.60         6.48 o
   0   3  10        338.59        408.00        18.01 o
   1   3  10        425.24        409.87        14.70 o
   2   3  10       1334.11       1255.37        23.98 o
   3   3  10        636.40        626.04        18.57 o
   4   3  10        245.94        226.68        14.91 o
   5   3  10       6929.09       7027.03       100.18 o
   6   3  10        223.17        212.59        13.44 o
   7   3  10         40.29         53.57         8.25 o
   8   3  10          5.64         11.03         7.31 o
   9   3  10        146.01        138.36        13.17 o
  10   3  10        380.87        352.37        21.06 o
  11   3  10        339.68        398.57        24.70 o
  12   3  10         29.25         66.00        12.86 o
  13   3  10         75.99         73.95        18.98 o
  14   3  10        113.42        120.72        19.00 o
  15   3  10        149.81        148.22        21.96 o
  16   3  10        107.03        105.43        23.64 o
 -18   4  10          6.50         27.33        28.12 o
 -17   4  10          7.53         19.58        17.70 o
 -16   4  10         41.08         41.98        18.46 o
 -15   4  10         85.01         79.03        15.50 o
 -14   4  10          9.06          9.29        11.80 o
 -13   4  10         80.44         67.26        14.02 o
 -12   4  10        185.36        191.05        18.99 o
 -11   4  10        323.78        340.30        21.06 o
 -10   4  10        106.74        118.28        12.53 o
  -9   4  10       1063.81       1086.27        26.75 o
  -8   4  10        481.70        520.43        18.26 o
  -7   4  10       1587.64       1530.20        30.82 o
  -6   4  10       3100.14       2923.82        48.19 o
  -5   4  10       1390.39       1292.82        26.09 o
  -4   4  10       2832.02       2737.63        46.87 o
  -3   4  10       5612.10       5537.22        85.86 o
  -2   4  10        110.57         92.55        10.52 o
  -1   4  10       2717.55       2694.36        52.54 o
   0   4  10       3217.72       2995.03        67.97 o
   1   4  10       1550.06       1562.64        42.54 o
   2   4  10       2282.46       2210.22        40.72 o
   3   4  10        629.82        572.17        16.96 o
   4   4  10        250.28        231.76        13.07 o
   5   4  10       2851.25       2710.88        43.13 o
   6   4  10       1361.73       1233.93        25.57 o
   7   4  10        122.32        114.44        10.91 o
   8   4  10        254.28        280.35        14.75 o
   9   4  10       4929.71       4653.06       108.37 o
  10   4  10          6.15         -6.76         9.69 o
  11   4  10        368.50        403.53        24.94 o
  12   4  10         14.61         12.50        11.61 o
  13   4  10         39.97         60.20        14.29 o
  14   4  10          0.09          3.17        14.96 o
  15   4  10         34.45         45.55        17.60 o
  16   4  10          9.86         27.23        21.37 o
 -17   5  10        229.70        320.34        35.84 o
 -16   5  10          2.42          1.99        18.81 o
 -15   5  10        187.48        241.49        29.50 o
 -14   5  10         18.88         31.63        15.27 o
 -13   5  10        408.79        398.18        37.39 o
 -12   5  10         20.43         -7.59        10.61 o
 -11   5  10        367.00        404.88        23.17 o
 -10   5  10       1701.57       1592.94        41.20 o
  -9   5  10       2633.87       2492.41        49.06 o
  -8   5  10        495.62        468.50        17.72 o
  -7   5  10       1911.63       1906.13        51.87 o
  -6   5  10        201.10        208.78        13.55 o
  -5   5  10       3817.27       3766.22        68.72 o
  -4   5  10       1619.09       1547.22        32.51 o
  -3   5  10       1629.76       1670.11        42.01 o
  -2   5  10        775.29        797.04        25.42 o
  -1   5  10       1379.71       1400.58        34.06 o
   0   5  10          0.53          8.26         7.43 o
   1   5  10       1538.44       1555.55        36.55 o
   2   5  10        111.87        135.54         9.73 o
   3   5  10       4965.69       5013.29        80.27 o
   4   5  10        485.58        472.46        19.15 o
   5   5  10       4099.52       3881.93       101.48 o
   6   5  10        570.23        554.93        17.80 o
   7   5  10       1565.30       1486.47        32.68 o
   8   5  10         86.98         88.98        11.12 o
   9   5  10        395.05        409.08        22.26 o
  10   5  10          0.54         13.13        11.12 o
  11   5  10        311.40        366.39        26.16 o
  12   5  10         95.78         83.28        16.46 o
  13   5  10         26.93         62.47        16.25 o
  14   5  10        101.86        127.38        20.41 o
  15   5  10         16.31         23.27        21.32 o
  16   5  10          1.07         42.24        22.49 o
 -17   6  10         26.14         47.01        23.16 o
 -16   6  10          5.55         44.62        18.88 o
 -15   6  10         16.32         59.93        18.05 o
 -14   6  10        273.05        308.04        26.11 o
 -13   6  10        144.70        157.70        19.82 o
 -12   6  10         22.75         29.26        14.22 o
 -11   6  10         65.80         52.40        14.67 o
 -10   6  10        111.87        113.69        17.49 o
  -9   6  10       2577.46       2424.23        60.06 o
  -8   6  10       2165.07       2085.71        51.07 o
  -7   6  10       1724.41       1587.81        35.33 o
  -6   6  10        106.47         77.37        11.10 o
  -5   6  10        770.42        758.52        24.84 o
  -4   6  10       3051.19       2823.71        57.19 o
  -3   6  10       3080.76       3068.92        60.61 o
  -2   6  10        105.31        131.98        13.43 o
  -1   6  10        892.10        926.68        35.39 o
   0   6  10         64.10         51.68        10.17 o
   1   6  10          5.25          9.89         8.32 o
   2   6  10          2.35          7.14         8.30 o
   3   6  10       1305.70       1258.40        36.22 o
   4   6  10       1380.95       1310.75        33.99 o
   5   6  10        110.54        124.62        11.16 o
   6   6  10        176.06        175.56        12.75 o
   7   6  10       1295.33       1191.97        34.66 o
   8   6  10        940.23        822.89        40.03 o
   9   6  10       1955.11       1866.80        53.70 o
  10   6  10        523.85        566.89        37.74 o
  11   6  10         41.65         75.53        19.47 o
  12   6  10         22.69         26.59        15.10 o
  13   6  10          1.46         17.37        15.81 o
  14   6  10          1.51         -4.96        16.12 o
  15   6  10          0.47        -18.60        20.50 o
 -16   7  10         10.87         61.64        19.38 o
 -15   7  10         97.67        130.36        21.76 o
 -14   7  10        227.98        239.47        26.07 o
 -13   7  10         86.44        112.95        18.75 o
 -12   7  10         52.70         42.53        26.16 o
 -11   7  10        416.50        438.93        34.54 o
 -10   7  10       1935.87       1786.81        55.62 o
  -9   7  10       1224.15       1180.19        41.33 o
  -8   7  10        192.38        175.12        27.70 o
  -7   7  10        237.11        249.39        24.17 o
  -6   7  10        169.70        184.37        15.35 o
  -5   7  10       2741.80       2541.18        54.33 o
  -4   7  10       5125.64       4772.09        87.02 o
  -3   7  10       1383.54       1361.74        48.48 o
  -2   7  10        170.33        177.38        14.99 o
  -1   7  10       1312.89       1192.49        36.38 o
   0   7  10        398.47        366.75        20.10 o
   1   7  10        349.59        276.17        17.56 o
   2   7  10       1840.42       1720.45        41.20 o
   3   7  10        171.46        175.60        14.85 o
   4   7  10        109.17        130.70        18.64 o
   5   7  10       2103.80       1987.24        45.75 o
   6   7  10       1377.99       1328.45        44.48 o
   7   7  10        894.71        820.97        36.66 o
   8   7  10        170.06        172.89        19.70 o
   9   7  10         49.37         43.96        14.54 o
  10   7  10        391.48        409.88        43.58 o
  11   7  10        835.25        787.98        40.46 o
  12   7  10          9.52          9.18        19.03 o
  13   7  10          9.17          4.29        21.97 o
  14   7  10          9.25         38.83        20.91 o
  15   7  10          0.45         45.60        22.94 o
 -16   8  10        413.25        412.68        37.83 o
 -15   8  10        102.99        154.31        25.91 o
 -14   8  10          1.32         41.65        18.59 o
 -13   8  10         60.40         76.29        24.84 o
 -12   8  10        232.98        269.64        28.91 o
 -11   8  10        158.19        127.88        21.77 o
 -10   8  10        533.06        581.84        38.22 o
  -9   8  10        497.27        481.16        40.96 o
  -8   8  10        472.63        543.49        35.67 o
  -7   8  10        933.86        959.07        37.53 o
  -6   8  10       1058.16       1024.66        37.81 o
  -5   8  10         90.84        102.36        15.26 o
  -4   8  10       2347.34       2237.15        50.75 o
  -3   8  10        305.52        317.75        19.70 o
  -2   8  10        244.59        276.66        18.22 o
  -1   8  10        221.17        199.95        16.21 o
   0   8  10        419.23        353.36        20.45 o
   1   8  10       2356.18       2155.27        52.11 o
   2   8  10        259.13        265.57        18.30 o
   3   8  10       1714.10       1609.67        40.84 o
   4   8  10       2194.75       2176.46        49.78 o
   5   8  10         10.19         28.67        11.42 o
   6   8  10        921.08        860.59        46.57 o
   7   8  10        171.73        172.02        20.07 o
   8   8  10        125.30        133.75        19.24 o
   9   8  10        313.64        298.98        26.03 o
  10   8  10          2.06         12.83        15.14 o
  11   8  10         18.73         26.21        16.40 o
  12   8  10        566.34        601.57        37.97 o
  13   8  10         33.46         55.74        20.70 o
  14   8  10          0.57          1.64        19.04 o
 -15   9  10         12.28         59.49        22.16 o
 -14   9  10        244.57        292.92        49.23 o
 -13   9  10        732.63        719.45        46.27 o
 -12   9  10         30.05         23.77        18.34 o
 -11   9  10        420.30        468.78        36.21 o
 -10   9  10        710.97        705.18        43.41 o
  -9   9  10          8.55         14.42        15.89 o
  -8   9  10         13.29         23.42        17.80 o
  -7   9  10        627.79        536.49        35.57 o
  -6   9  10        296.48        278.64        23.11 o
  -5   9  10        265.64        240.78        22.53 o
  -4   9  10        311.68        308.79        20.57 o
  -3   9  10        176.19        173.00        16.59 o
  -2   9  10       2545.38       2469.33        60.57 o
  -1   9  10         78.52         70.35        12.62 o
   0   9  10        169.92        143.97        15.10 o
   1   9  10        232.92        240.91        17.93 o
   2   9  10        888.25        784.94        30.20 o
   3   9  10         95.72         80.06        13.45 o
   4   9  10          6.77         27.11        11.40 o
   5   9  10         77.36         93.79        15.81 o
   6   9  10        482.97        462.78        33.12 o
   7   9  10        596.09        618.77        38.57 o
   8   9  10        240.85        245.38        24.00 o
   9   9  10        233.76        225.98        24.50 o
  10   9  10        476.67        537.90        35.20 o
  11   9  10        104.83        101.55        21.79 o
  12   9  10         17.41         46.08        19.11 o
  13   9  10        178.07        169.16        25.20 o
 -14  10  10         20.47         53.22        21.44 o
 -13  10  10         65.08        114.29        36.61 o
 -12  10  10          7.35         36.37        19.62 o
 -11  10  10        281.96        268.99        34.34 o
 -10  10  10          8.01         45.14        18.60 o
  -9  10  10        190.70        213.41        26.35 o
  -8  10  10        607.01        621.26        56.08 o
  -7  10  10         14.62        -11.17        21.57 o
  -6  10  10          1.58          0.99        12.84 o
  -5  10  10        358.92        359.57        31.47 o
  -4  10  10        905.90        809.17        36.27 o
  -3  10  10        509.10        491.34        25.57 o
  -2  10  10         93.31         83.64        13.98 o
  -1  10  10         46.92         31.44        11.92 o
   0  10  10        418.05        381.34        23.32 o
   1  10  10        848.29        838.47        32.43 o
   2  10  10       1052.68        931.99        33.89 o
   3  10  10        150.98        163.45        17.28 o
   4  10  10        744.45        703.08        34.53 o
   5  10  10         28.45         39.43        17.82 o
   6  10  10          8.95          5.38        15.38 o
   7  10  10          1.61         28.17        17.56 o
   8  10  10         12.68         34.27        17.37 o
   9  10  10         42.37         45.36        20.06 o
  10  10  10        117.69        168.66        23.76 o
  11  10  10        224.64        250.92        30.28 o
  12  10  10        101.75        114.47        23.06 o
 -13  11  10         24.85         33.31        21.56 o
 -12  11  10        100.01        105.87        24.55 o
 -11  11  10         32.22         46.22        21.44 o
 -10  11  10        169.05        202.56        27.81 o
  -9  11  10          1.19         28.04        17.88 o
  -8  11  10         94.12        126.22        23.75 o
  -7  11  10         73.20         81.32        20.78 o
  -6  11  10        127.05        141.12        22.14 o
  -5  11  10         37.38         27.92        14.20 o
  -4  11  10        173.00        152.59        20.14 o
  -3  11  10       1282.50       1347.89        47.58 o
  -2  11  10        483.20        465.87        30.85 o
  -1  11  10       1355.00       1417.89        42.05 o
   0  11  10          4.36         18.68        11.97 o
   1  11  10         45.86         49.13        13.69 o
   2  11  10          2.23         -3.74        12.12 o
   3  11  10       2169.84       2192.94        60.03 o
   4  11  10         49.07         39.79        18.52 o
   5  11  10         54.71         41.24        18.95 o
   6  11  10         64.16         53.17        18.28 o
   7  11  10         13.21         36.66        18.96 o
   8  11  10         93.33        120.69        30.55 o
   9  11  10          0.26         38.78        19.82 o
  10  11  10        256.99        296.06        32.48 o
  11  11  10          7.74         49.21        21.95 o
 -11  12  10        283.39        326.82        34.31 o
 -10  12  10         80.26        117.55        25.05 o
  -9  12  10          0.44          8.44        18.64 o
  -8  12  10          1.38         19.41        19.99 o
  -7  12  10          1.52         -6.49        17.49 o
  -6  12  10        137.05         93.84        34.02 o
  -5  12  10        152.71        204.14        25.79 o
  -4  12  10         10.51         12.37        15.20 o
  -3  12  10        855.87        811.90        39.19 o
  -2  12  10          2.56         -0.01        13.89 o
  -1  12  10        803.25        808.69        38.11 o
   0  12  10          3.73         13.84        12.93 o
   1  12  10       1053.36       1006.35        46.89 o
   2  12  10         29.94         56.24        16.81 o
   3  12  10         74.20         84.86        21.14 o
   4  12  10         10.47         30.49        19.15 o
   5  12  10         88.82         95.67        22.09 o
   6  12  10        142.67        130.87        23.82 o
   7  12  10         14.40         37.87        23.97 o
   8  12  10          0.75        -16.92        17.24 o
   9  12  10          9.22         25.10        22.44 o
  10  12  10          0.23          2.55        20.41 o
 -10  13  10          0.87         12.64        22.80 o
  -9  13  10        147.85        115.34        25.37 o
  -8  13  10          7.49         18.52        20.50 o
  -7  13  10         13.14         34.08        24.25 o
  -6  13  10          1.38         11.98        19.57 o
  -5  13  10          6.89        -17.83        17.83 o
  -4  13  10          3.59          6.75        15.37 o
  -3  13  10        318.33        380.82        29.51 o
  -2  13  10         18.87         47.67        16.10 o
  -1  13  10        140.34        179.83        24.97 o
   0  13  10          0.92         10.83        15.28 o
   1  13  10         48.21         54.16        17.60 o
   2  13  10         49.29         41.61        22.13 o
   3  13  10        685.66        793.75        46.72 o
   4  13  10         34.48         16.83        19.17 o
   5  13  10         14.35          2.86        24.18 o
   6  13  10         29.90         34.30        21.31 o
   7  13  10         98.99         98.48        25.43 o
   8  13  10         31.75         24.93        22.39 o
  -7  14  10         23.41         39.87        22.01 o
  -6  14  10        309.47        342.32        35.08 o
  -5  14  10          1.39         18.41        20.50 o
  -4  14  10         31.18         21.54        20.85 o
  -3  14  10        166.49        202.89        24.02 o
  -2  14  10         62.48         50.89        18.52 o
  -1  14  10        276.55        354.08        32.82 o
   0  14  10         89.45         78.66        23.19 o
   1  14  10        278.76        297.47        28.05 o
   2  14  10        129.18        102.11        24.53 o
   3  14  10         22.95         94.63        24.07 o
   4  14  10         64.73         87.79        24.89 o
   5  14  10         24.82         35.91        26.11 o
   6  14  10         74.39         13.93        23.13 o
  -3  15  10        314.50        279.86        32.05 o
  -2  15  10          2.70         37.61        21.80 o
  -1  15  10         98.00         86.91        25.13 o
   0  15  10          0.63         27.96        22.46 o
   1  15  10         15.54          1.73        23.58 o
 -17   0  11        255.35        193.29        41.80 o
 -15   0  11        994.62       1008.28        67.09 o
 -13   0  11        208.36        198.48        20.75 o
 -11   0  11       1605.53       1501.92        73.14 o
  -9   0  11        177.76        188.51        18.30 o
  -7   0  11        602.12        612.77        31.50 o
  -5   0  11        860.04        855.56        29.58 o
  -3   0  11      27672.36      29178.62       531.03 o
  -1   0  11        685.94        729.07        46.81 o
   1   0  11       7850.35       7761.07       151.00 o
   3   0  11       8121.23       8279.34       144.01 o
   5   0  11        591.11        587.85        25.78 o
   7   0  11        146.57        165.00        16.84 o
   9   0  11        689.54        701.14        32.01 o
  11   0  11        699.91        592.86        37.78 o
  13   0  11       1005.27        964.10        50.71 o
  15   0  11        367.19        442.50        51.34 o
 -18   1  11         71.61        121.42        25.82 o
 -17   1  11       1337.69       1349.78        59.50 o
 -16   1  11          2.66         12.06        25.83 o
 -15   1  11         28.32         59.63        16.39 o
 -14   1  11          0.39         -4.59        13.22 o
 -13   1  11        557.67        567.46        24.46 o
 -12   1  11         99.46         92.01        11.20 o
 -11   1  11       1300.87       1249.45        29.98 o
 -10   1  11       2031.68       2002.20        39.39 o
  -9   1  11         19.67         19.56         7.89 o
  -8   1  11         45.26         55.45         8.95 o
  -7   1  11        839.10        762.05        21.60 o
  -6   1  11       1165.53       1254.65        26.46 o
  -5   1  11       1134.99       1046.55        25.42 o
  -4   1  11       1536.77       1488.67        28.30 o
  -3   1  11        756.37        755.52        22.73 o
  -2   1  11       3229.07       3283.81        50.56 o
  -1   1  11       8089.75       7920.61       108.61 o
   0   1  11       2206.97       2140.96        35.77 o
   1   1  11       5442.36       5694.46        80.97 o
   2   1  11        264.40        327.93        14.80 o
   3   1  11       3595.66       3502.42        48.00 o
   4   1  11       2585.76       2558.60        40.27 o
   5   1  11         71.62         78.60         9.47 o
   6   1  11        332.68        332.19        14.80 o
   7   1  11        420.01        402.86        16.80 o
   8   1  11       1134.05       1073.62        26.57 o
   9   1  11          9.67         13.43         7.95 o
  10   1  11         62.84         74.14        11.09 o
  11   1  11        731.06        732.95        26.74 o
  12   1  11         16.52         28.90        11.99 o
  13   1  11        146.02        180.14        20.15 o
  14   1  11          0.16          4.52        14.09 o
  15   1  11        606.46        526.47        53.03 o
  16   1  11          0.61          4.46        21.41 o
 -18   2  11        146.88        164.32        27.92 o
 -17   2  11         61.88         68.87        22.99 o
 -16   2  11         41.83         80.94        18.29 o
 -15   2  11       1763.77       1710.86        52.84 o
 -14   2  11          6.68         13.11        11.77 o
 -13   2  11        927.17        922.49        33.69 o
 -12   2  11        424.99        423.26        21.21 o
 -11   2  11       1622.52       1639.15        35.10 o
 -10   2  11       1014.83        952.32        26.09 o
  -9   2  11        100.45         93.43        10.62 o
  -8   2  11        629.08        623.41        20.04 o
  -7   2  11        395.75        481.58        17.19 o
  -6   2  11       2901.87       2989.19        49.00 o
  -5   2  11       1366.92       1396.36        27.75 o
  -4   2  11        343.68        391.13        14.31 o
  -3   2  11       5511.34       5347.10        76.91 o
  -2   2  11          9.94          7.85         5.20 o
  -1   2  11        448.05        441.02        13.49 o
   0   2  11         28.11         34.78         5.90 o
   1   2  11       7999.83       8470.57       115.94 o
   2   2  11        206.83        214.43        10.30 o
   3   2  11       1835.42       1784.80        29.84 o
   4   2  11       5444.34       5370.36        74.12 o
   5   2  11        171.23        207.18        11.19 o
   6   2  11        116.65        116.80        10.06 o
   7   2  11         97.23        104.07        10.18 o
   8   2  11         10.19          2.63         8.85 o
   9   2  11       1433.10       1324.33        30.50 o
  10   2  11        549.79        559.46        25.56 o
  11   2  11        546.00        567.97        24.13 o
  12   2  11         59.01         64.58        13.37 o
  13   2  11        753.22        762.50        36.42 o
  14   2  11         11.44         26.14        15.52 o
  15   2  11        339.79        381.20        29.81 o
  16   2  11         30.79         49.78        24.64 o
 -18   3  11          7.77         -1.65        20.94 o
 -17   3  11        440.35        470.26        32.85 o
 -16   3  11        380.89        446.96        31.72 o
 -15   3  11          2.25         -3.25        14.75 o
 -14   3  11        141.94        140.06        17.10 o
 -13   3  11         25.00         28.36        11.98 o
 -12   3  11       2111.56       2037.36        50.31 o
 -11   3  11        612.32        607.13        22.02 o
 -10   3  11        737.72        792.00        24.36 o
  -9   3  11         23.30         24.41         8.32 o
  -8   3  11       1304.84       1247.60        33.08 o
  -7   3  11        447.22        413.73        16.18 o
  -6   3  11        395.48        396.97        15.34 o
  -5   3  11         51.86         54.92         8.19 o
  -4   3  11       9373.65       9631.97       131.51 o
  -3   3  11       2640.58       2562.59        41.44 o
  -2   3  11         37.04         21.02         7.78 o
  -1   3  11       2483.44       2326.62        47.11 o
   0   3  11        217.75        244.82        11.49 o
   1   3  11        374.04        329.57        13.78 o
   2   3  11        305.07        354.69        12.40 o
   3   3  11        866.69        821.28        17.95 o
   4   3  11       1640.50       1686.53        30.11 o
   5   3  11        379.98        368.94        14.08 o
   6   3  11       1956.76       1842.62        38.40 o
   7   3  11        118.28        133.14        10.88 o
   8   3  11       2041.99       1984.23        38.66 o
   9   3  11         44.29         42.16        10.65 o
  10   3  11       1580.84       1458.76        45.14 o
  11   3  11        263.70        273.05        19.94 o
  12   3  11        142.43        165.56        16.81 o
  13   3  11         67.50         74.34        16.28 o
  14   3  11         56.66         68.34        16.99 o
  15   3  11        263.92        292.44        26.60 o
  16   3  11        158.18        163.49        32.60 o
 -17   4  11         41.53         60.08        22.84 o
 -16   4  11         23.12         64.66        22.29 o
 -15   4  11         60.92         92.31        17.89 o
 -14   4  11         28.93         33.02        13.57 o
 -13   4  11          3.46         23.92        12.86 o
 -12   4  11        389.53        425.50        28.64 o
 -11   4  11        114.95        106.66        14.42 o
 -10   4  11       1008.68        920.70        25.78 o
  -9   4  11       1159.12       1043.05        28.05 o
  -8   4  11       2202.81       2243.52        41.45 o
  -7   4  11        105.01        101.48         9.78 o
  -6   4  11       1173.96       1164.19        25.83 o
  -5   4  11        722.57        634.96        24.97 o
  -4   4  11        353.26        331.62        14.86 o
  -3   4  11       5522.98       5307.82        83.48 o
  -2   4  11        163.27        191.96        13.93 o
  -1   4  11         18.40         17.94         8.13 o
   0   4  11        182.20        174.02        13.36 o
   1   4  11       3297.18       3150.73        53.84 o
   2   4  11        648.99        686.76        20.39 o
   3   4  11       1520.73       1481.58        34.42 o
   4   4  11       3720.02       3309.66        54.72 o
   5   4  11        268.57        303.57        14.83 o
   6   4  11        168.22        170.43        11.01 o
   7   4  11         59.39         65.21         8.93 o
   8   4  11         23.27         33.97         9.42 o
   9   4  11        426.48        401.02        20.16 o
  10   4  11        736.60        748.73        30.63 o
  11   4  11         27.54         17.11        16.44 o
  12   4  11         59.24         46.57        22.89 o
  13   4  11         55.10         71.46        16.87 o
  14   4  11         96.64        100.66        24.59 o
  15   4  11         41.64         48.55        29.58 o
  16   4  11         86.49        127.97        27.91 o
 -17   5  11          8.95         50.37        31.48 o
 -16   5  11         19.18         30.43        20.26 o
 -15   5  11         49.44         62.94        20.44 o
 -14   5  11        215.30        197.98        23.87 o
 -13   5  11          1.45         21.61        14.61 o
 -12   5  11        335.40        375.68        26.37 o
 -11   5  11        357.66        317.62        23.97 o
 -10   5  11       3577.32       3360.27        76.14 o
  -9   5  11       1565.20       1369.12        37.41 o
  -8   5  11        370.76        367.82        18.19 o
  -7   5  11         44.45         27.88         9.06 o
  -6   5  11        225.10        229.97        14.19 o
  -5   5  11         72.22         98.95        14.43 o
  -4   5  11      13877.41      13257.86       418.73 o
  -3   5  11       1100.02       1068.73        30.75 o
  -2   5  11       1301.93       1258.01        32.86 o
  -1   5  11        420.37        426.79        30.13 o
   0   5  11        186.01        135.52        12.76 o
   1   5  11         60.24         71.68        10.96 o
   2   5  11        238.25        194.10        14.92 o
   3   5  11          0.89         -5.36         7.89 o
   4   5  11       4853.98       4603.53        81.73 o
   5   5  11         18.02          5.96         7.52 o
   6   5  11        555.78        547.41        19.98 o
   7   5  11       1720.20       1690.09        35.58 o
   8   5  11       1705.49       1644.75        52.93 o
   9   5  11         47.84         65.03        13.53 o
  10   5  11        177.23        182.08        19.67 o
  11   5  11         51.59         52.88        14.80 o
  12   5  11         53.14         63.44        16.00 o
  13   5  11          0.25         24.13        15.19 o
  14   5  11          2.34         45.02        20.50 o
  15   5  11         19.19         -6.78        28.73 o
 -17   6  11        138.69        110.71        26.99 o
 -16   6  11          2.58         20.34        18.42 o
 -15   6  11          0.82         15.03        16.97 o
 -14   6  11        102.82         94.55        18.28 o
 -13   6  11          0.40         29.39        15.20 o
 -12   6  11        776.15        758.16        36.49 o
 -11   6  11        588.78        544.32        30.88 o
 -10   6  11       1058.61       1012.76        40.22 o
  -9   6  11        100.22        110.69        14.60 o
  -8   6  11       1429.99       1438.88        44.28 o
  -7   6  11        514.55        479.66        22.99 o
  -6   6  11       3870.43       3719.64        72.08 o
  -5   6  11       2505.17       2423.82        52.22 o
  -4   6  11        126.97        142.40        14.09 o
  -3   6  11       2317.91       2156.88        47.84 o
  -2   6  11        139.31        153.06        14.32 o
  -1   6  11         49.33         33.44         9.73 o
   0   6  11         76.40         49.64        10.44 o
   1   6  11       1056.67       1022.20        30.72 o
   2   6  11        806.54        785.81        34.76 o
   3   6  11         69.92         49.33        10.65 o
   4   6  11       4330.75       3989.13        75.48 o
   5   6  11       2068.50       1881.33        44.26 o
   6   6  11        302.48        303.29        17.84 o
   7   6  11          3.26          6.23        10.35 o
   8   6  11          2.72         -8.71        11.67 o
   9   6  11        245.19        295.41        28.28 o
  10   6  11        789.96        815.29        48.62 o
  11   6  11         95.66         65.85        23.71 o
  12   6  11         18.63         67.46        20.94 o
  13   6  11         17.86         34.53        18.85 o
  14   6  11          6.35          7.66        18.60 o
  15   6  11          2.73         49.36        33.12 o
 -16   7  11         16.59         27.50        21.50 o
 -15   7  11         20.28         27.94        18.98 o
 -14   7  11        111.57         99.84        23.01 o
 -13   7  11         29.04         31.89        18.48 o
 -12   7  11         90.35         88.57        22.86 o
 -11   7  11          3.03          6.73        15.59 o
 -10   7  11       1038.92       1018.76        48.08 o
  -9   7  11       2531.85       2456.58        72.17 o
  -8   7  11        837.73        846.95        60.83 o
  -7   7  11        283.02        261.78        21.48 o
  -6   7  11        249.47        229.62        17.38 o
  -5   7  11        739.75        789.61        32.99 o
  -4   7  11       1255.94       1269.77        61.68 o
  -3   7  11          2.60          0.84         9.11 o
  -2   7  11         74.62         69.52        15.46 o
  -1   7  11        857.17        769.92        28.22 o
   0   7  11       1352.12       1265.76        38.91 o
   1   7  11          0.25          9.56         9.42 o
   2   7  11        781.27        640.45        26.02 o
   3   7  11        122.38        129.06        13.84 o
   4   7  11        228.58        213.07        16.69 o
   5   7  11        131.79        118.74        13.82 o
   6   7  11       1153.94       1139.01        51.32 o
   7   7  11        548.98        526.42        30.69 o
   8   7  11        584.57        535.27        31.53 o
   9   7  11        262.77        305.05        31.48 o
  10   7  11         10.05         45.68        15.91 o
  11   7  11        250.20        298.83        26.67 o
  12   7  11         86.15         88.30        23.06 o
  13   7  11          6.34         18.52        18.25 o
  14   7  11          7.27         30.53        24.20 o
 -15   8  11        602.76        567.41        42.77 o
 -14   8  11        468.97        517.12        39.86 o
 -13   8  11         79.36         49.58        20.04 o
 -12   8  11        220.32        214.54        27.84 o
 -11   8  11        949.44       1048.72        51.37 o
 -10   8  11        167.15        175.79        23.37 o
  -9   8  11         47.63         36.26        18.96 o
  -8   8  11        290.76        306.53        28.49 o
  -7   8  11         25.01         24.64        12.98 o
  -6   8  11       1828.37       1609.33        75.76 o
  -5   8  11        743.52        685.77        28.11 o
  -4   8  11       1910.97       1779.88        50.69 o
  -3   8  11        730.32        718.15        31.90 o
  -2   8  11        153.99        117.00        14.40 o
  -1   8  11          3.65          1.71         9.50 o
   0   8  11        174.27        149.45        14.83 o
   1   8  11        122.44        152.78        15.01 o
   2   8  11        672.30        697.13        41.37 o
   3   8  11          0.51          1.27        10.12 o
   4   8  11       1656.08       1573.97        41.31 o
   5   8  11       1052.01        974.82        33.44 o
   6   8  11        467.37        441.55        32.42 o
   7   8  11         21.04         20.17        29.75 o
   8   8  11         25.77         20.06        14.18 o
   9   8  11        998.69       1035.15        45.02 o
  10   8  11        201.86        251.13        30.42 o
  11   8  11         20.39         20.67        17.93 o
  12   8  11         32.28         77.42        20.82 o
  13   8  11        164.90        163.09        24.65 o
 -14   9  11          6.13         35.10        21.01 o
 -13   9  11         37.02         28.64        21.52 o
 -12   9  11        461.18        512.13        64.18 o
 -11   9  11        102.54        125.94        23.25 o
 -10   9  11        869.81        868.33        47.57 o
  -9   9  11       1416.86       1382.13        74.83 o
  -8   9  11         15.86         48.81        21.72 o
  -7   9  11        219.67        215.90        25.19 o
  -6   9  11         11.76         23.23        13.73 o
  -5   9  11        207.63        199.52        20.47 o
  -4   9  11        143.11        154.01        16.34 o
  -3   9  11        178.51        218.69        17.88 o
  -2   9  11         32.20         29.22        11.50 o
  -1   9  11       1017.03        973.79        36.46 o
   0   9  11          7.18          7.50        10.31 o
   1   9  11        464.56        439.84        23.98 o
   2   9  11         97.60        121.64        15.08 o
   3   9  11       1173.95       1152.86        37.21 o
   4   9  11         12.29         18.61        11.90 o
   5   9  11        515.06        482.02        34.04 o
   6   9  11         56.69         46.88        19.77 o
   7   9  11        428.55        392.73        32.21 o
   8   9  11        113.55        114.96        22.00 o
   9   9  11         37.40         43.54        17.77 o
  10   9  11        334.80        371.10        30.80 o
  11   9  11        499.44        484.23        35.31 o
  12   9  11         11.16         21.25        18.58 o
  13   9  11         11.53          1.43        19.32 o
 -13  10  11          1.16         26.29        21.29 o
 -12  10  11        223.03        217.62        28.60 o
 -11  10  11        383.23        441.09        58.73 o
 -10  10  11         33.68         45.76        26.22 o
  -9  10  11         57.17         51.54        19.09 o
  -8  10  11         76.64         58.25        20.04 o
  -7  10  11         57.49         58.50        19.55 o
  -6  10  11        361.25        329.00        26.15 o
  -5  10  11         76.28         76.83        16.42 o
  -4  10  11        524.79        588.91        32.55 o
  -3  10  11       1551.97       1408.60        41.46 o
  -2  10  11        359.82        383.43        24.04 o
  -1  10  11        116.71        115.74        15.36 o
   0  10  11          0.41          6.88        11.63 o
   1  10  11        104.38        147.25        17.01 o
   2  10  11        404.01        396.15        24.26 o
   3  10  11        538.56        486.30        26.44 o
   4  10  11        123.16         84.85        17.27 o
   5  10  11        289.49        305.29        29.77 o
   6  10  11        118.19        113.55        20.79 o
   7  10  11         87.79         72.10        19.97 o
   8  10  11          5.35         -3.68        16.45 o
   9  10  11        234.36        284.45        46.66 o
  10  10  11         20.29         38.66        18.91 o
  11  10  11         40.02         39.11        20.18 o
  12  10  11        176.19        219.72        37.03 o
 -12  11  11        192.74        237.10        30.26 o
 -11  11  11         64.69         61.58        22.42 o
 -10  11  11          0.82          5.12        18.19 o
  -9  11  11         37.36         38.31        20.03 o
  -8  11  11         57.70        119.95        27.22 o
  -7  11  11         13.25         36.30        18.34 o
  -6  11  11        158.31        148.23        24.49 o
  -5  11  11        238.56        277.36        25.63 o
  -4  11  11        188.98        165.69        20.23 o
  -3  11  11         61.18         53.34        17.38 o
  -2  11  11       1431.53       1461.43        44.42 o
  -1  11  11        100.29        101.69        16.44 o
   0  11  11        633.59        649.78        31.08 o
   1  11  11          0.07         12.00        12.59 o
   2  11  11         52.92         85.34        18.32 o
   3  11  11        297.16        309.93        25.82 o
   4  11  11       1091.09       1094.57        51.54 o
   5  11  11        148.93        163.11        34.66 o
   6  11  11          4.54        -10.55        17.72 o
   7  11  11         29.24         48.43        20.32 o
   8  11  11         51.48         90.65        29.79 o
   9  11  11          5.46         26.77        19.16 o
  10  11  11        271.17        268.77        32.05 o
 -11  12  11         67.16         14.04        21.56 o
 -10  12  11         54.48         74.72        27.64 o
  -9  12  11         28.05         54.30        30.18 o
  -8  12  11         61.28         67.85        28.14 o
  -7  12  11         38.06         52.98        20.76 o
  -6  12  11         36.25         -2.88        17.77 o
  -5  12  11         49.43         52.26        20.07 o
  -4  12  11        471.51        507.44        33.04 o
  -3  12  11          3.30         -4.20        15.31 o
  -2  12  11        585.39        607.27        35.42 o
  -1  12  11         73.35         88.88        21.05 o
   0  12  11         59.20         60.28        15.09 o
   1  12  11          0.46         16.67        15.33 o
   2  12  11       1353.74       1235.71        52.81 o
   3  12  11          9.08         42.78        18.67 o
   4  12  11          0.98          2.40        19.31 o
   5  12  11          2.11         22.96        20.22 o
   6  12  11          0.99         18.00        20.92 o
   7  12  11         25.81         40.01        22.01 o
   8  12  11          0.77         23.64        20.90 o
   9  12  11         15.20         19.11        22.60 o
  -9  13  11          0.42         57.48        24.36 o
  -8  13  11          2.81         55.54        23.48 o
  -7  13  11          2.67          5.53        21.15 o
  -6  13  11         26.63         68.57        21.97 o
  -5  13  11         14.27          3.93        19.25 o
  -4  13  11        162.97        201.52        23.81 o
  -3  13  11          0.71         24.12        17.16 o
  -2  13  11        575.77        599.35        36.26 o
  -1  13  11         11.30         10.58        16.40 o
   0  13  11         43.05         36.04        17.09 o
   1  13  11         19.28         16.87        16.10 o
   2  13  11         35.92         43.64        18.47 o
   3  13  11          2.70         14.71        19.81 o
   4  13  11         32.84         86.56        23.31 o
   5  13  11         23.90         37.14        21.24 o
   6  13  11         16.63         26.84        20.76 o
   7  13  11          3.49        -14.28        22.57 o
  -6  14  11          7.35          4.46        22.34 o
  -5  14  11        288.02        382.03        36.47 o
  -4  14  11        206.16        256.76        30.81 o
  -3  14  11         46.45         60.29        19.21 o
  -2  14  11         54.35         87.33        20.67 o
  -1  14  11         24.32         71.92        23.44 o
   0  14  11         19.18         28.51        20.95 o
   1  14  11         97.37         96.70        21.27 o
   2  14  11        287.03        329.57        35.03 o
   3  14  11         38.75        105.78        26.24 o
   4  14  11          5.93         43.71        34.53 o
   5  14  11        125.73         67.48        35.55 o
 -18   0  12        385.29        408.82        52.50 o
 -16   0  12         52.90        108.03        32.22 o
 -14   0  12        177.99        160.61        29.21 o
 -12   0  12        744.42        672.50        33.88 o
 -10   0  12        913.39        924.37        37.33 o
  -8   0  12       3972.57       3703.45        85.30 o
  -6   0  12        787.28        704.36        34.64 o
  -4   0  12        223.45        259.46        17.32 o
  -2   0  12      14314.48      14322.24       268.68 o
   0   0  12        998.36       1148.60        33.48 o
   2   0  12       9636.44       9311.60       180.59 o
   4   0  12       1070.47       1145.33        33.87 o
   6   0  12         22.44         26.67        10.88 o
   8   0  12        123.01        143.14        17.25 o
  10   0  12       1433.59       1332.16        45.16 o
  12   0  12        252.87        170.71        24.27 o
  14   0  12        164.36        204.15        37.00 o
  16   0  12        187.23        224.22        43.27 o
 -18   1  12          1.59         54.76        24.06 o
 -17   1  12          6.08         44.15        21.58 o
 -16   1  12       1314.56       1241.48        81.43 o
 -15   1  12         68.38         54.57        21.01 o
 -14   1  12        377.62        388.26        27.25 o
 -13   1  12          2.10          5.05        10.15 o
 -12   1  12       1684.39       1617.88        41.05 o
 -11   1  12        113.79        117.22        11.88 o
 -10   1  12       1237.84       1100.80        28.48 o
  -9   1  12        880.53        842.13        24.42 o
  -8   1  12         47.24         17.02        10.34 o
  -7   1  12        297.28        340.47        18.70 o
  -6   1  12          6.45          1.34         6.64 o
  -5   1  12        872.63        914.50        22.37 o
  -4   1  12       4138.81       4009.57        61.20 o
  -3   1  12        558.30        582.00        16.95 o
  -2   1  12       1431.11       1453.15        27.75 o
  -1   1  12       2210.12       2247.72        45.20 o
   0   1  12       6889.50       7095.67        99.19 o
   1   1  12       2694.58       2523.90        41.69 o
   2   1  12       1519.48       1493.10        32.95 o
   3   1  12        500.23        520.02        16.01 o
   4   1  12       2964.85       2830.46        41.63 o
   5   1  12        328.59        320.61        13.64 o
   6   1  12         33.79         30.19         8.59 o
   7   1  12        142.10        166.45        12.08 o
   8   1  12        286.02        305.91        15.82 o
   9   1  12       1640.69       1561.39        39.71 o
  10   1  12        204.64        196.19        14.43 o
  11   1  12         43.46         35.43        10.63 o
  12   1  12        996.30        928.94        37.60 o
  13   1  12          1.71         31.70        14.77 o
  14   1  12        131.46        159.80        23.62 o
  15   1  12          0.86         27.95        29.95 o
  16   1  12        261.52        302.82        32.83 o
 -18   2  12        458.91        475.07        39.02 o
 -17   2  12        158.79        200.50        27.54 o
 -16   2  12         11.84          9.24        19.55 o
 -15   2  12         12.38         53.37        16.42 o
 -14   2  12        596.27        590.55        44.08 o
 -13   2  12         93.05        101.29        15.31 o
 -12   2  12       1999.76       1932.84        45.97 o
 -11   2  12        547.08        548.25        21.63 o
 -10   2  12       1921.95       1855.95        38.03 o
  -9   2  12        762.70        742.13        23.00 o
  -8   2  12          1.97         -3.00         7.45 o
  -7   2  12        219.38        225.09        14.58 o
  -6   2  12         73.23         79.22         9.05 o
  -5   2  12        709.19        618.77        18.37 o
  -4   2  12          7.29         22.23         6.72 o
  -3   2  12         82.90        128.65         9.00 o
  -2   2  12       2148.40       2177.11        36.96 o
  -1   2  12         61.06         81.45         7.33 o
   0   2  12        151.06        166.67        11.14 o
   1   2  12         63.76         65.31         7.33 o
   2   2  12        712.90        647.07        17.83 o
   3   2  12        971.28        988.13        20.76 o
   4   2  12        280.34        293.43        11.64 o
   5   2  12       1658.28       1502.47        31.95 o
   6   2  12          6.81          6.63         6.75 o
   7   2  12        531.68        560.15        19.87 o
   8   2  12        423.69        391.59        17.72 o
   9   2  12        720.66        730.49        23.76 o
  10   2  12       1059.10       1016.24        46.06 o
  11   2  12          5.42         15.13        11.11 o
  12   2  12        320.20        309.80        30.83 o
  13   2  12         31.41         10.89        21.64 o
  14   2  12        471.90        505.88        33.38 o
  15   2  12         35.96         61.44        22.05 o
  16   2  12         91.80        130.69        37.37 o
 -17   3  12         88.73        101.76        30.54 o
 -16   3  12        370.98        368.09        32.95 o
 -15   3  12         82.52        104.28        18.49 o
 -14   3  12          2.74        -11.91        11.91 o
 -13   3  12         57.74         60.61        13.63 o
 -12   3  12       1418.85       1395.60        40.32 o
 -11   3  12       1769.14       1674.18        50.31 o
 -10   3  12        109.98         90.39        11.36 o
  -9   3  12        518.28        506.30        19.64 o
  -8   3  12        202.46        219.97        13.45 o
  -7   3  12        724.12        728.62        21.30 o
  -6   3  12         24.94         44.70         8.08 o
  -5   3  12        150.17        163.55        10.44 o
  -4   3  12       1255.49       1238.39        25.59 o
  -3   3  12       1178.16       1161.54        25.04 o
  -2   3  12        208.90        222.59        12.22 o
  -1   3  12        118.21        121.19         9.06 o
   0   3  12        734.65        719.77        20.43 o
   1   3  12        228.03        273.08        13.24 o
   2   3  12        282.32        290.37        14.31 o
   3   3  12       3166.12       2924.32        52.28 o
   4   3  12         16.18         11.24         7.05 o
   5   3  12        331.30        343.24        14.11 o
   6   3  12          2.08          9.10         6.89 o
   7   3  12        385.99        397.13        23.54 o
   8   3  12        116.21        103.05        11.86 o
   9   3  12       1264.28       1219.00        32.54 o
  10   3  12          0.36          2.49         9.20 o
  11   3  12        649.69        640.16        32.40 o
  12   3  12        111.76        121.84        22.20 o
  13   3  12         74.99         48.10        19.12 o
  14   3  12         66.87         84.44        22.07 o
  15   3  12         70.30        131.84        26.16 o
 -17   4  12        282.77        330.17        33.69 o
 -16   4  12         14.28         48.08        22.32 o
 -15   4  12         11.94         29.04        16.00 o
 -14   4  12          1.92         28.60        15.12 o
 -13   4  12        758.50        713.22        35.72 o
 -12   4  12        101.84         99.76        17.25 o
 -11   4  12       1401.52       1342.69        43.97 o
 -10   4  12        182.82        164.70        14.04 o
  -9   4  12       2759.20       2591.72        51.12 o
  -8   4  12        925.47        872.66        26.89 o
  -7   4  12        491.14        499.69        19.98 o
  -6   4  12          4.37          0.38         7.79 o
  -5   4  12       5423.58       5275.71        93.60 o
  -4   4  12       1378.32       1246.49        33.22 o
  -3   4  12       2996.26       2853.08        63.51 o
  -2   4  12       1632.42       1533.65        37.17 o
  -1   4  12        674.05        670.23        24.54 o
   0   4  12          2.07          0.52         7.60 o
   1   4  12        152.45        176.26        17.93 o
   2   4  12       2756.33       2495.04        58.63 o
   3   4  12       2245.94       2269.56        43.74 o
   4   4  12       1045.35        971.16        26.50 o
   5   4  12       1846.37       1694.23        34.75 o
   6   4  12          7.54         -2.86         7.57 o
   7   4  12        635.06        631.76        26.04 o
   8   4  12          4.64        -11.05        11.05 o
   9   4  12        359.67        350.47        23.39 o
  10   4  12          1.90         -3.22        11.31 o
  11   4  12         27.10         48.53        14.48 o
  12   4  12          0.70          0.01        13.32 o
  13   4  12         41.83         44.48        18.30 o
  14   4  12          3.23         19.70        18.69 o
  15   4  12        176.39        276.39        55.54 o
 -17   5  12          3.94         55.39        26.55 o
 -16   5  12          0.62         24.35        18.13 o
 -15   5  12         31.13         48.91        17.58 o
 -14   5  12          7.26         39.92        16.36 o
 -13   5  12          1.16         13.15        14.21 o
 -12   5  12         94.99         88.66        16.76 o
 -11   5  12         80.03        112.16        20.59 o
 -10   5  12        144.24        170.38        18.88 o
  -9   5  12       3793.56       3620.10        72.06 o
  -8   5  12        908.56        825.25        29.66 o
  -7   5  12        108.93        112.72        15.82 o
  -6   5  12        349.09        335.02        20.98 o
  -5   5  12        581.87        568.94        24.42 o
  -4   5  12        954.52        887.15        31.69 o
  -3   5  12       1786.32       1700.61        40.78 o
  -2   5  12        242.32        212.62        15.70 o
  -1   5  12        791.71        780.24        29.48 o
   0   5  12        127.50        106.04        12.48 o
   1   5  12       1454.59       1280.46        34.59 o
   2   5  12        844.62        824.49        28.04 o
   3   5  12       2338.98       2173.00        48.24 o
   4   5  12        131.65        126.83        13.47 o
   5   5  12        450.16        388.24        20.99 o
   6   5  12         40.66         24.28        11.78 o
   7   5  12        167.85        180.17        14.92 o
   8   5  12         32.27         63.87        11.59 o
   9   5  12       2261.12       2184.35        52.84 o
  10   5  12        335.52        304.74        24.53 o
  11   5  12        152.44        126.47        20.82 o
  12   5  12         16.82         23.82        15.15 o
  13   5  12          1.08          7.38        15.58 o
  14   5  12          0.03         -2.81        22.12 o
  15   5  12          2.68         41.29        24.62 o
 -16   6  12         15.50         44.33        20.89 o
 -15   6  12         15.11         -9.44        18.38 o
 -14   6  12        204.37        255.31        27.93 o
 -13   6  12          4.06         10.00        25.94 o
 -12   6  12         69.08         68.63        21.41 o
 -11   6  12        780.58        698.62        40.71 o
 -10   6  12        496.76        416.73        32.21 o
  -9   6  12        992.60        959.45        37.83 o
  -8   6  12        175.51        182.76        18.77 o
  -7   6  12          2.71          1.65         9.85 o
  -6   6  12        130.46        148.47        19.75 o
  -5   6  12        782.15        769.35        35.88 o
  -4   6  12         41.95         51.87        11.59 o
  -3   6  12        358.83        327.16        19.61 o
  -2   6  12          4.54         -8.56         8.56 o
  -1   6  12          2.46         -3.61         8.64 o
   0   6  12        116.72        113.28        13.22 o
   1   6  12        282.64        270.25        18.16 o
   2   6  12       1386.28       1319.13        35.77 o
   3   6  12        489.39        479.80        28.24 o
   4   6  12         29.39         24.17        12.28 o
   5   6  12       1061.16        943.55        31.73 o
   6   6  12       2214.48       2093.40        45.45 o
   7   6  12        957.25        886.22        33.35 o
   8   6  12        309.62        278.17        23.10 o
   9   6  12          1.73          1.73        13.72 o
  10   6  12        507.16        505.11        31.63 o
  11   6  12         98.21         92.67        18.19 o
  12   6  12          1.89         15.65        16.27 o
  13   6  12         11.73          8.32        19.65 o
  14   6  12         14.70         35.39        23.40 o
 -16   7  12        128.07        116.86        25.04 o
 -15   7  12          0.38          8.01        19.97 o
 -14   7  12          0.34         -3.36        17.69 o
 -13   7  12        139.73        106.14        22.16 o
 -12   7  12        286.94        268.18        28.49 o
 -11   7  12        643.98        627.12        40.40 o
 -10   7  12          1.19          7.82        14.66 o
  -9   7  12       1243.83       1157.92        49.92 o
  -8   7  12        277.84        317.73        23.88 o
  -7   7  12       1351.10       1239.14        42.41 o
  -6   7  12        496.04        513.26        27.91 o
  -5   7  12        206.28        247.87        18.29 o
  -4   7  12       1836.50       1821.28        51.93 o
  -3   7  12        638.54        647.49        32.50 o
  -2   7  12          0.04          9.03         9.82 o
  -1   7  12        452.90        424.57        29.16 o
   0   7  12        358.15        329.32        20.01 o
   1   7  12         77.30         86.58        14.09 o
   2   7  12        800.83        729.75        28.51 o
   3   7  12        774.43        810.14        30.14 o
   4   7  12       2052.07       2022.07        70.74 o
   5   7  12        110.32         91.79        14.92 o
   6   7  12         61.19         63.82        13.12 o
   7   7  12        517.90        435.10        28.96 o
   8   7  12        424.66        445.51        29.64 o
   9   7  12        292.53        323.15        26.52 o
  10   7  12          2.34         33.19        15.48 o
  11   7  12         90.43        136.67        21.24 o
  12   7  12        191.94        210.97        25.15 o
  13   7  12         51.16         53.55        19.88 o
  14   7  12          2.48         11.23        18.97 o
 -15   8  12          2.29         22.92        20.75 o
 -14   8  12        145.45        194.32        28.18 o
 -13   8  12         40.64         49.06        20.35 o
 -12   8  12        515.16        557.92        60.39 o
 -11   8  12        226.64        295.99        29.94 o
 -10   8  12       1779.60       1579.33        61.38 o
  -9   8  12          3.20         21.68        16.29 o
  -8   8  12         21.08          9.56        15.31 o
  -7   8  12         33.53         33.99        12.80 o
  -6   8  12        404.79        433.05        27.40 o
  -5   8  12        544.77        557.24        27.92 o
  -4   8  12        375.88        404.51        23.28 o
  -3   8  12        793.21        705.89        29.24 o
  -2   8  12          9.03         -1.23        10.64 o
  -1   8  12        854.04        878.01        31.97 o
   0   8  12        209.78        235.12        19.52 o
   1   8  12        320.15        332.92        21.08 o
   2   8  12        295.72        273.14        23.71 o
   3   8  12         16.57          5.85        11.77 o
   4   8  12        376.70        336.02        21.63 o
   5   8  12        610.02        634.97        28.29 o
   6   8  12         83.21        108.48        19.00 o
   7   8  12         64.83         67.74        16.87 o
   8   8  12         24.86         45.94        15.79 o
   9   8  12         18.66         25.53        15.90 o
  10   8  12        823.55        734.35        48.01 o
  11   8  12          0.20         35.03        17.99 o
  12   8  12         86.54        103.01        21.52 o
  13   8  12          5.20         30.73        19.62 o
 -14   9  12         25.97         28.50        21.54 o
 -13   9  12         47.68         51.33        21.67 o
 -12   9  12        296.28        331.87        33.37 o
 -11   9  12         96.15        102.58        23.20 o
 -10   9  12         22.44         11.57        17.64 o
  -9   9  12        279.88        220.67        26.93 o
  -8   9  12        331.14        357.10        36.00 o
  -7   9  12         38.32         42.05        15.03 o
  -6   9  12        152.05        153.89        19.75 o
  -5   9  12        180.90        168.10        17.76 o
  -4   9  12        954.16        932.58        48.32 o
  -3   9  12          7.75         -9.91         9.91 o
  -2   9  12         98.92         88.98        13.70 o
  -1   9  12         13.90         10.23        10.51 o
   0   9  12        247.84        282.59        20.10 o
   1   9  12        120.74        114.32        20.57 o
   2   9  12        625.32        647.47        35.81 o
   3   9  12        103.05         98.26        14.69 o
   4   9  12        943.33        972.30        35.26 o
   5   9  12         54.21         59.20        17.13 o
   6   9  12         27.52         50.86        25.74 o
   7   9  12          0.35          0.23        15.31 o
   8   9  12        325.31        355.11        32.20 o
   9   9  12         22.98         18.90        23.48 o
  10   9  12         18.68         16.87        18.42 o
  11   9  12        218.61        222.96        39.07 o
  12   9  12        160.32        132.82        25.26 o
 -13  10  12        174.35        159.76        28.79 o
 -12  10  12         20.50         13.07        20.78 o
 -11  10  12        113.74        122.21        25.52 o
 -10  10  12        281.88        268.03        30.73 o
  -9  10  12          4.98        -15.59        15.59 o
  -8  10  12        205.34        237.43        27.79 o
  -7  10  12          2.17         -7.45        17.61 o
  -6  10  12         16.10         26.25        14.82 o
  -5  10  12          4.16         -2.08        14.15 o
  -4  10  12          2.58          9.50        13.58 o
  -3  10  12        621.14        631.66        30.35 o
  -2  10  12        970.79        886.83        34.87 o
  -1  10  12         10.69          5.01        11.88 o
   0  10  12        389.39        334.13        24.35 o
   1  10  12         64.93         78.00        15.01 o
   2  10  12       1129.36       1128.43        39.33 o
   3  10  12         55.60         59.06        14.29 o
   4  10  12        289.45        322.82        25.82 o
   5  10  12         56.51         32.59        18.80 o
   6  10  12        245.31        233.57        27.00 o
   7  10  12         10.48         16.18        16.60 o
   8  10  12        277.55        389.04        39.69 o
   9  10  12        244.84        231.18        30.22 o
  10  10  12        257.71        244.30        31.09 o
  11  10  12         11.71         20.96        19.86 o
 -12  11  12        104.94        162.68        29.88 o
 -11  11  12        122.21        183.87        29.49 o
 -10  11  12          3.92         10.21        28.64 o
  -9  11  12         53.67         30.00        20.69 o
  -8  11  12          2.34         17.19        19.69 o
  -7  11  12         75.72         78.06        32.37 o
  -6  11  12          1.54        -11.16        16.76 o
  -5  11  12        478.79        490.71        32.24 o
  -4  11  12        231.87        235.84        23.87 o
  -3  11  12        120.25        164.81        23.07 o
  -2  11  12        100.57         81.36        16.26 o
  -1  11  12       1210.33       1188.31        57.29 o
   0  11  12         72.80         76.95        18.45 o
   1  11  12        559.98        633.56        31.60 o
   2  11  12        151.38        126.81        24.40 o
   3  11  12         52.51         70.83        18.29 o
   4  11  12        429.84        376.74        33.79 o
   5  11  12          7.79         15.29        18.84 o
   6  11  12         10.84        -17.35        17.35 o
   7  11  12         50.36         83.04        22.96 o
   8  11  12         13.07         37.74        22.00 o
   9  11  12         91.16         95.63        24.77 o
  10  11  12         36.04         55.16        22.46 o
 -10  12  12        142.04        125.34        46.75 o
  -9  12  12         58.39         83.24        29.01 o
  -8  12  12         28.29         51.30        21.22 o
  -7  12  12         74.68         53.30        22.62 o
  -6  12  12         23.57         29.69        20.73 o
  -5  12  12        223.08        251.78        30.29 o
  -4  12  12         54.84         44.63        17.94 o
  -3  12  12        832.72        836.87        50.51 o
  -2  12  12         28.92         19.27        15.89 o
  -1  12  12        122.59        128.03        22.75 o
   0  12  12          2.98         -5.46        13.28 o
   1  12  12          3.50          5.34        15.98 o
   2  12  12         28.88         18.88        16.68 o
   3  12  12        356.20        367.93        33.26 o
   4  12  12        164.48        192.33        27.18 o
   5  12  12         23.63        -10.41        19.94 o
   6  12  12          7.29         13.92        22.61 o
   7  12  12         76.82        111.91        25.60 o
   8  12  12         28.74         18.19        22.71 o
  -8  13  12        132.87        210.92        45.30 o
  -7  13  12         26.04         59.54        23.34 o
  -6  13  12          0.27         24.42        21.08 o
  -5  13  12          4.65         11.52        21.08 o
  -4  13  12         63.34         71.20        18.90 o
  -3  13  12        108.12        102.14        20.02 o
  -2  13  12        106.28        105.56        20.16 o
  -1  13  12         49.77         45.83        18.06 o
   0  13  12          2.40          3.50        15.90 o
   1  13  12        117.07        146.27        23.19 o
   2  13  12          0.03        -10.85        18.88 o
   3  13  12         19.55          7.19        21.27 o
   4  13  12          1.77          1.09        21.02 o
   5  13  12         61.61         64.33        24.22 o
   6  13  12          1.06         39.45        22.93 o
  -5  14  12         47.43         40.88        23.11 o
  -4  14  12        172.04        205.27        29.03 o
  -3  14  12        289.54        274.36        27.23 o
  -2  14  12         20.50         81.13        27.24 o
  -1  14  12         27.48         71.88        25.40 o
   0  14  12          2.08         17.63        24.75 o
   1  14  12          0.46         28.98        19.04 o
   2  14  12         41.17         58.89        23.72 o
   3  14  12         62.89         83.37        25.46 o
 -17   0  13        230.36        235.74        44.18 o
 -15   0  13         47.07         47.59        27.57 o
 -13   0  13          4.61         14.39        13.98 o
 -11   0  13         20.16         17.21        13.17 o
  -9   0  13        620.71        557.88        38.50 o
  -7   0  13       1803.05       1545.15        90.57 o
  -5   0  13       6933.94       6789.70       138.35 o
  -3   0  13        924.30        887.88        47.52 o
  -1   0  13       2171.91       2080.03        51.83 o
   1   0  13        749.97        760.28        39.95 o
   3   0  13       6644.22       6501.02       163.58 o
   5   0  13       1075.83       1052.10        31.69 o
   7   0  13         34.41         67.25        13.60 o
   9   0  13        106.35        133.45        18.01 o
  11   0  13        460.38        480.20        40.23 o
  13   0  13         44.47         82.50        24.49 o
  15   0  13         76.74         59.35        31.85 o
 -17   1  13          0.15         -8.97        25.41 o
 -16   1  13          6.95         54.44        20.23 o
 -15   1  13        373.78        418.19        29.17 o
 -14   1  13         21.29         16.31        14.35 o
 -13   1  13        503.51        486.36        27.84 o
 -12   1  13         34.72         33.74        10.43 o
 -11   1  13       1931.05       1817.90        38.57 o
 -10   1  13        363.02        339.61        24.26 o
  -9   1  13         16.38         17.75         8.76 o
  -8   1  13        323.55        379.79        17.29 o
  -7   1  13        286.49        272.11        16.46 o
  -6   1  13        343.69        329.80        17.01 o
  -5   1  13          1.36          8.98         6.98 o
  -4   1  13        649.85        646.13        20.94 o
  -3   1  13       5354.54       5333.56        78.37 o
  -2   1  13        388.86        361.07        13.82 o
  -1   1  13        100.40        110.98         8.97 o
   0   1  13         88.11        101.65        11.58 o
   1   1  13       3216.83       3224.57        54.31 o
   2   1  13       1187.58       1159.83        25.15 o
   3   1  13        141.93        138.52        14.33 o
   4   1  13        361.63        362.10        13.27 o
   5   1  13        138.06        172.80        10.34 o
   6   1  13         68.77         68.61         8.81 o
   7   1  13        120.58        113.78        15.04 o
   8   1  13         65.30         50.52         9.39 o
   9   1  13       3331.30       3185.53        59.60 o
  10   1  13         50.62         71.53        12.74 o
  11   1  13        723.54        639.29        26.36 o
  12   1  13         19.65         39.39        13.79 o
  13   1  13        127.34        131.79        19.10 o
  14   1  13         19.02         13.27        16.44 o
  15   1  13        195.90        143.97        38.05 o
 -17   2  13        812.59        757.38        55.34 o
 -16   2  13         78.53        106.89        22.83 o
 -15   2  13         36.38         62.26        18.08 o
 -14   2  13          0.96         33.27        12.92 o
 -13   2  13        365.20        412.48        24.98 o
 -12   2  13        133.12        146.73        14.78 o
 -11   2  13        226.78        186.01        14.40 o
 -10   2  13        530.62        577.16        21.76 o
  -9   2  13       1492.01       1364.26        31.21 o
  -8   2  13         30.99         30.58         9.04 o
  -7   2  13       1374.14       1297.78        30.74 o
  -6   2  13        530.02        570.12        19.75 o
  -5   2  13        600.33        588.26        18.57 o
  -4   2  13       2213.35       2206.83        39.01 o
  -3   2  13        212.60        243.06        11.59 o
  -2   2  13       2530.57       2467.82        41.47 o
  -1   2  13        256.47        289.20        11.99 o
   0   2  13        789.01        787.93        26.04 o
   1   2  13        460.85        457.28        18.76 o
   2   2  13       1722.88       1691.80        42.34 o
   3   2  13       1231.53       1199.37        29.99 o
   4   2  13        123.30        122.68        11.52 o
   5   2  13        946.42        924.67        24.92 o
   6   2  13         11.10          3.46         6.91 o
   7   2  13        316.81        356.78        19.19 o
   8   2  13        988.68        939.76        42.36 o
   9   2  13         79.89         83.76        11.74 o
  10   2  13        291.69        298.10        22.68 o
  11   2  13        360.23        381.15        23.03 o
  12   2  13         27.46         58.33        17.07 o
  13   2  13          1.89         13.54        17.52 o
  14   2  13         38.23         52.35        20.52 o
  15   2  13        100.23        107.73        28.53 o
 -17   3  13          0.10         40.12        28.80 o
 -16   3  13        471.95        489.86        38.05 o
 -15   3  13         57.34         65.83        21.23 o
 -14   3  13        139.05        136.69        19.46 o
 -13   3  13        360.77        310.87        25.25 o
 -12   3  13         14.44          9.32        13.52 o
 -11   3  13        418.24        381.15        20.53 o
 -10   3  13       1487.44       1375.99        42.63 o
  -9   3  13          0.27         -7.64         8.47 o
  -8   3  13        488.15        466.24        20.73 o
  -7   3  13          8.48         24.22         8.90 o
  -6   3  13        351.75        397.64        18.18 o
  -5   3  13          5.92          3.77         8.62 o
  -4   3  13         14.23          0.88         8.69 o
  -3   3  13       1508.52       1374.61        59.53 o
  -2   3  13         48.09         35.15         9.50 o
  -1   3  13        628.84        558.18        24.88 o
   0   3  13         12.04          1.02         8.32 o
   1   3  13         90.05         65.94         9.63 o
   2   3  13       1178.49       1111.57        41.03 o
   3   3  13          5.53          7.55         7.85 o
   4   3  13       3287.13       3128.00        66.16 o
   5   3  13          1.63          2.34         7.20 o
   6   3  13         47.37         48.67         8.93 o
   7   3  13        772.67        697.73        25.36 o
   8   3  13        698.42        648.91        23.23 o
   9   3  13        237.64        253.40        20.63 o
  10   3  13         27.04         24.54        12.07 o
  11   3  13        299.58        270.26        29.54 o
  12   3  13        182.36        176.53        25.63 o
  13   3  13         23.16         43.36        18.77 o
  14   3  13        106.70        144.46        24.54 o
  15   3  13         75.74         97.33        23.75 o
 -17   4  13          1.65          8.36        24.88 o
 -16   4  13        113.56        164.10        30.90 o
 -15   4  13          8.52         30.47        17.28 o
 -14   4  13          6.66          4.62        15.72 o
 -13   4  13          0.64          8.46        19.10 o
 -12   4  13        986.76        965.58        39.81 o
 -11   4  13        165.37        155.02        18.54 o
 -10   4  13        406.87        459.38        25.40 o
  -9   4  13        105.96        111.40        14.08 o
  -8   4  13        118.60        132.37        14.56 o
  -7   4  13         85.33         99.23        13.65 o
  -6   4  13        337.29        345.41        23.00 o
  -5   4  13        192.08        200.00        16.13 o
  -4   4  13       4843.99       4730.47        86.37 o
  -3   4  13        349.40        365.44        22.79 o
  -2   4  13       1899.00       1781.70        65.66 o
  -1   4  13         17.01         20.05         9.24 o
   0   4  13        906.15        846.84        36.77 o
   1   4  13        122.07        119.76        13.02 o
   2   4  13        989.07        996.32        30.98 o
   3   4  13        592.01        565.86        34.88 o
   4   4  13        292.82        296.04        18.28 o
   5   4  13         66.77         63.15        11.18 o
   6   4  13        372.54        353.28        21.96 o
   7   4  13         22.70         34.43        11.78 o
   8   4  13        507.32        495.31        22.65 o
   9   4  13         42.33         52.81        11.86 o
  10   4  13       1324.08       1343.30        42.06 o
  11   4  13          5.40         15.77        15.48 o
  12   4  13          0.97          7.63        14.63 o
  13   4  13          3.84         15.50        15.27 o
  14   4  13         73.14         98.69        33.47 o
  15   4  13         18.57         71.42        36.70 o
 -16   5  13        102.33        100.85        23.91 o
 -15   5  13          3.54         -0.93        22.50 o
 -14   5  13         18.04         59.14        19.34 o
 -13   5  13          4.73         23.32        19.77 o
 -12   5  13         11.87         21.96        15.46 o
 -11   5  13        319.20        268.99        26.60 o
 -10   5  13          3.04         15.29        14.74 o
  -9   5  13        157.84        156.50        15.77 o
  -8   5  13       1755.79       1613.66        41.70 o
  -7   5  13         11.03         11.61        10.12 o
  -6   5  13        563.04        623.86        26.30 o
  -5   5  13        755.88        693.99        27.48 o
  -4   5  13       3804.15       3484.53        75.27 o
  -3   5  13         76.50         71.05        12.27 o
  -2   5  13        594.32        576.29        31.55 o
  -1   5  13         89.64        105.73        13.23 o
   0   5  13        361.18        342.90        19.91 o
   1   5  13        594.91        535.91        24.07 o
   2   5  13       4672.59       4136.52       152.74 o
   3   5  13        451.17        402.89        21.51 o
   4   5  13       1617.98       1435.61        77.27 o
   5   5  13       1531.04       1361.63        40.03 o
   6   5  13         85.17         78.97        11.73 o
   7   5  13          0.89         -0.79         8.96 o
   8   5  13          2.83         -5.40        10.41 o
   9   5  13         27.36         25.82        14.58 o
  10   5  13        383.11        344.27        26.55 o
  11   5  13         55.90         88.33        22.52 o
  12   5  13          6.60         17.29        15.63 o
  13   5  13          1.69         33.94        21.97 o
  14   5  13         49.59         97.69        38.54 o
 -16   6  13         16.45         42.80        21.74 o
 -15   6  13         56.92         91.69        23.65 o
 -14   6  13         21.66         42.03        18.88 o
 -13   6  13          5.97         22.67        17.74 o
 -12   6  13        569.70        544.41        38.10 o
 -11   6  13        275.37        251.14        27.05 o
 -10   6  13        733.39        744.03        41.18 o
  -9   6  13         88.07         99.04        15.83 o
  -8   6  13         38.68         61.83        12.17 o
  -7   6  13          0.09         11.88        10.13 o
  -6   6  13        436.72        416.64        22.74 o
  -5   6  13       1414.54       1357.82        38.14 o
  -4   6  13        903.08        872.45        32.66 o
  -3   6  13       1878.83       1713.44        47.43 o
  -2   6  13        889.86        834.81        31.79 o
  -1   6  13       1409.97       1388.38        37.42 o
   0   6  13        383.49        348.13        20.69 o
   1   6  13          6.51         -4.93        12.24 o
   2   6  13       1322.10       1212.44        40.04 o
   3   6  13       1257.69       1266.91        36.91 o
   4   6  13        277.43        252.98        18.36 o
   5   6  13        222.82        194.31        20.53 o
   6   6  13        175.95        160.63        15.93 o
   7   6  13          4.05         -5.02        12.12 o
   8   6  13        436.08        408.66        39.50 o
   9   6  13        681.28        598.68        33.61 o
  10   6  13        364.02        357.76        27.96 o
  11   6  13         19.11         53.05        17.71 o
  12   6  13        120.43        149.00        27.47 o
  13   6  13          2.51         23.75        18.02 o
  14   6  13          0.83         46.55        20.29 o
 -15   7  13          2.34         34.61        21.79 o
 -14   7  13         47.88         31.27        24.81 o
 -13   7  13         39.74         50.83        34.58 o
 -12   7  13          1.84          5.73        17.65 o
 -11   7  13        711.19        737.44        44.52 o
 -10   7  13        824.52        840.26        45.38 o
  -9   7  13         71.18         73.23        19.12 o
  -8   7  13         70.93         67.77        15.37 o
  -7   7  13        222.69        226.00        20.78 o
  -6   7  13        267.31        311.30        20.38 o
  -5   7  13         12.93          6.14        10.02 o
  -4   7  13         23.57         33.93        11.44 o
  -3   7  13        743.38        785.10        36.87 o
  -2   7  13         21.31         12.58        10.71 o
  -1   7  13         43.13         57.12        12.32 o
   0   7  13          0.78         -9.73         9.73 o
   1   7  13       2293.61       2162.49        50.60 o
   2   7  13         10.83         20.69        10.35 o
   3   7  13        230.24        204.93        17.12 o
   4   7  13        385.19        387.74        22.53 o
   5   7  13       1606.13       1566.35        65.72 o
   6   7  13         17.64         17.93        13.72 o
   7   7  13        244.63        246.47        25.64 o
   8   7  13         74.77         50.64        15.90 o
   9   7  13        343.59        357.31        28.24 o
  10   7  13         14.48          3.20        23.46 o
  11   7  13         66.73         69.28        18.94 o
  12   7  13         52.35         67.89        19.90 o
  13   7  13          1.17         41.54        19.70 o
 -14   8  13          0.50        -11.12        18.59 o
 -13   8  13        111.90        146.94        26.45 o
 -12   8  13         38.35         66.35        21.66 o
 -11   8  13        255.10        266.41        29.62 o
 -10   8  13        154.85        176.07        25.77 o
  -9   8  13        669.47        623.85        40.12 o
  -8   8  13        135.48        146.71        18.44 o
  -7   8  13        694.38        698.14        34.99 o
  -6   8  13         23.31         31.00        14.49 o
  -5   8  13        182.05        196.50        21.66 o
  -4   8  13          0.89        -10.26        10.26 o
  -3   8  13          0.01        -11.29        11.29 o
  -2   8  13        273.33        282.33        20.49 o
  -1   8  13         78.97        112.47        16.35 o
   0   8  13        190.09        161.52        16.19 o
   1   8  13          0.23         -0.51        10.22 o
   2   8  13          3.69         15.76        10.77 o
   3   8  13        935.34        905.90        33.63 o
   4   8  13         75.26         80.86        13.80 o
   5   8  13        516.61        423.81        24.08 o
   6   8  13          1.43         -7.88        13.91 o
   7   8  13         53.10         57.65        16.72 o
   8   8  13         39.01         44.98        17.64 o
   9   8  13         11.27         -3.41        15.02 o
  10   8  13         22.22         12.16        16.05 o
  11   8  13        240.40        301.37        29.37 o
  12   8  13         37.05         43.31        19.96 o
 -14   9  13         88.76        177.88        28.65 o
 -13   9  13          7.27        -10.34        18.54 o
 -12   9  13         34.68        109.99        24.26 o
 -11   9  13        796.14        824.13        49.47 o
 -10   9  13         75.98         41.20        22.86 o
  -9   9  13         27.71         28.87        19.62 o
  -8   9  13         17.67         -0.04        15.48 o
  -7   9  13         68.80         91.67        20.76 o
  -6   9  13         32.09         26.74        15.41 o
  -5   9  13          3.45          3.49        11.72 o
  -4   9  13        433.18        423.13        29.14 o
  -3   9  13       1675.17       1630.83        56.21 o
  -2   9  13         22.44         12.67        11.09 o
  -1   9  13        179.55        185.67        17.93 o
   0   9  13         10.48         19.39        11.52 o
   1   9  13       1165.81       1101.45        41.46 o
   2   9  13        463.98        419.41        36.53 o
   3   9  13         12.05         12.46        12.31 o
   4   9  13         12.08         17.37        12.06 o
   5   9  13        136.64        189.82        26.03 o
   6   9  13        175.56        159.28        23.97 o
   7   9  13        132.08        135.69        22.98 o
   8   9  13         55.71         57.38        19.88 o
   9   9  13        633.90        623.45        42.58 o
  10   9  13          3.29         34.52        20.73 o
  11   9  13         82.00        130.18        28.40 o
 -12  10  13         58.95         73.32        23.22 o
 -11  10  13         10.03         13.15        20.70 o
 -10  10  13          9.25         31.62        19.27 o
  -9  10  13         99.75         68.04        22.32 o
  -8  10  13          1.11         11.42        28.71 o
  -7  10  13        114.66        119.67        23.58 o
  -6  10  13          1.54         -6.89        14.02 o
  -5  10  13        526.20        591.77        34.58 o
  -4  10  13         73.41         79.44        17.26 o
  -3  10  13        414.64        406.49        25.72 o
  -2  10  13         25.74         51.33        13.80 o
  -1  10  13        284.00        279.37        21.42 o
   0  10  13          0.96         16.95        12.04 o
   1  10  13        229.77        196.86        18.90 o
   2  10  13        542.72        512.08        28.22 o
   3  10  13       2621.38       2433.63        90.57 o
   4  10  13         94.87         74.94        17.86 o
   5  10  13         41.21         70.61        20.14 o
   6  10  13          9.19         45.87        17.82 o
   7  10  13        184.98        186.01        27.96 o
   8  10  13        174.73        163.96        26.65 o
   9  10  13         22.47         14.24        19.46 o
  10  10  13        144.60        189.06        30.39 o
 -11  11  13        192.12        155.10        29.30 o
 -10  11  13          1.73         18.24        20.85 o
  -9  11  13         30.64         39.18        20.29 o
  -8  11  13        104.26        145.57        33.21 o
  -7  11  13          2.49         32.53        20.38 o
  -6  11  13        106.59         87.54        22.76 o
  -5  11  13         14.28         34.97        16.96 o
  -4  11  13        670.79        623.96        46.56 o
  -3  11  13        123.47        132.54        21.06 o
  -2  11  13        214.21        190.96        20.24 o
  -1  11  13        377.06        332.68        24.83 o
   0  11  13        185.17        162.52        18.81 o
   1  11  13        293.33        290.97        23.28 o
   2  11  13        785.28        773.95        39.76 o
   3  11  13          0.24         16.65        16.12 o
   4  11  13        273.73        243.77        28.72 o
   5  11  13         37.50         37.35        20.10 o
   6  11  13         70.62        130.86        24.23 o
   7  11  13         69.48         73.22        23.16 o
   8  11  13         13.94         61.46        22.75 o
   9  11  13         54.82         81.95        24.54 o
  -9  12  13         60.50        104.38        38.30 o
  -8  12  13         33.30         61.05        22.82 o
  -7  12  13         63.11         73.34        24.24 o
  -6  12  13          1.80         18.48        21.28 o
  -5  12  13          2.44         -9.88        22.02 o
  -4  12  13        448.75        486.43        33.48 o
  -3  12  13         13.80          3.86        15.34 o
  -2  12  13        291.60        278.21        26.45 o
  -1  12  13         74.01         83.06        18.03 o
   0  12  13        123.15        142.49        19.18 o
   1  12  13          1.33         49.91        17.02 o
   2  12  13        177.15        196.33        23.77 o
   3  12  13         95.62         87.71        22.92 o
   4  12  13          2.12          9.18        20.37 o
   5  12  13         19.23         45.76        22.79 o
   6  12  13         51.92         76.64        25.28 o
   7  12  13          7.16         50.29        28.87 o
  -7  13  13         53.74         90.38        33.56 o
  -6  13  13         94.56        160.41        27.96 o
  -5  13  13         12.29         50.39        24.73 o
  -4  13  13        100.56        122.22        21.84 o
  -3  13  13         45.33         69.83        19.21 o
  -2  13  13          4.34         32.94        17.59 o
  -1  13  13         63.05         43.90        18.77 o
   0  13  13         25.47         46.52        24.03 o
   1  13  13          7.42          3.10        17.56 o
   2  13  13         70.37         87.66        25.12 o
   3  13  13         12.17         47.93        29.29 o
   4  13  13        204.39        208.28        29.86 o
   5  13  13          2.50         -2.68        21.04 o
  -3  14  13         62.22        102.05        21.71 o
  -2  14  13        118.49        166.19        24.22 o
  -1  14  13         14.52         47.36        22.48 o
   0  14  13         26.53         53.35        22.73 o
   1  14  13          3.50         58.57        24.30 o
 -16   0  14         83.39        130.55        33.31 o
 -14   0  14          0.83          8.70        17.61 o
 -12   0  14         33.08         75.49        17.03 o
 -10   0  14       1771.52       1741.28        72.04 o
  -8   0  14        877.58        829.92        36.61 o
  -6   0  14        148.34        213.49        28.10 o
  -4   0  14       8903.16       9135.12       180.36 o
  -2   0  14          1.90          9.33         9.30 o
   0   0  14        475.90        483.90        26.44 o
   2   0  14       1139.10       1165.02        38.70 o
   4   0  14       3128.24       3070.42        73.17 o
   6   0  14        191.79        186.63        17.56 o
   8   0  14       6829.80       6526.01       139.70 o
  10   0  14        773.76        756.04        46.57 o
  12   0  14        208.51        230.75        37.77 o
 -17   1  14          7.90         -8.40        24.74 o
 -16   1  14         35.83         57.14        21.65 o
 -15   1  14         24.86         43.29        17.18 o
 -14   1  14          3.49         15.16        14.54 o
 -13   1  14          0.35         -0.61        11.31 o
 -12   1  14         12.39         26.40        10.36 o
 -11   1  14        257.72        266.16        16.95 o
 -10   1  14       2519.36       2383.48        46.10 o
  -9   1  14          3.66          7.51         8.62 o
  -8   1  14          2.95          3.11         8.23 o
  -7   1  14          1.38          8.10         8.13 o
  -6   1  14       3244.71       3151.32        53.09 o
  -5   1  14         38.22         58.40         9.07 o
  -4   1  14        302.63        279.39        13.72 o
  -3   1  14       1350.42       1276.23        40.19 o
  -2   1  14         30.90         35.32         7.63 o
  -1   1  14        519.42        553.25        17.44 o
   0   1  14        603.39        622.56        18.57 o
   1   1  14       1346.83       1277.09        26.96 o
   2   1  14        878.79        880.46        22.60 o
   3   1  14        724.35        732.38        21.20 o
   4   1  14       1375.96       1366.70        29.50 o
   5   1  14        135.51        117.85        10.61 o
   6   1  14        214.27        222.10        12.14 o
   7   1  14       1125.16       1100.71        27.96 o
   8   1  14          1.81         16.51        10.60 o
   9   1  14         88.71        100.81        16.46 o
  10   1  14        899.92        968.41        38.00 o
  11   1  14         22.11         42.00        14.22 o
  12   1  14         11.10         22.41        20.59 o
  13   1  14         17.63         64.12        19.20 o
  14   1  14         83.62        121.12        27.59 o
  15   1  14          0.12         58.80        34.01 o
 -17   2  14        102.04        109.14        30.18 o
 -16   2  14        277.03        340.34        40.79 o
 -15   2  14         38.48         24.55        19.32 o
 -14   2  14          6.28         30.66        14.67 o
 -13   2  14         16.33          8.89        13.86 o
 -12   2  14       1272.67       1162.48        35.09 o
 -11   2  14        294.53        314.03        19.47 o
 -10   2  14        392.76        424.67        19.84 o
  -9   2  14        209.23        206.54        14.46 o
  -8   2  14       1707.86       1520.40        34.62 o
  -7   2  14         35.39         22.33         8.60 o
  -6   2  14       1473.70       1331.23        29.84 o
  -5   2  14        614.61        591.91        19.08 o
  -4   2  14       2101.27       2019.68        54.96 o
  -3   2  14         77.79         76.65         9.60 o
  -2   2  14        241.98        239.49        13.70 o
  -1   2  14          3.78         -6.09         6.99 o
   0   2  14        598.13        607.67        20.70 o
   1   2  14       2723.85       2649.22        49.17 o
   2   2  14        145.30        176.26        12.72 o
   3   2  14        438.45        420.85        20.57 o
   4   2  14         86.51         87.00        10.94 o
   5   2  14         13.68         11.39         7.77 o
   6   2  14       1775.49       1643.42        48.37 o
   7   2  14        121.67        126.73        12.19 o
   8   2  14       1382.69       1330.98        32.19 o
   9   2  14         55.56         91.25        13.09 o
  10   2  14        414.66        484.33        49.95 o
  11   2  14         61.30         85.55        21.07 o
  12   2  14         50.05         34.93        17.80 o
  13   2  14          2.73         15.94        18.56 o
  14   2  14          2.15         53.00        23.17 o
 -17   3  14        100.01        130.81        40.00 o
 -16   3  14         42.13         32.16        22.23 o
 -15   3  14        471.12        505.34        39.67 o
 -14   3  14          3.40         30.74        16.03 o
 -13   3  14        756.08        737.03        36.40 o
 -12   3  14         14.16         29.61        14.27 o
 -11   3  14        926.99        968.60        44.04 o
 -10   3  14        102.70        135.41        14.10 o
  -9   3  14        459.18        444.90        23.64 o
  -8   3  14         61.47         46.42        11.32 o
  -7   3  14         52.42         46.91        11.04 o
  -6   3  14       1600.74       1469.62        51.19 o
  -5   3  14       3098.52       2905.29       106.08 o
  -4   3  14          7.25         -1.29         9.31 o
  -3   3  14       4027.81       3768.93        85.59 o
  -2   3  14        476.87        446.14        25.35 o
  -1   3  14         49.93         52.99        10.50 o
   0   3  14        101.78        110.11        13.83 o
   1   3  14        223.36        261.16        17.16 o
   2   3  14        167.89        186.97        15.40 o
   3   3  14        489.34        511.34        23.30 o
   4   3  14        306.61        284.91        18.31 o
   5   3  14        188.00        199.00        15.45 o
   6   3  14        273.10        268.41        15.51 o
   7   3  14         24.80         21.74         9.96 o
   8   3  14          2.57          2.79         9.24 o
   9   3  14        702.94        629.04        32.29 o
  10   3  14        702.31        673.93        38.24 o
  11   3  14         68.51        107.03        16.55 o
  12   3  14          0.32          0.77        14.00 o
  13   3  14        346.75        351.59        32.48 o
  14   3  14          2.66          2.10        24.18 o
 -16   4  14        187.55        206.71        33.87 o
 -15   4  14        107.10         69.79        21.54 o
 -14   4  14         16.29          1.49        21.22 o
 -13   4  14         27.62         58.05        22.02 o
 -12   4  14         90.40         72.40        18.77 o
 -11   4  14        223.35        250.95        29.50 o
 -10   4  14        649.88        607.86        29.53 o
  -9   4  14        414.54        368.84        22.29 o
  -8   4  14        299.41        284.18        19.22 o
  -7   4  14        297.05        272.19        19.12 o
  -6   4  14         52.36         90.10        12.87 o
  -5   4  14       2079.36       1918.60        49.24 o
  -4   4  14        128.23        118.82        13.72 o
  -3   4  14        213.51        187.23        15.92 o
  -2   4  14          7.79         12.22        12.63 o
  -1   4  14         23.38         21.01        10.06 o
   0   4  14         23.85         33.11        10.29 o
   1   4  14       3081.47       2982.31        60.92 o
   2   4  14        402.88        334.24        19.66 o
   3   4  14       2642.28       2462.43        53.75 o
   4   4  14         11.64         11.13         9.67 o
   5   4  14        124.42        136.75        14.05 o
   6   4  14          0.52         -8.13         8.13 o
   7   4  14        248.85        230.16        17.36 o
   8   4  14        388.29        400.13        23.85 o
   9   4  14        306.49        332.59        22.21 o
  10   4  14        173.87        201.80        21.15 o
  11   4  14        501.05        451.80        42.33 o
  12   4  14         13.94         53.24        18.97 o
  13   4  14         19.00         43.82        33.02 o
  14   4  14         91.64        146.02        36.86 o
 -16   5  14         37.25         58.32        32.22 o
 -15   5  14         14.46         48.04        20.26 o
 -14   5  14         45.50         40.33        19.49 o
 -13   5  14        207.40        216.76        27.12 o
 -12   5  14          1.44         15.50        15.48 o
 -11   5  14        367.04        441.39        33.42 o
 -10   5  14          0.79          2.29        11.87 o
  -9   5  14         22.06          6.51        10.53 o
  -8   5  14        107.98        119.52        14.52 o
  -7   5  14        298.43        316.55        22.03 o
  -6   5  14          5.55         15.27        10.04 o
  -5   5  14          9.57         15.27        10.03 o
  -4   5  14        227.90        220.11        17.61 o
  -3   5  14       7050.11       6891.05       147.09 o
  -2   5  14          0.97          1.13         9.89 o
  -1   5  14        434.12        393.74        24.63 o
   0   5  14          5.96          8.36         9.88 o
   1   5  14        460.23        403.38        22.01 o
   2   5  14        535.88        570.06        25.64 o
   3   5  14       1471.54       1420.24        38.22 o
   4   5  14        181.49        193.25        16.72 o
   5   5  14        228.44        209.40        17.59 o
   6   5  14          1.62         -2.95        10.66 o
   7   5  14        451.84        421.45        22.26 o
   8   5  14        249.64        244.68        19.77 o
   9   5  14        764.72        766.57        44.95 o
  10   5  14          1.86         11.43        14.62 o
  11   5  14         51.79         77.36        17.58 o
  12   5  14          6.37         17.83        16.79 o
  13   5  14         75.73         85.31        20.17 o
  14   5  14         60.72         78.95        34.19 o
 -15   6  14          3.79         36.07        20.44 o
 -14   6  14          0.32          6.59        18.63 o
 -13   6  14          1.17         16.41        17.79 o
 -12   6  14        446.32        418.44        33.67 o
 -11   6  14        244.54        256.64        27.55 o
 -10   6  14         32.06         59.37        20.94 o
  -9   6  14        332.78        315.29        24.14 o
  -8   6  14         10.50         -5.98        10.27 o
  -7   6  14         77.73         69.62        12.75 o
  -6   6  14        239.42        258.26        19.53 o
  -5   6  14        669.17        652.48        34.78 o
  -4   6  14        433.38        391.94        22.73 o
  -3   6  14        303.25        262.08        19.11 o
  -2   6  14       1010.99        975.87        33.70 o
  -1   6  14         14.31         14.18        10.75 o
   0   6  14       5043.70       4882.12        91.38 o
   1   6  14       1210.11       1263.95        37.23 o
   2   6  14         16.05         22.16        10.92 o
   3   6  14        301.48        293.90        20.00 o
   4   6  14       1842.11       1724.98        44.15 o
   5   6  14         15.97         14.70        10.40 o
   6   6  14        112.57         98.17        14.27 o
   7   6  14          1.95          6.88        11.98 o
   8   6  14          1.33         -2.74        12.59 o
   9   6  14        117.61        100.82        18.76 o
  10   6  14         23.65         41.35        16.91 o
  11   6  14        139.62        118.94        20.89 o
  12   6  14         10.16         38.97        18.28 o
  13   6  14          5.58         32.08        18.50 o
 -15   7  14        130.74        164.62        27.58 o
 -14   7  14         50.11         77.57        23.17 o
 -13   7  14        475.29        477.97        38.17 o
 -12   7  14         77.00        104.67        22.92 o
 -11   7  14         42.23         52.89        20.37 o
 -10   7  14         51.12         65.87        28.70 o
  -9   7  14         41.00         50.40        18.27 o
  -8   7  14        166.84        155.91        19.17 o
  -7   7  14        555.14        549.55        34.72 o
  -6   7  14       1015.62       1045.63        39.53 o
  -5   7  14         99.86        120.56        17.59 o
  -4   7  14        171.59        183.74        19.52 o
  -3   7  14        843.56        834.68        32.30 o
  -2   7  14        597.46        597.74        27.91 o
  -1   7  14         34.42         31.09        11.80 o
   0   7  14         16.09         10.60        11.19 o
   1   7  14         56.21         52.86        12.70 o
   2   7  14       2273.35       2069.62        54.54 o
   3   7  14        182.03        182.72        16.91 o
   4   7  14        142.91        137.48        15.91 o
   5   7  14         24.65         33.96        12.22 o
   6   7  14         74.19         74.07        14.58 o
   7   7  14          0.39         -2.21        14.42 o
   8   7  14         43.52         31.99        17.64 o
   9   7  14        442.12        444.05        31.82 o
  10   7  14        238.47        245.99        25.32 o
  11   7  14        182.81        185.41        24.84 o
  12   7  14         87.64         80.87        20.56 o
 -14   8  14          2.26          9.40        20.35 o
 -13   8  14         19.11         11.72        18.47 o
 -12   8  14       1285.83       1328.02        60.85 o
 -11   8  14        129.51        108.21        23.71 o
 -10   8  14         14.88         34.87        18.18 o
  -9   8  14         24.71         24.78        17.04 o
  -8   8  14        101.89        111.53        18.04 o
  -7   8  14          8.27         21.53        17.31 o
  -6   8  14        430.91        418.27        34.34 o
  -5   8  14       1025.07        997.95        42.93 o
  -4   8  14        443.59        462.57        26.16 o
  -3   8  14        112.51         98.28        15.16 o
  -2   8  14         83.69         64.20        13.94 o
  -1   8  14         85.11         57.36        13.42 o
   0   8  14        356.90        341.31        22.75 o
   1   8  14          0.24        -10.17        10.17 o
   2   8  14         25.33         30.41        12.26 o
   3   8  14         86.43        104.89        17.03 o
   4   8  14        766.82        654.20        40.17 o
   5   8  14         26.07         42.63        12.86 o
   6   8  14          0.55         19.38        25.81 o
   7   8  14         16.03          2.67        15.90 o
   8   8  14        185.06        156.90        24.20 o
   9   8  14         10.52         43.71        19.69 o
  10   8  14        377.15        396.15        32.21 o
  11   8  14          4.56         33.31        19.33 o
  12   8  14         15.77        -15.74        17.74 o
 -13   9  14          7.83         30.51        22.19 o
 -12   9  14         14.14         44.09        22.11 o
 -11   9  14        124.55        175.14        27.96 o
 -10   9  14        415.84        402.71        36.37 o
  -9   9  14        270.33        301.07        31.22 o
  -8   9  14          0.13         -1.10        18.36 o
  -7   9  14          7.94          2.73        14.51 o
  -6   9  14        266.21        282.92        42.39 o
  -5   9  14        510.05        477.69        30.51 o
  -4   9  14        167.24        136.24        19.58 o
  -3   9  14        151.25        138.20        17.27 o
  -2   9  14        228.11        271.74        22.92 o
  -1   9  14         16.07         38.43        12.60 o
   0   9  14        206.59        217.54        19.80 o
   1   9  14         81.55         82.91        14.87 o
   2   9  14        958.82        924.40        36.50 o
   3   9  14        294.33        296.38        22.28 o
   4   9  14        239.47        302.52        32.27 o
   5   9  14        479.80        452.49        36.60 o
   6   9  14          8.15         -6.86        19.25 o
   7   9  14          1.74         34.80        18.05 o
   8   9  14          0.13         -4.43        17.53 o
   9   9  14        143.99        175.99        25.32 o
  10   9  14        161.21        121.36        26.17 o
  11   9  14         41.22         49.78        23.14 o
 -12  10  14         35.22         64.54        24.48 o
 -11  10  14         21.99         16.05        23.08 o
 -10  10  14         86.28         71.09        24.22 o
  -9  10  14        101.78         95.57        23.29 o
  -8  10  14         46.36         48.32        21.85 o
  -7  10  14         88.28         97.56        22.77 o
  -6  10  14         39.21         67.87        17.99 o
  -5  10  14          0.54         -4.90        14.75 o
  -4  10  14       1150.75       1102.66        45.44 o
  -3  10  14          0.52         13.62        13.19 o
  -2  10  14        766.71        732.76        33.53 o
  -1  10  14          0.95         -0.24        12.64 o
   0  10  14        549.36        506.94        29.00 o
   1  10  14          0.41         15.85        13.49 o
   2  10  14          1.39          9.93        12.89 o
   3  10  14        438.42        340.10        27.45 o
   4  10  14        680.08        699.52        43.56 o
   5  10  14          2.40          2.93        17.11 o
   6  10  14        326.96        289.64        29.74 o
   7  10  14          8.95          5.82        19.06 o
   8  10  14        200.35        269.37        31.69 o
   9  10  14          8.08         17.99        20.86 o
  10  10  14         22.48         -3.91        22.35 o
 -10  11  14        247.33        252.70        32.97 o
  -9  11  14          5.49          6.04        20.38 o
  -8  11  14         22.59          4.96        25.29 o
  -7  11  14        192.87        208.64        29.21 o
  -6  11  14        192.82        217.87        31.07 o
  -5  11  14        462.63        489.67        35.36 o
  -4  11  14         67.76         88.99        19.89 o
  -3  11  14        343.91        374.79        28.89 o
  -2  11  14         22.40         18.62        13.95 o
  -1  11  14        132.20         98.66        17.11 o
   0  11  14          1.17          3.23        13.95 o
   1  11  14         64.95         75.04        17.04 o
   2  11  14        769.29        718.25        38.55 o
   3  11  14         59.53         52.54        18.62 o
   4  11  14        104.88        104.05        24.12 o
   5  11  14        233.86        236.21        29.56 o
   6  11  14         29.69         64.88        45.19 o
   7  11  14        235.89        249.22        30.72 o
   8  11  14          0.53         42.92        22.20 o
  -9  12  14        328.64        378.99        38.54 o
  -8  12  14          0.47        -28.68        28.68 o
  -7  12  14         82.68         74.67        25.41 o
  -6  12  14        116.10        175.18        36.44 o
  -5  12  14         66.40         99.04        24.19 o
  -4  12  14          4.87         22.17        18.55 o
  -3  12  14          9.02          8.69        19.23 o
  -2  12  14         58.27         59.21        19.15 o
  -1  12  14          2.88         25.89        17.86 o
   0  12  14         65.74         62.04        16.89 o
   1  12  14        299.41        281.25        27.40 o
   2  12  14          1.33          2.17        17.02 o
   3  12  14        272.47        260.17        31.45 o
   4  12  14         18.96         61.88        26.65 o
   5  12  14          5.93         47.88        23.39 o
   6  12  14         17.50         37.08        23.84 o
  -6  13  14          6.12         24.36        23.05 o
  -5  13  14        606.23        516.41        42.17 o
  -4  13  14          0.20         17.17        18.92 o
  -3  13  14         12.60         35.30        31.44 o
  -2  13  14         14.71          9.75        21.18 o
  -1  13  14          2.90         18.81        18.01 o
   0  13  14          1.96         37.04        19.16 o
   1  13  14         31.06         48.48        19.76 o
   2  13  14          3.11         34.58        22.41 o
   3  13  14         28.52         27.24        22.41 o
   4  13  14          2.55         40.33        23.37 o
 -17   0  15         36.11        154.36        56.90 o
 -15   0  15         97.16        128.24        66.30 o
 -13   0  15         16.65         51.45        17.21 o
 -11   0  15        347.86        365.10        35.01 o
  -9   0  15       2712.51       2571.31       127.34 o
  -7   0  15       2769.07       2666.67        68.27 o
  -5   0  15         24.27          2.72        10.98 o
  -3   0  15       2516.10       2717.54        80.74 o
  -1   0  15          1.26         -6.37        10.12 o
   1   0  15        211.43        259.77        19.41 o
   3   0  15       1149.09       1032.16        36.65 o
   5   0  15        951.16        929.87        31.35 o
   7   0  15         65.85         76.59        23.88 o
   9   0  15       2569.36       2699.62        85.11 o
  11   0  15          0.49         -3.08        22.92 o
  13   0  15        111.05        211.01        51.24 o
 -16   1  15         17.10         -9.88        23.82 o
 -15   1  15         32.36         37.91        19.87 o
 -14   1  15         32.07         15.79        17.95 o
 -13   1  15        132.25        155.11        17.77 o
 -12   1  15         14.06          1.54        10.07 o
 -11   1  15       2367.49       2315.94        46.60 o
 -10   1  15        177.13        178.63        14.87 o
  -9   1  15       3263.12       2978.38        53.88 o
  -8   1  15        128.88        154.85        13.21 o
  -7   1  15       1113.35       1069.88        28.92 o
  -6   1  15         64.61         59.26         9.93 o
  -5   1  15       5258.72       5339.80        81.13 o
  -4   1  15        251.82        250.23        15.26 o
  -3   1  15          0.58         -3.26         7.24 o
  -2   1  15       1150.49       1136.36        28.80 o
  -1   1  15        644.71        646.10        24.89 o
   0   1  15        127.71        124.30        11.52 o
   1   1  15       1092.37       1074.69        28.46 o
   2   1  15        372.36        341.99        17.24 o
   3   1  15        755.22        782.91        25.21 o
   4   1  15        239.27        251.11        15.83 o
   5   1  15       1931.97       1792.46        44.34 o
   6   1  15          1.38          1.55         8.39 o
   7   1  15       3406.32       3141.91        66.36 o
   8   1  15         92.57        101.31        12.46 o
   9   1  15          3.48         -2.76         9.63 o
  10   1  15          8.32         27.24        17.33 o
  11   1  15        169.69        184.47        28.50 o
  12   1  15          4.58          1.63        15.55 o
  13   1  15         60.56         61.55        20.37 o
  14   1  15         21.33         43.72        33.47 o
 -16   2  15        212.22        287.89        45.40 o
 -15   2  15         35.43         57.25        21.44 o
 -14   2  15        272.13        311.68        26.12 o
 -13   2  15          2.41         11.38        13.67 o
 -12   2  15        240.49        254.51        18.58 o
 -11   2  15       1142.08       1144.05        34.59 o
 -10   2  15        143.68        187.88        15.96 o
  -9   2  15          5.26         31.70        14.82 o
  -8   2  15         16.29          3.69        10.20 o
  -7   2  15       1709.54       1587.14        40.88 o
  -6   2  15        313.45        276.85        18.88 o
  -5   2  15        254.58        226.61        17.19 o
  -4   2  15       4553.97       4192.71        78.86 o
  -3   2  15         10.94          0.21        11.37 o
  -2   2  15         66.25         46.48        10.81 o
  -1   2  15        199.09        207.69        16.06 o
   0   2  15        602.74        613.12        24.98 o
   1   2  15        681.52        702.89        26.51 o
   2   2  15        282.27        265.28        18.94 o
   3   2  15       2814.09       2681.47        51.50 o
   4   2  15         97.23        106.00        15.57 o
   5   2  15         97.39        138.79        13.45 o
   6   2  15        218.12        200.42        14.16 o
   7   2  15        273.27        273.01        16.33 o
   8   2  15        352.29        369.67        19.22 o
   9   2  15       1964.89       1900.28        42.51 o
  10   2  15         50.14         33.07        17.45 o
  11   2  15        112.78        113.76        21.30 o
  12   2  15        117.09        106.22        20.51 o
  13   2  15         97.79        133.20        29.61 o
  14   2  15         28.20         49.14        22.00 o
 -16   3  15         83.20        125.46        28.50 o
 -15   3  15          6.81         58.13        20.19 o
 -14   3  15        168.40        179.28        25.24 o
 -13   3  15         11.60         30.68        25.70 o
 -12   3  15       1099.48       1134.30        49.77 o
 -11   3  15        772.83        809.20        42.66 o
 -10   3  15        169.38        200.27        18.06 o
  -9   3  15        758.34        700.01        29.43 o
  -8   3  15        197.01        193.92        16.97 o
  -7   3  15        504.57        465.65        23.83 o
  -6   3  15         21.16         31.23        10.72 o
  -5   3  15        467.43        465.37        31.39 o
  -4   3  15        275.47        269.51        18.97 o
  -3   3  15        390.46        416.61        22.16 o
  -2   3  15        120.65        167.70        15.71 o
  -1   3  15        776.77        827.09        29.29 o
   0   3  15        505.65        480.69        25.97 o
   1   3  15        831.67        823.35        31.84 o
   2   3  15       2873.33       2719.97        64.63 o
   3   3  15        293.70        287.01        18.96 o
   4   3  15          1.11         -8.65         8.65 o
   5   3  15        682.89        667.15        27.70 o
   6   3  15         88.12         79.91        19.64 o
   7   3  15        973.98        871.07        29.98 o
   8   3  15         56.50         60.54        12.48 o
   9   3  15          7.50         14.56        12.08 o
  10   3  15       1415.90       1276.84        41.22 o
  11   3  15        139.74        155.74        21.43 o
  12   3  15          1.72         -4.76        16.16 o
  13   3  15          8.76         -3.06        25.29 o
  14   3  15        214.87        261.81        34.40 o
 -16   4  15        540.58        602.18        62.26 o
 -15   4  15        499.51        547.04        39.71 o
 -14   4  15        641.16        575.32        67.17 o
 -13   4  15        161.75        150.36        24.01 o
 -12   4  15        211.85        189.66        23.63 o
 -11   4  15        178.35        202.31        28.49 o
 -10   4  15         80.40        103.89        15.11 o
  -9   4  15        609.72        610.08        39.90 o
  -8   4  15        167.41        150.72        15.90 o
  -7   4  15        360.37        357.57        22.24 o
  -6   4  15        441.56        372.09        22.26 o
  -5   4  15         57.58         47.89        11.85 o
  -4   4  15       2022.04       1970.07        48.50 o
  -3   4  15        216.79        255.67        21.34 o
  -2   4  15        167.45        137.53        14.81 o
  -1   4  15         79.06        100.84        14.99 o
   0   4  15        141.09        147.00        15.27 o
   1   4  15          7.61          3.81         9.94 o
   2   4  15        886.77        869.99        31.06 o
   3   4  15        646.94        647.34        27.20 o
   4   4  15        281.54        313.69        22.35 o
   5   4  15        374.17        395.53        28.62 o
   6   4  15        183.63        179.81        16.80 o
   7   4  15          0.18         -9.70         9.70 o
   8   4  15        627.53        608.68        29.09 o
   9   4  15        173.86        190.25        18.47 o
  10   4  15          0.24         16.09        14.15 o
  11   4  15         93.36        142.55        19.83 o
  12   4  15        189.43        165.06        22.28 o
  13   4  15         31.19         11.40        21.08 o
 -15   5  15          0.65          2.12        20.14 o
 -14   5  15          3.21         45.23        20.01 o
 -13   5  15        219.82        260.48        36.46 o
 -12   5  15        369.06        421.11        35.25 o
 -11   5  15        263.07        271.80        27.21 o
 -10   5  15         50.13         57.84        25.76 o
  -9   5  15        245.98        241.60        19.51 o
  -8   5  15         83.44         69.47        16.63 o
  -7   5  15         47.82         56.88        12.63 o
  -6   5  15       1415.19       1388.19        40.08 o
  -5   5  15         64.19         91.52        14.22 o
  -4   5  15          8.23          5.98        10.44 o
  -3   5  15        839.73        844.15        33.86 o
  -2   5  15       3999.14       3909.21        77.08 o
  -1   5  15        982.99       1035.80        34.71 o
   0   5  15       1159.43       1239.54        37.92 o
   1   5  15        137.43        133.70        18.97 o
   2   5  15       1884.74       1702.66        43.51 o
   3   5  15        307.12        320.65        20.66 o
   4   5  15        132.79        134.65        15.07 o
   5   5  15         99.16        109.00        14.57 o
   6   5  15         11.16         12.76        11.20 o
   7   5  15        145.13        121.94        15.60 o
   8   5  15        222.78        215.30        20.66 o
   9   5  15         68.96         58.12        26.47 o
  10   5  15        709.94        741.24        38.66 o
  11   5  15          4.52         -7.25        15.86 o
  12   5  15         17.64         33.67        17.93 o
  13   5  15         60.71         98.62        21.80 o
 -15   6  15          3.29         20.92        20.97 o
 -14   6  15        352.16        429.07        36.75 o
 -13   6  15         28.26         53.81        24.59 o
 -12   6  15        147.03        162.63        56.10 o
 -11   6  15        445.11        346.41        32.53 o
 -10   6  15         15.80         23.20        16.41 o
  -9   6  15          0.26         16.66        13.72 o
  -8   6  15          1.82         10.77        11.49 o
  -7   6  15         58.92         41.51        12.39 o
  -6   6  15        293.02        294.43        20.89 o
  -5   6  15       1046.44       1054.61        42.24 o
  -4   6  15       2586.04       2501.37        57.18 o
  -3   6  15       1026.98       1016.48        35.65 o
  -2   6  15         67.51         60.00        13.38 o
  -1   6  15        139.91        118.95        15.47 o
   0   6  15        922.00        909.82        33.57 o
   1   6  15       1980.47       1923.53        48.13 o
   2   6  15        545.92        556.44        27.40 o
   3   6  15        282.13        267.10        27.25 o
   4   6  15        174.14        169.85        18.23 o
   5   6  15        286.25        271.12        20.40 o
   6   6  15         58.16         86.15        22.93 o
   7   6  15        275.17        267.80        31.71 o
   8   6  15        116.45        117.67        20.12 o
   9   6  15         26.60         26.07        15.77 o
  10   6  15         59.11         91.56        19.63 o
  11   6  15        135.22         97.45        19.91 o
  12   6  15         80.05        100.42        21.36 o
 -14   7  15        114.35        161.94        27.72 o
 -13   7  15        817.72        876.90        51.24 o
 -12   7  15        799.12        816.01        48.20 o
 -11   7  15         29.76         27.47        18.90 o
 -10   7  15          7.20         15.08        18.08 o
  -9   7  15          9.85          1.07        15.69 o
  -8   7  15          3.08         -0.98        12.52 o
  -7   7  15         29.64         30.16        12.37 o
  -6   7  15         89.88         61.51        13.53 o
  -5   7  15        835.63        739.47        32.02 o
  -4   7  15        501.61        479.11        26.16 o
  -3   7  15        906.33        905.56        34.72 o
  -2   7  15        153.21        162.54        17.47 o
  -1   7  15       1358.94       1301.61        42.41 o
   0   7  15         19.57         23.62        12.00 o
   1   7  15         75.66         60.94        13.76 o
   2   7  15         20.64         24.09        11.91 o
   3   7  15       1444.84       1422.68        41.63 o
   4   7  15          7.35         37.67        11.75 o
   5   7  15         47.72         42.90        12.65 o
   6   7  15        177.18        183.27        22.65 o
   7   7  15          2.44        -13.92        15.33 o
   8   7  15         36.98         22.87        17.14 o
   9   7  15         92.11        118.63        22.88 o
  10   7  15        242.00        215.54        25.39 o
  11   7  15         14.35         31.43        18.33 o
  12   7  15         20.81         64.75        20.62 o
 -13   8  15         91.73        157.41        27.19 o
 -12   8  15         38.88         64.30        23.11 o
 -11   8  15       1260.02       1235.39        59.72 o
 -10   8  15          0.14        -17.03        17.03 o
  -9   8  15        120.11        166.86        24.75 o
  -8   8  15        487.33        459.32        30.70 o
  -7   8  15        181.05        220.77        26.49 o
  -6   8  15         25.56         57.55        16.35 o
  -5   8  15         34.06         39.76        13.73 o
  -4   8  15        509.24        517.31        27.76 o
  -3   8  15        193.47        204.40        19.57 o
  -2   8  15          7.67         12.94        12.48 o
  -1   8  15         54.35         40.24        13.85 o
   0   8  15        907.30        826.04        37.26 o
   1   8  15         73.77         80.17        14.68 o
   2   8  15        455.08        402.56        29.54 o
   3   8  15        215.06        206.53        20.35 o
   4   8  15          8.29          4.93        11.83 o
   5   8  15         45.95         46.82        14.96 o
   6   8  15         93.61        126.92        27.61 o
   7   8  15          0.39         17.68        16.96 o
   8   8  15          2.57         26.29        17.38 o
   9   8  15        410.20        426.02        37.16 o
  10   8  15         38.25         30.14        22.78 o
  11   8  15        205.81        237.43        27.65 o
 -12   9  15          5.95         17.93        21.04 o
 -11   9  15          6.86         -4.25        19.34 o
 -10   9  15        158.79        187.16        30.20 o
  -9   9  15        164.44        186.84        29.09 o
  -8   9  15        231.98        269.82        31.99 o
  -7   9  15         56.73         52.17        16.48 o
  -6   9  15         42.81         12.00        18.01 o
  -5   9  15        594.56        578.48        34.90 o
  -4   9  15        467.96        436.47        29.94 o
  -3   9  15        845.55        857.60        51.43 o
  -2   9  15        479.44        476.22        31.42 o
  -1   9  15        168.29        158.63        26.44 o
   0   9  15         63.14         73.59        19.96 o
   1   9  15         56.49         43.11        13.50 o
   2   9  15         53.24         57.68        14.61 o
   3   9  15        179.38        204.33        19.71 o
   4   9  15        156.10        168.95        21.31 o
   5   9  15         94.28        131.50        21.95 o
   6   9  15        269.70        251.60        28.34 o
   7   9  15        196.95        203.95        27.37 o
   8   9  15         36.70         36.47        20.47 o
   9   9  15        118.67        114.43        25.22 o
  10   9  15          6.14         26.40        22.01 o
 -11  10  15         90.06        156.75        27.56 o
 -10  10  15          0.28        -10.35        18.71 o
  -9  10  15        355.70        419.59        48.42 o
  -8  10  15        408.28        406.31        46.14 o
  -7  10  15         55.32         62.53        21.94 o
  -6  10  15        811.40        762.13        40.49 o
  -5  10  15         51.12         55.97        17.43 o
  -4  10  15          0.74         16.28        15.53 o
  -3  10  15        353.65        356.54        24.92 o
  -2  10  15          0.57          7.44        13.01 o
  -1  10  15          8.00          9.05        12.54 o
   0  10  15          0.77          3.56        12.99 o
   1  10  15        936.98        965.99        39.43 o
   2  10  15          2.84         31.73        14.66 o
   3  10  15         80.76         92.68        18.92 o
   4  10  15        198.15        196.97        34.71 o
   5  10  15         60.37         71.68        26.57 o
   6  10  15         38.19         49.36        19.88 o
   7  10  15         68.98         52.23        21.54 o
   8  10  15        241.50        303.66        32.60 o
   9  10  15        118.38        170.79        27.73 o
 -10  11  15        536.15        547.60        44.57 o
  -9  11  15         49.34         40.72        22.23 o
  -8  11  15          2.97         10.47        22.27 o
  -7  11  15         67.82         50.00        22.54 o
  -6  11  15        236.29        251.12        31.25 o
  -5  11  15        414.89        441.29        32.34 o
  -4  11  15        278.03        292.52        27.85 o
  -3  11  15         90.60        109.81        20.57 o
  -2  11  15          7.33         25.51        15.26 o
  -1  11  15         11.62         14.71        16.13 o
   0  11  15        141.34         96.54        17.41 o
   1  11  15          1.27         15.90        17.21 o
   2  11  15        142.32        147.85        22.54 o
   3  11  15        300.16        266.08        31.49 o
   4  11  15          0.82          6.00        20.69 o
   5  11  15         26.50         38.00        21.34 o
   6  11  15        103.03         82.56        24.22 o
   7  11  15         73.51         98.59        25.24 o
  -8  12  15        145.61        157.87        28.81 o
  -7  12  15         18.53         36.64        23.21 o
  -6  12  15        471.11        436.66        43.24 o
  -5  12  15         33.29         27.82        19.31 o
  -4  12  15        272.72        331.16        31.76 o
  -3  12  15         12.84         19.29        20.09 o
  -2  12  15          1.32         -8.24        15.80 o
  -1  12  15          1.18         17.67        15.16 o
   0  12  15          8.63         37.07        16.70 o
   1  12  15          0.21         40.90        18.10 o
   2  12  15          0.25         14.51        17.67 o
   3  12  15        171.97        146.77        27.28 o
   4  12  15        269.86        234.94        30.90 o
   5  12  15         33.86         32.77        22.42 o
  -4  13  15        301.44        313.79        34.95 o
  -3  13  15          0.02         16.31        20.30 o
  -2  13  15         70.73         88.80        21.08 o
  -1  13  15         23.26         36.58        19.31 o
   0  13  15          0.65         13.74        20.08 o
   1  13  15         33.76         76.52        20.98 o
   2  13  15         67.92         98.58        25.58 o
 -16   0  16          0.13         18.28        46.86 o
 -14   0  16        147.99        117.65        43.00 o
 -12   0  16        805.08        840.99        41.27 o
 -10   0  16        171.80        181.01        20.87 o
  -8   0  16        716.57        717.74        34.64 o
  -6   0  16       5110.97       5014.76       111.16 o
  -4   0  16         68.43         77.01        14.78 o
  -2   0  16         72.43         61.60        15.92 o
   0   0  16        840.52        785.99        39.57 o
   2   0  16       3232.25       3177.80       103.19 o
   4   0  16       1662.99       1584.64        57.67 o
   6   0  16       2126.36       2042.55        68.77 o
   8   0  16        210.85        180.64        24.79 o
  10   0  16       1062.44       1033.06       120.82 o
  12   0  16        665.29        630.49        55.30 o
 -16   1  16         43.09         34.79        31.24 o
 -15   1  16          3.67         15.21        27.16 o
 -14   1  16          6.25         11.12        18.77 o
 -13   1  16         81.36        130.77        25.52 o
 -12   1  16        402.85        380.48        30.86 o
 -11   1  16         49.77         36.98        12.17 o
 -10   1  16       2275.94       2137.15        51.76 o
  -9   1  16          2.94         -1.42        10.65 o
  -8   1  16       1955.93       1943.80        47.26 o
  -7   1  16        186.41        169.13        16.20 o
  -6   1  16        249.20        228.83        17.61 o
  -5   1  16        620.48        648.85        26.60 o
  -4   1  16       2321.98       2245.20        50.14 o
  -3   1  16        839.29        795.56        28.47 o
  -2   1  16         23.89         28.60        10.52 o
  -1   1  16       1224.43       1219.99        53.52 o
   0   1  16        107.51        114.85        13.43 o
   1   1  16        108.89        114.86        12.28 o
   2   1  16       2815.97       2773.60        53.07 o
   3   1  16        249.66        238.80        15.86 o
   4   1  16        531.35        486.86        21.35 o
   5   1  16        255.21        261.98        19.17 o
   6   1  16        117.35        139.05        12.90 o
   7   1  16        209.84        191.81        17.21 o
   8   1  16       2303.25       2235.63        62.96 o
   9   1  16         26.45         49.34        13.38 o
  10   1  16        258.94        253.17        23.21 o
  11   1  16         19.50         59.84        23.93 o
  12   1  16         17.09         21.79        25.76 o
  13   1  16         13.46         47.50        23.60 o
 -16   2  16         32.82         62.76        50.85 o
 -15   2  16        212.31        247.72        48.03 o
 -14   2  16          1.58         39.65        23.69 o
 -13   2  16        546.41        563.21        37.49 o
 -12   2  16        459.02        457.52        26.39 o
 -11   2  16        246.78        320.06        22.28 o
 -10   2  16        628.14        665.73        40.10 o
  -9   2  16          1.40         12.11        14.36 o
  -8   2  16        237.75        254.11        18.98 o
  -7   2  16         80.52         54.43        17.39 o
  -6   2  16       2333.14       2219.75        76.58 o
  -5   2  16        280.33        268.32        19.09 o
  -4   2  16        419.73        394.88        29.91 o
  -3   2  16       2465.95       2416.53        53.48 o
  -2   2  16         62.21         48.44        12.03 o
  -1   2  16        796.22        814.87        29.36 o
   0   2  16         13.85         22.30        10.83 o
   1   2  16       2379.10       2202.23        62.56 o
   2   2  16         13.78          5.40        10.06 o
   3   2  16         36.87         26.03        10.60 o
   4   2  16       3412.79       3269.80        66.88 o
   5   2  16         50.57         45.31        11.95 o
   6   2  16        251.89        256.53        20.57 o
   7   2  16          4.90         12.89        11.13 o
   8   2  16          2.58         19.60        12.10 o
   9   2  16        155.58        177.33        19.65 o
  10   2  16        337.24        375.66        26.93 o
  11   2  16         64.43         90.09        28.17 o
  12   2  16          9.65         61.73        27.90 o
  13   2  16        162.98        143.51        35.73 o
 -16   3  16         77.66        102.93        29.66 o
 -15   3  16        118.41        142.87        24.57 o
 -14   3  16          4.77         -8.44        17.91 o
 -13   3  16        163.43        203.86        25.65 o
 -12   3  16          9.93          4.25        15.90 o
 -11   3  16        835.12        814.57        33.51 o
 -10   3  16        971.78        978.45        35.66 o
  -9   3  16         81.24         80.38        13.98 o
  -8   3  16        909.76        945.77        34.28 o
  -7   3  16        687.81        659.50        28.73 o
  -6   3  16          0.32         -0.20        10.28 o
  -5   3  16        646.27        630.86        27.69 o
  -4   3  16        296.30        317.66        20.25 o
  -3   3  16         53.59         50.21        11.76 o
  -2   3  16         87.76         72.51        12.85 o
  -1   3  16         34.97         53.87        11.51 o
   0   3  16         64.54         56.98        12.06 o
   1   3  16        582.97        541.27        25.08 o
   2   3  16       1178.39       1122.95        34.86 o
   3   3  16        236.55        255.38        18.58 o
   4   3  16         90.56         75.24        12.88 o
   5   3  16          2.54          7.94         9.90 o
   6   3  16          3.33         23.47        11.03 o
   7   3  16         60.21         57.74        12.60 o
   8   3  16        686.18        680.67        30.21 o
   9   3  16          1.99         16.69        12.57 o
  10   3  16          6.92          0.24        12.70 o
  11   3  16        292.98        329.84        35.89 o
  12   3  16          1.94         14.11        17.16 o
  13   3  16         60.63         90.81        23.91 o
 -15   4  16        213.48        243.92        30.44 o
 -14   4  16        236.86        333.42        39.54 o
 -13   4  16        494.20        650.64        54.13 o
 -12   4  16        302.44        408.75        33.19 o
 -11   4  16        483.13        466.49        34.53 o
 -10   4  16          0.29         14.37        12.08 o
  -9   4  16          1.42         -0.62        11.19 o
  -8   4  16        388.31        392.97        28.55 o
  -7   4  16         72.80         45.43        14.31 o
  -6   4  16        141.58        196.99        17.65 o
  -5   4  16         26.82         33.99        12.03 o
  -4   4  16         62.50         64.92        13.42 o
  -3   4  16       5497.10       5228.17        96.84 o
  -2   4  16        102.41         96.14        17.83 o
  -1   4  16         46.03         53.18        16.90 o
   0   4  16        155.85        130.71        16.61 o
   1   4  16       3680.48       3325.01        68.35 o
   2   4  16         35.84         40.81        11.78 o
   3   4  16         16.35          7.44        10.43 o
   4   4  16        385.54        379.94        22.37 o
   5   4  16         24.21         32.69        11.71 o
   6   4  16        622.91        627.54        28.90 o
   7   4  16        255.61        230.88        20.65 o
   8   4  16         72.28         74.49        14.75 o
   9   4  16        808.63        840.10        35.93 o
  10   4  16        144.08        110.54        19.04 o
  11   4  16         84.39        106.66        19.81 o
  12   4  16         86.25        110.95        19.95 o
  13   4  16         88.41         72.39        27.37 o
 -15   5  16          3.43         11.31        21.65 o
 -14   5  16        132.12        134.23        28.91 o
 -13   5  16         33.80         67.73        23.69 o
 -12   5  16        268.31        278.10        29.63 o
 -11   5  16        131.35        174.57        25.23 o
 -10   5  16        314.71        345.60        26.60 o
  -9   5  16         13.97         14.38        12.18 o
  -8   5  16         76.11         84.71        14.39 o
  -7   5  16        124.67        154.51        16.89 o
  -6   5  16        398.22        416.76        24.29 o
  -5   5  16       1401.54       1481.54        42.26 o
  -4   5  16          0.64         15.61        11.90 o
  -3   5  16          0.53         11.77        15.75 o
  -2   5  16        460.38        544.21        27.18 o
  -1   5  16       2303.71       2420.73        55.63 o
   0   5  16        579.49        587.06        27.58 o
   1   5  16       1290.34       1270.29        44.61 o
   2   5  16          1.64          1.81        10.37 o
   3   5  16       2153.20       1910.69        65.14 o
   4   5  16         12.21         23.26        11.14 o
   5   5  16        184.66        234.31        18.76 o
   6   5  16         31.39         14.31        11.92 o
   7   5  16         16.40         18.24        14.99 o
   8   5  16          0.63          2.03        16.10 o
   9   5  16         26.89         59.33        17.00 o
  10   5  16        169.47        138.71        21.71 o
  11   5  16         67.33         78.61        19.40 o
  12   5  16          5.80         29.62        18.35 o
 -14   6  16         81.65        111.42        25.13 o
 -13   6  16        502.15        557.20        41.63 o
 -12   6  16         95.82        104.43        23.52 o
 -11   6  16        133.44         76.93        21.81 o
 -10   6  16         41.61         46.44        18.89 o
  -9   6  16          1.59          6.55        13.47 o
  -8   6  16          3.70          6.42        11.95 o
  -7   6  16        221.49        187.04        18.26 o
  -6   6  16         41.75         57.90        14.10 o
  -5   6  16        104.60         88.10        15.18 o
  -4   6  16        447.72        432.78        37.44 o
  -3   6  16       2581.99       2469.39        57.66 o
  -2   6  16       1214.07       1202.02        39.48 o
  -1   6  16        216.90        211.07        26.61 o
   0   6  16          1.64         -4.56        11.18 o
   1   6  16        978.87        929.50        37.33 o
   2   6  16       1102.39       1156.04        38.69 o
   3   6  16        345.45        296.12        21.58 o
   4   6  16        119.29         88.40        14.60 o
   5   6  16         23.15         22.90        11.45 o
   6   6  16          1.11         12.16        11.59 o
   7   6  16        117.83        112.20        17.62 o
   8   6  16         10.63         64.34        18.62 o
   9   6  16        409.80        485.46        36.34 o
  10   6  16          3.07          1.55        15.41 o
  11   6  16        112.41         93.92        21.56 o
  12   6  16         21.65         23.15        19.73 o
 -14   7  16        102.57        129.71        28.84 o
 -13   7  16        132.69        155.56        26.74 o
 -12   7  16        730.41        783.72        68.03 o
 -11   7  16        161.21        122.77        35.06 o
 -10   7  16         21.04         27.77        18.80 o
  -9   7  16        127.63        156.17        35.57 o
  -8   7  16         97.87         84.61        17.45 o
  -7   7  16          9.78          4.17        13.32 o
  -6   7  16         39.15         40.06        13.46 o
  -5   7  16        453.47        438.11        35.26 o
  -4   7  16        306.92        315.41        25.08 o
  -3   7  16        309.49        320.45        26.88 o
  -2   7  16        727.83        769.77        33.43 o
  -1   7  16        735.45        783.06        33.41 o
   0   7  16        921.29        897.63        35.25 o
   1   7  16        335.03        355.18        24.12 o
   2   7  16         20.97         23.88        13.14 o
   3   7  16        192.29        172.65        18.05 o
   4   7  16         83.20         77.35        14.63 o
   5   7  16          6.40         17.72        12.21 o
   6   7  16         19.45         59.12        15.74 o
   7   7  16         11.19         30.04        16.80 o
   8   7  16        157.24        113.67        23.02 o
   9   7  16        136.55        132.50        24.92 o
  10   7  16        422.00        424.78        36.72 o
  11   7  16        130.06        137.39        23.43 o
 -13   8  16        363.13        374.19        36.86 o
 -12   8  16         11.27         70.79        24.00 o
 -11   8  16         35.86         65.49        22.37 o
 -10   8  16         57.43         65.29        21.90 o
  -9   8  16         73.14         89.64        22.32 o
  -8   8  16         54.76         53.90        16.46 o
  -7   8  16        180.26        192.38        22.23 o
  -6   8  16        705.58        628.28        38.11 o
  -5   8  16        633.89        580.47        30.49 o
  -4   8  16         21.29         23.89        12.95 o
  -3   8  16        445.62        469.85        27.40 o
  -2   8  16         49.85         48.52        13.82 o
  -1   8  16         28.92         35.34        13.82 o
   0   8  16         33.88         45.81        13.93 o
   1   8  16        516.21        531.69        28.76 o
   2   8  16        471.51        491.28        32.68 o
   3   8  16        431.72        424.87        26.15 o
   4   8  16        154.21        189.08        18.98 o
   5   8  16        367.02        402.76        32.93 o
   6   8  16          2.13         32.07        17.04 o
   7   8  16         26.20         48.82        18.70 o
   8   8  16        103.34        137.97        23.89 o
   9   8  16          1.66         46.34        21.23 o
  10   8  16         88.54        122.43        24.79 o
 -12   9  16        259.29        235.11        30.83 o
 -11   9  16         11.31         14.06        24.36 o
[truncated: 81,924 more chars]
